# Supplementary material for: An Integrative Analysis of the Transcriptome and Proteome of Rice Grain Chalkiness Formation Under High Temperature
Source: Plants (Basel). 2024 Nov 26;13(23):3309. doi: 10.3390/plants13233309 (PMC11644674; doi:10.3390/plants13233309)
Supplement: Supplementary file 1 [file plants-13-03309-s001.zip]

Archive with 5 entries (5 files):
- Table S1-Differentially expressed genes between HT and NT treatment of NJ1 grains.xlsx
- Table S2- Proteome between HT and NT treatment of NJ1 grains.xlsx
- Table S3-Genes regulated in both transciptons and protemoes.xlsx
- Table S4-Related proteins under HT treatment.xlsx
- Table S5-The primers used in this study.xlsx
