# Supplementary material for: An Integrative Analysis of the Transcriptome and Proteome of Rice Grain Chalkiness Formation Under High Temperature
Source: Plants (Basel). 2024 Nov 26;13(23):3309. doi: 10.3390/plants13233309 (PMC11644674; doi:10.3390/plants13233309)
Supplement: Supplementary file 1 [file plants-13-03309-s001.zip › Table S1-Differentially expressed genes between HT and NT treatment of NJ1 grains.xlsx]

## Sheet: transcriptome_down
	gene_name	FPKM.HT_1_HT	FPKM.HT_2_HT	FPKM.HT_3_HT	FPKM.LT_1_LT	FPKM.LT_2_LT	FPKM.LT_3_LT	log2(fc)	pval	regulation	significant	Description
402	LOC_Os07g26440	26.8922	25.9762	25.0586	53.0197	51.9592	52.3639	-1.0014	6.02778e-05	down	yes	expressed protein
401	LOC_Os12g13320	30.3459	31.0208	29.2298	61.0255	61.2086	62.6561	-1.00247	8.18103e-05	down	yes	argininosuccinate synthase, chloroplast precursor, putative, expressed
400	LOC_Os03g56950	0.981222	1.0003	0.695508	2.89755	2.84217	2.46435	-1.0039	0.00306231	down	yes	phytochrome-interacting factor 4, putative, expressed
399	LOC_Os03g23960	0.72783	0.667983	1.20787	2.75304	2.64615	2.96095	-1.00517	0.00831895	down	yes	IQ calmodulin-binding motif family protein, putative, expressed
398	LOC_Os04g31910	3.43944	0.546281	0.584875	1.72609	2.91242	2.42723	-1.00523	0.0146644	down	yes	expressed protein
397	LOC_Os08g04290	1.58051	1.87167	1.60264	4.14557	5.08626	4.03414	-1.00529	0.00398593	down	yes	WD domain, G-beta repeat domain containing protein, expressed
396	LOC_Os03g06240	567.517	450.274	563.58	1029.4	993.001	1012.41	-1.0053	0.0026399	down	yes	YT521-B-like family domain containing protein, expressed
395	LOC_Os05g51640	12.606	8.37225	8.63432	19.1659	18.2929	18.4566	-1.00711	0.00176469	down	yes	adhesion regulating molecule family, putative, expressed
394	LOC_Os05g31230	1.24846	1.50517	1.59316	3.19506	5.55125	3.19268	-1.00908	0.0362999	down	yes	N-acetyltransferase ESCO1, putative, expressed
393	LOC_Os04g55220	30.0138	27.8931	31.8466	63.6459	58.1649	61.3326	-1.00926	0.00113337	down	yes	C2 domain containing protein, expressed
392	LOC_Os06g23580	1.10728	0.742219	1.12758	2.6698	3.22332	2.55491	-1.00994	0.00272881	down	yes	expressed protein
391	LOC_Os03g21310	0.781071	0.701537	0.565319	2.01552	2.33491	2.66077	-1.01084	0.00319705	down	yes	ulp1 protease family, C-terminal catalytic domain containing protein, expressed
390	LOC_Os03g02830	4.33573	4.47742	4.6242	9.57531	9.4244	11.9713	-1.01088	0.00377794	down	yes	cell cycle control protein, putative, expressed
389	LOC_Os02g42310	0.878939	0.768048	1.13167	3.25164	2.88204	2.48448	-1.01196	0.00590205	down	yes	OsSCP8 - Putative Serine Carboxypeptidase homologue, expressed
388	LOC_Os01g48500	0	0	0	1.01228	1.15021	0.839489	-1.01298	0.00100547	down	yes	expressed protein
387	LOC_Os01g04200	3.84094	3.82163	3.87292	8.58462	8.7886	8.96352	-1.01331	1.96388e-05	down	yes	metallo-beta-lactamase family protein, putative, expressed
386	LOC_Os06g10690	20.9377	17.4095	16.9446	35.5595	36.4835	36.6654	-1.01344	0.000302449	down	yes	PHD-finger domain containing protein, putative, expressed
385	LOC_Os04g31700	22.4594	22.3083	23.2644	46.8941	47.4786	45.9607	-1.01405	4.6507e-05	down	yes	methylisocitrate lyase 2, putative, expressed
384	LOC_Os03g09090	4.84675	3.44072	6.61546	9.67563	10.9884	10.3616	-1.01473	0.0348986	down	yes	expressed protein
383	LOC_Os02g15900	1.37692	1.85061	1.45153	3.24303	4.88686	4.86689	-1.01596	0.0182341	down	yes	50S ribosomal protein L21, chloroplast precursor, putative, expressed
382	LOC_Os03g60740	26.6618	24.9048	25.3624	63.3371	47.3473	49.1706	-1.01778	0.00873126	down	yes	expressed protein
381	LOC_Os04g52940	2.50698	2.41558	3.19202	5.80531	6.50822	7.40893	-1.01781	0.00772897	down	yes	SIT4 phosphatase-associated protein domain containing protein, expressed
380	LOC_Os02g14110	77.1331	64.0558	76.9486	133.544	155.25	134.826	-1.0179	0.00186893	down	yes	aminotransferase, classes I and II, domain containing protein, expressed
379	LOC_Os03g14250	28.038	26.1535	26.0249	50.8319	47.8192	69.8838	-1.01916	0.0173884	down	yes	plant protein of unknown function DUF869 domain containing protein, expressed
378	LOC_Os01g58660	17.8029	20.1623	16.8198	32.9864	40.6547	42.077	-1.01938	0.00793394	down	yes	LTPL29 - Protease inhibitor/seed storage/LTP family protein precursor, expressed
377	LOC_Os06g20320	4.47368	3.98286	4.85575	9.82379	10.4903	9.03379	-1.01974	0.00203061	down	yes	peptidyl-prolyl cis-trans isomerase, FKBP-type, putative, expressed
376	LOC_Os03g06670	0.984092	0.758182	1.94651	3.63874	3.40101	3.31104	-1.02013	0.0370144	down	yes	Core histone H2A/H2B/H3/H4 domain containing protein, putative, expressed
375	LOC_Os02g39040	3.01098	3.19713	3.15943	7.26297	7.86397	7.05385	-1.0202	0.000383265	down	yes	mTERF domain containing protein, expressed
374	LOC_Os10g02100	1.82446	1.66338	1.36479	4.43707	4.09366	4.02998	-1.02139	0.00160979	down	yes	peptide transporter PTR2, putative, expressed
373	LOC_Os08g30480	12.2329	6.6231	12.0628	15.6218	24.2179	16.3716	-1.02217	0.0347511	down	yes	clathrin adaptor complex small chain domain containing protein, expressed
372	LOC_Os05g02250	23.8547	24.1928	22.3693	45.7043	50.679	48.7847	-1.02459	0.000567219	down	yes	expressed protein
371	LOC_Os04g45070	7.13705	10.6984	10.7245	21.6794	22.3593	22.5193	-1.02598	0.00167401	down	yes	remorin, putative, expressed
370	LOC_Os01g66970	2.24727	1.3171	0.951644	2.97419	4.19421	3.20678	-1.0309	0.00798528	down	yes	zinc finger, C3HC4 type domain containing protein, expressed
369	LOC_Os01g41710	35.6048	33.3202	38.8504	77.9621	73.4949	70.7288	-1.0321	0.00154569	down	yes	chlorophyll A-B binding protein, putative, expressed
368	LOC_Os10g39810	17.7515	17.9662	24.7947	45.3044	42.3583	41.9271	-1.03644	0.0110724	down	yes	fatty acid hydroxylase, putative, expressed
367	LOC_Os04g22240	1.8194	1.66802	1.82877	4.69441	4.50647	4.77219	-1.03824	0.000131431	down	yes	zinc finger, C3HC4 type domain containing protein, expressed
366	LOC_Os02g56600	0.832739	1.05907	0.873244	3.27379	2.89187	3.024	-1.03967	0.000298598	down	yes	no apical meristem protein, putative, expressed
365	LOC_Os06g30130	4.56153	4.69526	3.25329	10.2014	9.24505	8.77818	-1.04006	0.0105394	down	yes	cysteine-rich receptor-like protein kinase 10 precursor, putative, expressed
364	LOC_Os03g06520	1.45971	1.70821	1.4169	4.40122	4.46475	3.898	-1.04067	0.00125155	down	yes	sulfate transporter, putative, expressed
363	LOC_Os08g42870	1.40841	1.31399	1.62682	3.78207	4.61196	3.4962	-1.04151	0.00417561	down	yes	expressed protein
362	LOC_Os02g36924	2.91323	3.02177	2.03272	6.54566	6.40997	6.13677	-1.04317	0.00759227	down	yes	OsMADS27 - MADS-box family gene with MIKCc type-box, expressed
361	LOC_Os06g35970	56.6829	52.7015	57.4789	111.413	119.339	109.639	-1.04326	0.000279568	down	yes	meiosis 5, putative, expressed
360	LOC_Os09g37710	0.983799	1.06662	1.43176	3.78054	3.21023	3.81986	-1.04366	0.00285094	down	yes	NIN, putative, expressed
359	LOC_Os02g35010	10.0201	9.33353	9.80734	20.6447	21.1326	20.4795	-1.04391	1.10158e-05	down	yes	STE_MEKK_ste11_MAP3K.9 - STE kinases include homologs to sterile 7, sterile 11 and sterile 20 from yeast, expressed
358	LOC_Os01g12650	25.1974	19.1431	18.7198	53.4313	35.517	38.7001	-1.04397	0.0263006	down	yes	reticulon domain containing protein, putative, expressed
357	LOC_Os03g18454	104.78	102.2	65.8882	166.988	211	146.131	-1.04477	0.0394363	down	yes	gamma-interferon-inducible lysosomal thiol reductase precursor, putative, expressed
356	LOC_Os01g53930	5.34183	4.67613	5.05642	11.1723	10.6024	11.9733	-1.04695	0.000794512	down	yes	hexokinase, putative, expressed
355	LOC_Os06g38970	4.7661	5.71438	5.3257	12.5682	11.7177	13.2739	-1.04735	0.00010245	down	yes	expressed protein
354	LOC_Os02g09920	11.6298	11.7108	11.4254	25.9818	24.1891	25.3592	-1.04818	9.56054e-05	down	yes	PHD-finger domain containing protein, putative, expressed
353	LOC_Os11g47120	3.45936	3.70744	3.58402	8.3981	8.87364	8.37872	-1.04845	0.000108316	down	yes	DEFL48 - Defensin and Defensin-like DEFL family, expressed
352	LOC_Os07g37110	0.490612	0.419636	0.544137	2.07074	1.85349	2.35167	-1.04886	0.00156112	down	yes	nucleoside transporter, putative, expressed
351	LOC_Os05g23910	140.117	137.619	135.456	278.837	288.042	285.043	-1.04966	1.16333e-05	down	yes	histone-like transcription factor and archaeal histone, putative, expressed
350	LOC_Os03g48000	1.9674	2.07817	2.39929	5.44442	5.41249	6.16063	-1.05142	0.00114773	down	yes	CorA-like magnesium transporter protein, putative, expressed
349	LOC_Os02g55980	1.41129	1.53603	2.86166	5.42561	6.06098	4.00849	-1.0553	0.0471128	down	yes	vacuolar protein sorting 55 family protein, putative, expressed
348	LOC_Os03g18640	0.759975	0.801808	0.281087	2.18396	2.45883	2.03992	-1.05691	0.0133234	down	yes	laccase precursor protein, putative, expressed
347	LOC_Os07g25700	2.25387	1.56157	2.25691	5.24082	5.37689	4.25115	-1.06019	0.00478507	down	yes	expressed protein
346	LOC_Os01g15020	38.7734	38.3112	38.7421	80.8554	80.372	83.7493	-1.06099	2.52629e-05	down	yes	lissencephaly type-1-like homology motif, putative, expressed
345	LOC_Os01g11940	0.33452	0.219323	0.118407	1.48902	1.78116	1.06466	-1.06263	0.00559125	down	yes	osFTL1 FT-Like1 homologous to Flowering Locus T gene; contains Pfam profile PF01161: Phosphatidylethanolamine-binding protein, expressed
344	LOC_Os05g43690	37.1567	40.0522	40.6647	88.7463	83.8357	82.3327	-1.0627	0.000155176	down	yes	glucan endo-1,3-beta-glucosidase-like protein 3 precursor, putative, expressed
343	LOC_Os08g43334	0.362245	1.26379	1.52197	3.03262	4.25479	3.85629	-1.06288	0.0264214	down	yes	HSF-type DNA-binding domain containing protein, expressed
342	LOC_Os01g66830	1.15732	0.775566	1.0258	2.75715	3.10553	3.02189	-1.06498	0.000413264	down	yes	pectinacetylesterase domain containing protein, expressed
341	LOC_Os02g07210	6.08257	4.79589	5.35477	11.9195	10.9888	12.95	-1.06588	0.00228356	down	yes	OTU-like cysteine protease family protein, putative, expressed
340	LOC_Os08g06550	21.2199	18.0817	20.147	40.4925	42.7373	39.4912	-1.06611	0.000131134	down	yes	acyl CoA binding protein, putative, expressed
339	LOC_Os04g56210	0.139855	0.310689	0.180807	1.60435	1.5735	1.65109	-1.06709	0.000137623	down	yes	polyprenyl synthetase, putative, expressed
338	LOC_Os08g13690	61.4203	30.6153	62.3599	89.6638	93.2068	91.1609	-1.06712	0.0428469	down	yes	60S ribosomal protein L7, putative, expressed
337	LOC_Os03g62090	25.6814	24.044	25.1843	57.5516	57.0384	42.7103	-1.06747	0.00778842	down	yes	CESA5 - cellulose synthase, expressed
336	LOC_Os04g57500	2.94692	3.05596	3.36069	8.10084	7.51751	7.72193	-1.06812	0.000276821	down	yes	phosphatidate cytidylyltransferase, putative, expressed
335	LOC_Os04g08034	5.41732	4.95053	5.24995	12.3258	11.1594	12.2972	-1.06883	0.000507431	down	yes	ZOS4-02 - C2H2 zinc finger protein, expressed
334	LOC_Os07g42440	5.34837	4.32892	4.49197	10.267	9.88675	11.6533	-1.06976	0.00202183	down	yes	hydroxyacid oxidase 1, putative, expressed
333	LOC_Os10g30162	7.39545	7.08859	7.50703	16.6759	16.2232	16.4005	-1.07172	4.4335e-05	down	yes	hsp20/alpha crystallin family protein, putative, expressed
332	LOC_Os03g29810	3.69055	3.08621	4.99894	7.92974	10.7605	8.30239	-1.07281	0.0225707	down	yes	OsClp6 - Putative Clp protease homologue, expressed
331	LOC_Os01g04160	0.654775	0.456732	0.711856	2.16734	2.49261	2.17683	-1.07304	0.00106743	down	yes	expressed protein
330	LOC_Os10g40130	0.827643	0.492907	0.691743	2.67795	2.59643	1.7595	-1.07424	0.00659165	down	yes	Mur ligase family protein, putative, expressed
329	LOC_Os02g02120	0.423306	0	0	1.28964	1.1633	1.04052	-1.07508	0.00181065	down	yes	OsWAK11 - OsWAK receptor-like protein kinase, expressed
328	LOC_Os11g45990	0.615156	0.493831	0.509153	1.99859	2.19575	2.34978	-1.07519	0.000370745	down	yes	von Willebrand factor type A domain containing protein, putative, expressed
327	LOC_Os01g51260	0.07155	0.03904	0.072287	1.40559	1.00646	1.39627	-1.07608	0.00210772	down	yes	MYB family transcription factor, putative, expressed
326	LOC_Os10g28340	3.24564	2.52213	3.69842	8.01888	7.34713	7.15069	-1.07764	0.00594542	down	yes	heat stress transcription factor, putative, expressed
325	LOC_Os11g04670	29.4088	28.8106	43.3304	81.7753	82.3803	54.5516	-1.07919	0.0491111	down	yes	2-isopropylmalate synthase B, putative, expressed
324	LOC_Os06g48940	4.35575	4.09976	3.8373	9.76366	9.54875	9.46535	-1.07963	0.000139722	down	yes	GHMP kinases ATP-binding protein, putative, expressed
323	LOC_Os03g29850	0.914401	0.916257	1.1714	3.18338	2.59343	4.62881	-1.08044	0.0195421	down	yes	metal cation transporter, putative, expressed
322	LOC_Os03g19090	2.11493	0	0	1.2814	1.37467	1.22031	-1.08078	0.0224911	down	yes	expressed protein
321	LOC_Os10g37730	10.6977	9.79037	11.7809	24.1508	23.4095	23.3574	-1.08092	0.00120672	down	yes	pollen ankyrin, putative, expressed
320	LOC_Os06g16330	2.60222	3.08611	2.13651	6.69891	7.33101	5.79596	-1.08099	0.00852253	down	yes	BRASSINOSTEROID INSENSITIVE 1-associated receptor kinase 1 precursor, putative, expressed
319	LOC_Os09g15320	32.2102	19.7319	32.7924	50.7508	54.4025	59.0779	-1.08383	0.0202995	down	yes	ubiquitin-conjugating enzyme, putative, expressed
318	LOC_Os01g08560	20.4305	19.7262	22.6121	45.393	45.805	45.0613	-1.08455	0.000614338	down	yes	DnaK family protein, putative, expressed
317	LOC_Os03g22330	4.29088	1.80732	4.20467	7.25413	8.52084	5.08309	-1.08706	0.0421279	down	yes	blue-light photoreceptor PHR2, putative, expressed
316	LOC_Os11g44870	0.676454	0.460814	0.884857	2.59109	2.71439	2.05232	-1.08706	0.00674334	down	yes	expressed protein
315	LOC_Os03g14630	0.347242	0.575126	0.451669	1.56982	2.7799	2.11615	-1.08718	0.015244	down	yes	LTPL106 - Protease inhibitor/seed storage/LTP family protein precursor, expressed
314	LOC_Os04g35114	1.89541	1.48838	1.70803	4.58937	4.37939	4.72294	-1.08736	0.000388816	down	yes	receptor-like kinase, putative, expressed
313	LOC_Os12g31350	5.25135	5.86653	5.31897	11.3499	13.3841	14.3117	-1.08746	0.00307692	down	yes	SSXT protein, putative, expressed
312	LOC_Os01g74146	0.649329	0.546176	0.620641	2.6443	2.11771	2.48286	-1.08776	0.00125026	down	yes	WD repeat-containing protein, putative, expressed
311	LOC_Os03g53800	8.53807	9.4383	8.86178	20.2361	20.993	20.2775	-1.09018	0.000101784	down	yes	periplasmic beta-glucosidase precursor, putative, expressed
310	LOC_Os06g02028	46.0213	45.4936	45.0254	100.386	96.0716	97.5379	-1.09112	2.82022e-05	down	yes	eyes absent homolog 4, putative, expressed
309	LOC_Os06g09450	96.6762	93.9116	97.5451	213.826	200.524	202.369	-1.09159	0.000119764	down	yes	sucrose synthase,OsSUS2
308	LOC_Os03g54220	1.69389	1.85809	1.71814	4.83553	4.91182	5.11388	-1.09278	5.364e-05	down	yes	expressed protein
307	LOC_Os07g12910	4.35019	4.44576	5.18982	15.3206	9.72548	10.0559	-1.09279	0.0216734	down	yes	PHD finger protein, putative, expressed
306	LOC_Os01g16714	13.3548	11.7599	13.6932	31.8598	26.1854	27.475	-1.09382	0.00339465	down	yes	flavin monooxygenase, putative, expressed
305	LOC_Os01g72340	15.8116	16.3967	16.6922	37.3292	36.1695	35.4633	-1.09414	4.75806e-05	down	yes	beta-galactosidase, putative, expressed
304	LOC_Os12g37840	1.48164	1.31455	1.46719	4.47227	4.27228	3.5342	-1.09662	0.00180418	down	yes	boron transporter protein, putative, expressed
303	LOC_Os03g63380	22.763	10.2619	9.98847	23.9253	24.6096	24.0735	-1.09907	0.00867086	down	yes	expressed protein
302	LOC_Os10g36880	16.9601	15.3195	16.3707	37.3149	33.7138	35.1069	-1.09925	0.000476159	down	yes	kinesin motor domain containing protein, putative, expressed
301	LOC_Os01g55770	10.7034	8.58125	9.95717	20.609	20.5216	22.2666	-1.10035	0.00094679	down	yes	expressed protein
300	LOC_Os12g42230	0.584602	6.76094	3.73863	10.5238	11.1715	11.5408	-1.10071	0.0334283	down	yes	transketolase, putative, expressed
299	LOC_Os04g44840	1.23687	1.90338	1.94246	5.903	5.62928	3.85184	-1.10101	0.0174307	down	yes	glycosyl hydrolase family 3 protein, putative, expressed
298	LOC_Os04g58390	17.1133	16.3641	17.9366	34.3891	38.901	39.5622	-1.10105	0.00110217	down	yes	allantoinase, putative, expressed
297	LOC_Os12g13670	4.27199	3.98581	5.10823	9.41877	12.4234	9.66077	-1.10287	0.00831437	down	yes	expressed protein
296	LOC_Os03g60090	14.0291	17.8403	14.0952	36.5536	34.1855	35.9035	-1.10291	0.00144695	down	yes	methylenetetrahydrofolate reductase, putative, expressed
295	LOC_Os09g20340	16.4896	15.3877	15.6489	34.8832	36.6214	31.5	-1.10303	0.000484265	down	yes	DUF630/DUF632 domains containing protein, putative, expressed
294	LOC_Os03g20630	50.466	49.408	51.3109	110.1	109.593	107.442	-1.10337	1.8555e-05	down	yes	histidine triad family protein, putative, expressed
293	LOC_Os07g06620	3.45012	3.21979	3.14547	8.06227	8.11273	7.92607	-1.10467	1.23862e-05	down	yes	YABBY domain containing protein, putative, expressed
292	LOC_Os02g12900	0.752123	0.685004	0.712995	2.90826	2.80241	2.22832	-1.10497	0.00180148	down	yes	cysteine synthase, putative, expressed
291	LOC_Os05g46200	13.1221	12.0063	13.2534	28.2476	28.8031	27.4129	-1.10603	0.000142893	down	yes	beta-galactosidase 8 precursor, putative, expressed
290	LOC_Os03g12710	2.87188	3.28633	2.90027	5.44745	8.96107	9.12733	-1.10742	0.0272148	down	yes	clathrin adaptor complex small chain domain containing protein, expressed
289	LOC_Os07g26700	6.98468	3.39317	2.83432	9.63479	10.379	5.15836	-1.10976	0.0437891	down	yes	UPF0041 domain containing protein, putative, expressed
288	LOC_Os03g57790	95.1717	112.797	92.4559	217.554	223.87	227.33	-1.1111	0.00138589	down	yes	ubiquitin-conjugating enzyme, putative, expressed
287	LOC_Os02g58490	9.04108	8.94266	8.91287	21.2994	19.7418	20.7652	-1.11157	9.25112e-05	down	yes	PINHEAD, putative, expressed
286	LOC_Os12g05650	7.89834	7.9986	9.32927	19.2323	19.8713	19.4304	-1.11195	0.000971151	down	yes	ACT domain containing protein, expressed
285	LOC_Os03g10680	1.2925	1.12273	0.612774	3.45478	2.89124	3.18883	-1.11468	0.0105591	down	yes	formin-like protein 6 precursor, putative, expressed
284	LOC_Os09g24910	2.92402	2.23644	2.67155	6.14722	6.53752	6.79156	-1.11578	0.000527684	down	yes	phosphofructokinase, putative, expressed
283	LOC_Os02g34860	1.35801	1.36409	1.52988	3.9937	4.57563	4.11051	-1.11641	0.000613858	down	yes	Regulator of chromosome condensation domain containing protein, expressed
282	LOC_Os09g28910	3.29125	3.30583	1.79335	6.90764	7.21058	6.1897	-1.11655	0.0221944	down	yes	carbonic anhydrase, chloroplast precursor, putative, expressed
281	LOC_Os04g44950	7.21181	7.79869	7.87892	18.34	18.5882	17.0481	-1.11797	0.000286861	down	yes	short-chain dehydrogenase/reductase, putative, expressed
280	LOC_Os03g18590	18.8816	18.477	17.8681	40.9784	40.6976	40.7602	-1.11811	1.89413e-05	down	yes	malonyl CoA-acyl carrier protein transacylase, mitochondrial precursor, putative, expressed
279	LOC_Os12g42610	2.42663	2.32625	2.42111	5.52244	5.76531	8.30234	-1.1191	0.0118745	down	yes	YABBY domain containing protein, putative, expressed
278	LOC_Os04g17700	6.12482	2.85088	3.26518	10.9048	8.44309	5.64451	-1.12117	0.0364987	down	yes	kinesin heavy chain isolog, putative, expressed
277	LOC_Os08g16830	0.331513	0.155142	0.095981	1.45069	1.64639	1.30248	-1.12255	0.000459731	down	yes	retrotransposon protein, putative, SINE subclass, expressed
276	LOC_Os05g06480	108.015	105.538	113.744	192.941	260.999	259.007	-1.1227	0.00845709	down	yes	inorganic H+ pyrophosphatase, putative, expressed
275	LOC_Os06g46930	4.12023	1.70386	1.74099	5.28982	5.05889	5.39177	-1.12455	0.00711369	down	yes	ribosomal protein L24, putative, expressed
274	LOC_Os01g12520	0.256059	0.377883	0.153595	1.85829	2.04754	1.34664	-1.12632	0.00693717	down	yes	mitochondrial carrier protein, putative, expressed
273	LOC_Os10g22590	38.7949	21.2874	21.4089	48.0516	51.7803	49.2889	-1.12749	0.00209217	down	yes	POEI24 - Pollen Ole e I allergen and extensin family protein precursor, expressed
272	LOC_Os09g32964	1.92028	1.68019	1.80203	5.56356	5.06674	4.4149	-1.12976	0.00151883	down	yes	peroxidase precursor, putative, expressed
271	LOC_Os03g14900	3.27279	4.96113	3.98139	11.3973	10.2682	11.1202	-1.13015	0.000307716	down	yes	NB-ARC/LRR disease resistance protein, putative, expressed
270	LOC_Os01g36670	4.97427	4.72587	4.96448	10.7572	12.0116	12.5807	-1.13054	0.000722801	down	yes	expressed protein
269	LOC_Os02g29774	1.01723	1.03704	1.01876	3.25386	3.10385	4.2428	-1.13188	0.00348751	down	yes	expressed protein
268	LOC_Os04g49410	2.8904	7.29186	6.13964	13.8819	15.8838	15.4983	-1.13338	0.00912761	down	yes	expansin precursor, putative, expressed
267	LOC_Os10g19925	3.06629	2.81954	2.60373	6.16023	8.14834	7.0912	-1.13471	0.0024104	down	yes	expressed protein
266	LOC_Os03g38210	2.11297	2.21051	2.22886	5.60602	6.5048	5.86184	-1.13492	0.00053977	down	yes	MYB family transcription factor, putative, expressed
265	LOC_Os03g24460	8.61337	8.50022	7.66428	19.02	18.7188	19.9344	-1.13729	0.000432687	down	yes	aminotransferase domain containing protein, putative, expressed
264	LOC_Os08g01880	0.58475	0.093045	0.11327	2.12158	0.89016	2.02269	-1.14127	0.0471123	down	yes	synaptobrevin-related family protein, putative, expressed
263	LOC_Os06g02380	64.9419	57.6914	65.0041	127.551	146.94	129.377	-1.14153	0.000730637	down	yes	T-complex protein, putative, expressed
262	LOC_Os08g09010	1013.02	1134.39	1098.65	2346.19	2542.18	2445.27	-1.145	0.000282353	down	yes	Cupin domain containing protein, expressed
261	LOC_Os08g17784	1.47628	1.34402	1.37046	4.5046	4.16437	4.05397	-1.14502	0.000175692	down	yes	purple acid phosphatase, putative, expressed
260	LOC_Os05g34670	13.1999	9.09917	10.5464	21.6069	19.6857	31.8802	-1.14506	0.0299476	down	yes	KH domain containing protein, putative, expressed
259	LOC_Os03g24020	1.3219	1.47263	1.55495	4.18728	4.3918	5.12695	-1.14816	0.00108135	down	yes	ribosomal protein L6, putative, expressed
258	LOC_Os10g42960	0.703966	0.812376	1.02324	3.26658	3.41639	2.78724	-1.14961	0.00239244	down	yes	urea active transporter, putative, expressed
257	LOC_Os07g48370	4.94925	5.66352	5.48835	11.413	12.5512	17.9029	-1.15102	0.0142271	down	yes	glycosyl transferase, family 8, putative, expressed
256	LOC_Os10g02380	1.11977	1.55734	1.40769	5.33586	3.33065	5.67304	-1.15179	0.0104038	down	yes	oxidoreductase, aldo/keto reductase family protein, putative, expressed
255	LOC_Os07g48550	3.46245	3.30812	1.85189	7.23427	6.98523	7.18796	-1.15263	0.0187537	down	yes	no apical meristem protein, putative, expressed
254	LOC_Os06g08560	4.37185	4.37393	4.04668	10.7738	10.3195	11.0295	-1.15315	0.000174695	down	yes	multidrug resistance-associated protein 11, putative, expressed
253	LOC_Os02g07044	5.82388	5.70657	5.36718	12.7712	14.1048	13.8151	-1.1534	0.000257849	down	yes	rhodanese-like domain containing protein, putative, expressed
252	LOC_Os10g31830	8.13232	7.94129	8.0309	13.671	21.7257	21.7045	-1.15364	0.0210584	down	yes	ras-related protein, putative, expressed
251	LOC_Os02g34370	3.76714	4.24037	5.66404	12.6484	11.1847	11.6295	-1.15479	0.00546004	down	yes	expressed protein
250	LOC_Os01g03144	2.6953	3.16976	3.14172	8.17835	8.64836	7.53219	-1.15622	0.000802517	down	yes	white-brown complex homolog protein 7, putative, expressed
249	LOC_Os03g20560	2.10141	0.762924	1.48798	4.14908	3.53567	3.57702	-1.15629	0.00819882	down	yes	biotin--protein ligase, putative, expressed
248	LOC_Os10g30210	1.19403	0.861307	1.00414	3.43778	3.30366	3.32266	-1.1626	0.000120335	down	yes	expressed protein
247	LOC_Os10g39420	1115.64	1073.12	1113.33	2502.63	2406.06	2460.79	-1.16395	3.47783e-05	down	yes	CAMK_CAMK_like.8 - CAMK includes calcium/calmodulin depedent protein kinases, expressed
246	LOC_Os04g42634	29.3925	27.9258	29.2079	66.4974	64.2739	65.3642	-1.16407	3.50041e-05	down	yes	expressed protein
245	LOC_Os12g05050	203.773	206.367	198.317	456.393	451.532	462.388	-1.16467	1.96059e-05	down	yes	stem-specific protein TSJT1, putative, expressed
244	LOC_Os03g40440	184.228	185.536	184.507	394.241	432.17	417.454	-1.16695	0.000148952	down	yes	B12D protein, putative, expressed
243	LOC_Os02g51680	1.75582	1.55482	1.8578	5.70609	4.76557	4.86068	-1.1701	0.00154177	down	yes	uncharacterized glycosyl hydrolase Rv2006/MT2062, putative, expressed
242	LOC_Os04g52230	3.22462	2.95599	3.31955	8.35226	8.11968	8.45067	-1.17116	0.000159058	down	yes	ent-kaurene synthase, chloroplast precursor, putative, expressed
241	LOC_Os01g08260	15.3902	13.2058	13.3906	30.3786	31.8407	32.4663	-1.17453	9.99064e-05	down	yes	pleiotropic drug resistance protein 4, putative, expressed
240	LOC_Os06g10280	6.26002	6.31492	6.61268	15.3272	16.0716	15.8101	-1.17499	5.94524e-05	down	yes	CDP-alcohol phosphatidyltransferase, putative, expressed
239	LOC_Os04g41810	0.780055	0.827247	0.59764	3.01355	2.36371	3.73134	-1.17564	0.00819168	down	yes	expressed protein
238	LOC_Os03g11560	2.97714	2.95319	4.70271	9.75755	9.35039	9.04638	-1.17609	0.0119922	down	yes	digalactosyldiacylglycerol synthase, chloroplast precursor, putative, expressed
237	LOC_Os07g40940	10.0751	4.40311	9.81639	14.7733	17.3184	16.0868	-1.18384	0.030436	down	yes	X8 domain containing protein, expressed
236	LOC_Os01g01890	1.36506	1.58224	1.72806	4.62658	5.23985	4.90821	-1.18433	0.000732484	down	yes	expressed protein
235	LOC_Os03g03320	0.863456	0.830276	1.12009	4.03043	3.20293	3.22398	-1.18823	0.00291213	down	yes	expressed protein
234	LOC_Os03g54910	3.89643	7.12011	3.85593	14.0194	12.929	13.7192	-1.1902	0.0137151	down	yes	X8 domain containing protein, expressed
233	LOC_Os07g46350	0.516936	0.576908	0.806766	3.24508	2.57458	2.69401	-1.19023	0.00217312	down	yes	OsSCP40 - Putative Serine Carboxypeptidase homologue, expressed
232	LOC_Os03g01270	1.99687	1.83539	2.8216	4.41055	7.93173	6.48961	-1.19142	0.0309347	down	yes	expansin precursor, putative, expressed
231	LOC_Os05g18670	0.452915	0.44463	0.293318	2.64716	2.19693	1.67262	-1.19273	0.00640542	down	yes	C4-dicarboxylate transporter/malic acid transport protein domain containing protein, expressed
230	LOC_Os12g43363	1.22571	1.18679	1.73182	4.55599	4.44302	4.47167	-1.19334	0.00252427	down	yes	fatty acid hydroxylase, putative, expressed
229	LOC_Os01g21310	0.722856	0.962752	0.981728	4.11401	3.68757	2.61557	-1.19494	0.00914662	down	yes	expressed protein
228	LOC_Os03g64210	48.2567	48.9404	49.3167	121.252	118.79	100.715	-1.20108	0.00146013	down	yes	T-complex protein, putative, expressed
227	LOC_Os02g39280	3.23636	2.72188	2.88576	7.92072	7.41386	8.29248	-1.20244	0.000455216	down	yes	C2 domain containing protein, putative, expressed
226	LOC_Os12g14070	276.051	268.48	279.187	639.8	624.298	631.78	-1.20354	1.72362e-05	down	yes	DnaK family protein, putative, expressed
225	LOC_Os07g48920	9.27685	8.6348	9.27666	16.7518	24.4539	24.5756	-1.20736	0.0110967	down	yes	aldehyde dehydrogenase, putative, expressed
224	LOC_Os07g33240	17.9048	8.33159	15.6896	25.7243	28.1455	29.6871	-1.20895	0.0198522	down	yes	endoribonuclease, putative, expressed
223	LOC_Os03g24870	1.17347	0.830457	0.93891	3.59133	3.38506	3.19882	-1.2095	0.000210669	down	yes	transporter family protein, putative, expressed
222	LOC_Os04g37500	0.840614	1.12234	0.913852	3.51316	3.86554	3.52005	-1.21165	0.000522857	down	yes	glutamate decarboxylase, putative, expressed
221	LOC_Os08g33488	1.4692	0.0757705	0.0657755	1.67845	1.53595	1.76867	-1.21168	0.0146075	down	yes	OsMADS23 - MADS-box family gene with MIKCc type-box, expressed
220	LOC_Os05g04530	2.51805	2.07836	2.46354	5.57042	6.95709	7.15728	-1.21601	0.00244077	down	yes	IF, putative, expressed
219	LOC_Os09g27820	1.67528	1.60949	1.5288	4.47604	5.83739	4.50904	-1.22421	0.0020122	down	yes	1-aminocyclopropane-1-carboxylate oxidase protein, putative, expressed
218	LOC_Os06g06250	0.789165	1.45248	1.58427	4.15445	4.9517	4.98672	-1.22434	0.0037138	down	yes	GDSL-like lipase/acylhydrolase, putative, expressed
217	LOC_Os03g45210	34.4524	43.806	40.4762	100.554	98.5272	97.0661	-1.22461	0.000114382	down	yes	2-aminoethanethiol dioxygenase, putative, expressed
216	LOC_Os06g04020	3.9811	14.6691	13.1597	30.1205	31.9881	31.466	-1.22652	0.0179009	down	yes	histone H1, putative, expressed
215	LOC_Os04g52390	2.89387	2.65448	2.48807	7.37343	6.36202	9.56705	-1.23252	0.00855229	down	yes	potassium transporter, putative, expressed
214	LOC_Os03g22700	5.44652	5.15653	5.41985	15.6	14.8703	10.767	-1.23328	0.00758491	down	yes	cyclin-dependent kinase C-2, putative, expressed
213	LOC_Os06g45480	54.9956	55.5731	54.4411	135.496	127.057	132.031	-1.23394	4.1714e-05	down	yes	hydrolase, putative, expressed
212	LOC_Os02g44730	1.03113	1.29496	1.41234	4.56601	4.63208	4.11814	-1.235	0.000731551	down	yes	tetracycline transporter protein, putative, expressed
211	LOC_Os06g51260	1.14037	1.20535	1.37156	4.48818	4.36706	4.17543	-1.23807	0.000218411	down	yes	MYB family transcription factor, putative, expressed
210	LOC_Os01g43230	0.326931	0.334758	0.156666	2.05049	1.88719	2.01496	-1.23885	0.000810852	down	yes	expressed protein
209	LOC_Os02g14160	0.096542	0.110689	0.127544	1.83551	1.96953	1.04855	-1.24041	0.00954945	down	yes	peroxidase precursor, putative, expressed
208	LOC_Os07g01090	0.235912	0.059632	0.177434	1.58364	1.69819	1.63953	-1.24254	8.11591e-05	down	yes	transmembrane amino acid transporter protein, putative, expressed
207	LOC_Os03g30130	2.13833	2.65217	2.09235	6.63816	7.23573	6.99231	-1.24371	0.000896862	down	yes	phospholipase C, putative, expressed
206	LOC_Os01g13130	0.271994	0.183239	0.163493	1.78371	2.31414	1.21091	-1.24965	0.00738563	down	yes	aquaporin protein, putative, expressed
205	LOC_Os01g71050	35.7271	24.3922	25.7402	64.6669	61.6638	61.45	-1.25115	0.000729574	down	yes	MSP domain containing protein, putative, expressed
204	LOC_Os01g01660	2.23734	2.38656	2.97993	7.92962	8.12606	6.5369	-1.25272	0.00395761	down	yes	isoflavone reductase, putative, expressed
203	LOC_Os03g21510	3.54499	2.72434	2.98807	8.42851	8.37617	7.93355	-1.2528	5.45713e-05	down	yes	inactive receptor kinase At2g26730 precursor, putative, expressed
202	LOC_Os01g55310	3.30872	3.12931	3.72471	9.68091	9.58304	8.98734	-1.25405	0.000585347	down	yes	haloacid dehalogenase-like hydrolase domain-containing protein 1A, putative, expressed
201	LOC_Os01g24950	3.08209	0.895951	3.11602	5.31505	5.59331	5.87877	-1.25777	0.0393022	down	yes	exocyst complex component 6, putative, expressed
200	LOC_Os04g58320	3.814	3.19915	3.0241	8.49466	9.62308	8.53704	-1.25824	0.000189384	down	yes	zinc finger, RING-type, putative, expressed
199	LOC_Os01g07500	6.95637	7.68452	7.39402	19.2219	19.5821	19.1947	-1.25921	2.05412e-05	down	yes	alliin lyase precursor, putative, expressed
198	LOC_Os01g01295	4.24964	4.59385	5.20069	12.8562	12.9731	12.9048	-1.2614	0.000405075	down	yes	expressed protein
197	LOC_Os06g13060	14.2479	10.3922	14.3532	27.4591	35.4245	27.6322	-1.26783	0.00454145	down	yes	heat shock protein DnaJ, putative, expressed
196	LOC_Os05g35200	9.60514	4.84915	10.0668	17.0926	19.0293	18.0769	-1.27333	0.0215725	down	yes	glycosyl transferase, putative, expressed
195	LOC_Os11g38260	1.17196	0.93087	0.464143	3.37948	3.21318	3.02772	-1.27384	0.00630056	down	yes	PAP fibrillin family domain containing protein, expressed
194	LOC_Os05g10800	6.2823	5.50248	6.35934	16.2132	15.96	14.7518	-1.27397	0.000390716	down	yes	expressed protein
193	LOC_Os09g32992	2.45343	1.83091	2.10888	6.59486	5.75247	6.61714	-1.27599	0.00117449	down	yes	expressed protein
192	LOC_Os11g18140	2.86733	2.78274	2.73117	7.7046	8.21106	8.50021	-1.27852	0.000111142	down	yes	ZmEBE-1 protein, putative, expressed
191	LOC_Os06g05550	17.1487	16.8737	22.8562	44.1381	48.9899	50.3606	-1.28026	0.00583062	down	yes	GDSL-like lipase/acylhydrolase, putative, expressed
190	LOC_Os06g43900	1.38897	1.53824	0.314655	3.36051	3.88335	3.77569	-1.28159	0.0420123	down	yes	ribosomal protein L35, putative, expressed
189	LOC_Os04g19100	0.090213	0.109048	0.169531	1.89837	1.71394	1.71749	-1.28975	0.000121763	down	yes	retrotransposon protein, putative, unclassified, expressed
188	LOC_Os07g11510	3785.04	3420.7	4043.8	9521.99	8821.2	8904.12	-1.29282	0.000881633	down	yes	RAL6 - Seed allergenic protein RA5/RA14/RA17 precursor, expressed
187	LOC_Os12g17910	12.3743	12.5843	16.4331	39.9749	29.8789	42.3567	-1.29656	0.0095916	down	yes	T-complex protein, putative, expressed
186	LOC_Os06g08280	9.26585	10.8925	10.5089	29.1446	26.7337	27.3648	-1.30094	3.72858e-05	down	yes	protein kinase domain containing protein, expressed
185	LOC_Os10g34730	0.499478	0.413509	0.663019	3.11656	2.18697	3.36615	-1.30659	0.00611197	down	yes	GEM, putative, expressed
184	LOC_Os02g56340	5.21327	5.07268	6.19761	15.2347	14.5131	16.0856	-1.30896	0.00110358	down	yes	expressed protein
183	LOC_Os11g32100	8.63438	7.97525	7.96951	22.0708	21.4097	20.6946	-1.31179	4.369e-05	down	yes	inducer of CBF expression 1, putative, expressed
182	LOC_Os05g05160	10.6112	9.46016	7.67784	23.1755	23.0549	23.8836	-1.31612	0.00208953	down	yes	CGMC_MAPKCGMC_2.1 - CGMC includes CDA, MAPK, GSK3, and CLKC kinases, expressed
181	LOC_Os07g10530	1.15617	2.2386	1.94992	6.92668	6.61176	6.10767	-1.32085	0.000976734	down	yes	carboxyl-terminal peptidase, putative, expressed
180	LOC_Os01g13710	4.22496	3.85999	3.46187	10.2714	11.1858	10.7473	-1.32103	0.000264422	down	yes	transposon protein, putative, unclassified, expressed
179	LOC_Os02g36550	1.56671	1.77263	2.22298	6.33981	6.75201	5.80747	-1.32704	0.00201628	down	yes	phosphopantothenate--cysteine ligase, putative, expressed
178	LOC_Os06g51084	786.207	742.77	747.843	1894.9	1872.14	1880.31	-1.32924	4.0036e-06	down	yes	1,4-alpha-glucan-branching enzyme, chloroplast precursor, putative, expressed
177	LOC_Os12g02310	2.27386	3.02211	1.86309	6.36535	8.6887	7.86166	-1.33941	0.010024	down	yes	LTPL11 - Protease inhibitor/seed storage/LTP family protein precursor, expressed
176	LOC_Os05g13520	2.33508	2.31672	2.33988	7.96002	7.28836	7.12693	-1.3413	0.000142608	down	yes	white-brown complex homolog protein 12, putative, expressed
175	LOC_Os01g18100	0.32281	0.135992	0.0594855	1.59217	2.06295	1.76582	-1.34395	0.000522488	down	yes	OsRhmbd3 - Putative Rhomboid homologue, expressed
174	LOC_Os05g28440	0.316006	0.224867	0.264628	2.12802	2.01137	2.46614	-1.34456	0.000516085	down	yes	expressed protein
173	LOC_Os03g25150	0.531441	0.604895	0.736892	3.15318	3.36635	2.9906	-1.34473	0.000420546	down	yes	transposon protein, putative, unclassified, expressed
172	LOC_Os05g51690	8.13047	7.34013	7.81629	21.5241	20.7651	20.3163	-1.34726	5.19378e-05	down	yes	CCT motif family protein, expressed
171	LOC_Os02g42350	13.7091	7.22246	14.7301	27.6027	27.0059	28.0985	-1.34755	0.0219689	down	yes	nitrilase, putative, expressed
170	LOC_Os01g44220	305.722	293.345	296.813	763.002	743.344	762.192	-1.34825	9.39737e-06	down	yes	glucose-1-phosphate adenylyltransferase large subunit, chloroplast precursor, putative, expressed
169	LOC_Os02g54960	36.5774	36.4224	32.9788	87.8438	90.6067	93.6341	-1.3484	0.000254456	down	yes	carboxyl-terminal proteinase, putative, expressed
168	LOC_Os05g02300	2.05884	0.551186	0.706006	3.524	3.21588	3.28444	-1.34925	0.00336726	down	yes	Core histone H2A/H2B/H3/H4 domain containing protein, putative, expressed
167	LOC_Os02g57250	23.4736	14.2143	24.5243	60.7847	52.597	34.2653	-1.34938	0.0358351	down	yes	OsIAA10 - Auxin-responsive Aux/IAA gene family member, expressed
166	LOC_Os05g28930	1.81212	1.90601	1.80016	5.40389	6.63854	6.88466	-1.35865	0.00143919	down	yes	integral membrane protein DUF6 containing protein, expressed
165	LOC_Os06g03930	5.19852	4.53517	4.18894	14.2181	11.684	13.7545	-1.36025	0.00197529	down	yes	cytochrome P450 86A1, putative, expressed
164	LOC_Os06g41990	42.7224	41.9616	40.1864	112.026	101.965	111.79	-1.3603	0.000229426	down	yes	M16 domain containing zinc peptidase, putative, expressed
163	LOC_Os01g63770	1.83322	1.43744	1.23916	4.85025	5.73991	4.55475	-1.3628	0.000774152	down	yes	transmembrane amino acid transporter protein, putative, expressed
162	LOC_Os06g43600	0.976266	0.567337	0.988891	3.47616	3.4881	3.72285	-1.3721	0.00136386	down	yes	LTPL129 - Protease inhibitor/seed storage/LTP family protein precursor, expressed
161	LOC_Os01g13520	10.3762	9.96487	9.37419	27.6631	26.0009	27.2986	-1.37298	0.00014451	down	yes	auxin response factor 1, putative, expressed
160	LOC_Os01g13210	4.69498	2.05683	4.38061	9.20474	9.25912	10.0694	-1.37527	0.0141017	down	yes	salt stress root protein RS1, putative, expressed
159	LOC_Os01g41140	3.56384	2.93014	4.99212	9.47637	14.9921	8.64954	-1.37649	0.0279727	down	yes	THION18 - Plant thionin family protein precursor, expressed
158	LOC_Os07g17160	1.01126	0.795267	1.26509	5.25107	3.33582	4.58356	-1.37956	0.00900094	down	yes	expressed protein
157	LOC_Os05g32310	4.83208	5.625	5.36565	15.5223	15.6472	16.431	-1.3822	2.16671e-05	down	yes	LSM domain containing protein, expressed
156	LOC_Os01g60770	4.70981	5.02207	5.64037	10.3455	21.3041	13.7675	-1.38532	0.0308658	down	yes	expansin precursor, putative, expressed
155	LOC_Os12g10590	0.779032	0	0	1.0474	2.49476	1.54356	-1.38902	0.0057357	down	yes	OsClp13 - Putative Clp protease homologue, expressed
154	LOC_Os06g04930	61.6306	64.6287	80.3191	181.178	190.676	185.809	-1.39321	0.00207046	down	yes	expressed protein
153	LOC_Os02g01590	1.02624	1.34949	0.873654	4.51126	4.96077	4.10033	-1.39596	0.00230248	down	yes	glycosyl hydrolases, putative, expressed
152	LOC_Os02g36680	449.127	416.257	462.709	1182.08	1156.71	1141.79	-1.40569	0.000127694	down	yes	expressed protein
151	LOC_Os05g41230	0.023431	0.101182	0.0939	1.80141	1.95505	1.91528	-1.40802	4.72536e-05	down	yes	BRASSINOSTEROID INSENSITIVE 1-associated receptor kinase 1 precursor, putative, expressed
150	LOC_Os07g41290	137.459	139.162	123.82	312.428	385.477	353.458	-1.40972	0.00139225	down	yes	DEFL13 - Defensin and Defensin-like DEFL family, expressed
149	LOC_Os02g57620	2.20764	2.32447	1.92143	7.39461	8.35474	6.12424	-1.416	0.00272475	down	yes	Citrate transporter protein, putative, expressed
148	LOC_Os11g36770	0.130425	0.019075	0.290631	2.06009	1.83088	2.28584	-1.41709	0.00232515	down	yes	expressed protein
147	LOC_Os07g08340	6.40832	6.60172	6.87759	16.5994	23.0658	18.231	-1.42158	0.00348328	down	yes	pyruvate kinase, putative, expressed
146	LOC_Os11g03540	1.94651	2.71652	1.15394	6.94624	6.3768	7.46693	-1.42293	0.0159162	down	yes	AP2 domain containing protein, expressed
145	LOC_Os03g64320	4.11926	3.77639	4.36704	12.4102	12.5162	12.8828	-1.43214	0.000175021	down	yes	expressed protein
144	LOC_Os06g49160	2.27642	1.52002	0.861273	3.4069	6.5928	5.37737	-1.44196	0.0205013	down	yes	thylakoid lumenal 16.5 kDa protein, chloroplast precursor, putative, expressed
143	LOC_Os10g11140	41.3407	38.1369	37.2513	110.847	95.4088	114.869	-1.44296	0.00109845	down	yes	phosphoglucomutase, putative, expressed
142	LOC_Os05g01610	4.71432	4.53249	4.82355	14.2188	14.6512	14.3073	-1.44575	1.52133e-05	down	yes	FYVE zinc finger domain containing protein, expressed
141	LOC_Os01g18320	2.3359	2.33476	2.27752	9.54457	6.30405	9.60853	-1.44761	0.00642198	down	yes	protoporphyrinogen oxidase, chloroplast precursor, putative, expressed
140	LOC_Os10g03960	1.93944	0	0.850025	2.59096	2.79163	3.06139	-1.44916	0.0139282	down	yes	expressed protein
139	LOC_Os09g04710	1.78619	1.9914	2.57604	7.56247	6.70687	10.0123	-1.45763	0.00556711	down	yes	GDSL-like lipase/acylhydrolase, putative, expressed
138	LOC_Os04g33590	4.29266	4.28746	3.6423	12.0557	11.6667	15.5916	-1.45978	0.00349413	down	yes	hydrolase, alpha/beta fold family protein, putative, expressed
137	LOC_Os06g43950	17.6834	18.0317	17.1832	49.0234	51.9058	49.5986	-1.46219	4.00559e-05	down	yes	expressed protein
136	LOC_Os03g41480	0.0544921	0	0.0253104	2.07729	1.68394	1.72139	-1.46692	0.00038884	down	yes	expressed protein
135	LOC_Os07g40860	0.705752	0.891871	0.937997	4.3073	4.4772	3.86171	-1.46876	0.000412822	down	yes	retrotransposon protein, putative, unclassified, expressed
134	LOC_Os03g12290	13.1452	13.4481	10.9118	35.3996	36.6271	36.8738	-1.48566	0.000893613	down	yes	glutamine synthetase, catalytic domain containing protein, expressed
133	LOC_Os03g60110	4.29061	2.03477	2.15243	9.76978	8.52688	5.90696	-1.48819	0.00832507	down	yes	KH domain containing protein, putative, expressed
132	LOC_Os11g31190	3.26037	5.6097	6.40483	19.4585	16.1331	18.8838	-1.48981	0.00141039	down	yes	nodulin MtN3 family protein, putative, expressed
131	LOC_Os02g37010	3.79182	4.13041	3.83679	13.405	12.3862	13.618	-1.49239	5.65405e-05	down	yes	flavin-containing monooxygenase family protein, putative, expressed
130	LOC_Os10g19960	4.2078	5.09371	5.65214	17.0817	16.0011	16.968	-1.49397	0.00025727	down	yes	beta-galactosidase, putative, expressed
129	LOC_Os06g15480	2.39018	2.01708	2.38364	7.95465	8.9256	6.78948	-1.49578	0.00110469	down	yes	transcription factor, putative, expressed
128	LOC_Os05g40790	22.1938	21.5869	22.1849	65.0724	62.158	64.8971	-1.50147	1.8967e-05	down	yes	CCR4-NOT transcription factor, putative, expressed
127	LOC_Os01g39399	0	0	0	1.82284	1.88249	1.76589	-1.50169	5.68644e-06	down	yes	expressed protein
126	LOC_Os03g52910	0.448599	0.449253	0.450993	3.2974	2.72612	3.63096	-1.51026	0.000819747	down	yes	uncharacterized UPF0114 domain containing protein, expressed
125	LOC_Os02g30420	0	0	0	1.50357	1.8982	2.18016	-1.51164	0.0012426	down	yes	expressed protein
1	LOC_Os03g02050	370.822	350.58	301.72	130.101	146.957	144.306	-1.5117	0.0184691	down	yes	LTPL151 - Protease inhibitor/seed storage/LTP family protein precursor, expressed
124	LOC_Os11g12710	0	0.009906	0	1.90657	1.72108	2.06791	-1.51345	0.000128221	down	yes	retrotransposon protein, putative, unclassified, expressed
123	LOC_Os11g40590	24.2169	23.7303	24.864	72.7678	69.7327	71.516	-1.51537	2.08788e-05	down	yes	DUF1399 containing protein, putative, expressed
122	LOC_Os06g04200	510.79	442.472	525.448	1442.46	1350.76	1346.77	-1.51773	0.000508552	down	yes	starch synthase, putative, expressed
121	LOC_Os06g23600	0.849456	1.33335	1.35889	5.41072	5.46787	6.08194	-1.52287	0.000187966	down	yes	expressed protein
120	LOC_Os03g55090	191.865	185.933	191.733	553.991	532.033	554.405	-1.52404	1.77105e-05	down	yes	alpha-glucan phosphorylast isozyme, putative, expressed
119	LOC_Os08g43580	11.1675	33.4477	13.5068	60.8181	66.6907	62.5993	-1.53295	0.0320452	down	yes	acyl carrier protein, putative, expressed
118	LOC_Os06g43930	1.07509	1.39718	1.47418	6.66771	5.2961	6.30574	-1.53345	0.00035141	down	yes	OsProCP2 - Putative Lysosomal Pro-x Carboxypeptidase homologue, expressed
117	LOC_Os02g04330	11.8679	11.1132	10.7594	34.4116	33.425	34.2676	-1.53953	3.37651e-05	down	yes	5-AMP-activated protein kinase beta-1 subunit-related, putative, expressed
116	LOC_Os05g23740	32.5328	24.012	25.4597	67.1709	67.4928	101.558	-1.55128	0.0107432	down	yes	DnaK family protein, putative, expressed
115	LOC_Os04g39150	52.0085	58.5141	53.1776	145.192	186.061	158.465	-1.55151	0.00175243	down	yes	pathogenesis-related Bet v I family protein, putative, expressed
114	LOC_Os06g43940	7.66467	10.6689	6.55853	20.5097	32.5625	27.5505	-1.55953	0.0176813	down	yes	expressed protein
113	LOC_Os05g40660	0.095813	0.097785	0.025863	1.96324	2.16222	2.39942	-1.56871	0.000310725	down	yes	ulp1 protease family protein, putative, expressed
112	LOC_Os02g26480	7.05949	6.81976	6.7909	23.3207	21.3604	22.5521	-1.57111	6.3389e-05	down	yes	OsSCP7 - Putative Serine Carboxypeptidase homologue, expressed
111	LOC_Os05g38270	0.785749	0.928816	1.09379	4.6795	4.92829	5.19212	-1.57966	0.000241174	down	yes	regulator of chromosome condensation, putative, expressed
110	LOC_Os11g32369	1.05719	0.943428	1.07343	5.02377	5.13141	4.81732	-1.58444	2.7072e-05	down	yes	expressed protein
109	LOC_Os03g17100	8.685	3.1486	10.2293	20.4279	18.1747	18.5757	-1.58534	0.045686	down	yes	Core histone H2A/H2B/H3/H4 domain containing protein, putative, expressed
108	LOC_Os03g45920	0.594993	0.66388	0.406664	5.30253	2.491	4.30339	-1.59106	0.0150958	down	yes	tubulin/FtsZ domain containing protein, putative, expressed
107	LOC_Os03g52460	5.15713	5.27579	5.89247	19.5244	17.1049	20.463	-1.5974	0.00048584	down	yes	glucose-1-phosphate adenylyltransferase large subunit, putative, expressed
106	LOC_Os05g03140	13.3315	1.4409	6.10661	13.7096	12.6258	9.8142	-1.59788	0.0406216	down	yes	tetraspanin family protein, putative, expressed
105	LOC_Os01g59690	0.166217	1.25989	0.915232	5.24951	5.07103	4.95272	-1.59875	0.000916775	down	yes	OsFBX28 - F-box domain containing protein, expressed
104	LOC_Os03g31679	5.03992	9.41004	8.82624	25.9819	32.2247	26.6499	-1.60482	0.00519432	down	yes	annexin A7, putative, expressed
103	LOC_Os06g04169	7.68742	7.74143	8.30316	28.5162	24.7602	26.5718	-1.60801	0.000215536	down	yes	hydrolase, alpha/beta fold family domain containing protein, expressed
102	LOC_Os09g12660	55.8971	54.4651	59.7412	164.436	177.617	182.186	-1.60907	0.000211523	down	yes	small subunit of ADP-glucose pyrophosphorylase, OsAGPS1
101	LOC_Os08g08840	108.187	105.38	105.098	319.99	332.496	321.722	-1.61776	2.22398e-06	down	yes	phosphate/phosphate translocator, putative, expressed
100	LOC_Os08g16860	2.54126	2.7027	2.90117	9.75573	10.5035	11.6305	-1.61942	0.000387451	down	yes	OsFBX282 - F-box domain containing protein, expressed
99	LOC_Os02g03840	5.09233	3.97003	4.47421	15.0104	14.8658	15.8026	-1.62289	0.000141434	down	yes	expressed protein
98	LOC_Os07g02200	17.8113	13.8413	15.3579	53.0164	42.8361	49.2664	-1.62304	0.00153439	down	yes	plastocyanin-like domain containing protein, putative, expressed
97	LOC_Os01g28500	0.435547	0.567796	0.338718	3.51777	3.28585	3.8416	-1.62528	0.000447615	down	yes	SCP-like extracellular protein, expressed
96	LOC_Os06g12450	41.1227	42.7812	43.355	134.9	136.07	132.976	-1.63011	6.09057e-06	down	yes	soluble starch synthase 2-3, chloroplast precursor, putative, expressed
95	LOC_Os01g02900	0.814018	0.925491	0.784045	4.50584	5.09056	4.55743	-1.63302	0.000185528	down	yes	glycosyltransferase, putative, expressed
94	LOC_Os02g40120	6.02909	5.44694	6.20806	18.8273	19.659	22.2757	-1.63643	0.000562047	down	yes	expressed protein
93	LOC_Os03g59380	2.01537	2.52903	2.3927	8.86746	10.3588	9.73726	-1.64466	0.000415587	down	yes	LTPL28 - Protease inhibitor/seed storage/LTP family protein precursor, expressed
92	LOC_Os06g36400	28.3983	31.7813	24.4889	101.248	87.3019	86.0749	-1.64538	0.00189261	down	yes	HAD superfamily phosphatase, putative, expressed
91	LOC_Os07g01860	2.77885	2.72834	3.53282	14.4081	10.7159	10.7152	-1.6502	0.00344437	down	yes	expressed protein
90	LOC_Os07g25690	4.04209	0.759915	2.14809	8.50279	8.29252	3.45494	-1.65365	0.0311096	down	yes	subtilisin N-terminal Region family protein, expressed
89	LOC_Os10g06000	18.0752	18.8293	20.4093	57.3939	71.8014	58.3043	-1.65917	0.00135166	down	yes	POEI15 - Pollen Ole e I allergen and extensin family protein precursor, expressed
88	LOC_Os05g50750	23.518	22.9832	22.42	79.8281	70.1278	77.6984	-1.67491	0.00018949	down	yes	AAA family ATPase, putative, expressed
87	LOC_Os06g43044	0.481729	0.621608	0.419607	3.2002	4.1228	4.25903	-1.67504	0.00142237	down	yes	GDSL-like lipase/acylhydrolase, putative, expressed
86	LOC_Os02g18410	13.4036	14.4737	11.8913	48.7665	44.1178	42.6147	-1.6865	0.000756598	down	yes	salt stress root protein RS1, putative, expressed
85	LOC_Os12g35350	2.39572	1.89942	2.13654	8.57294	8.7134	9.00657	-1.68686	4.25679e-05	down	yes	kelch repeat protein, putative, expressed
84	LOC_Os03g59430	1.20623	0.95065	1.17879	5.85857	5.51059	5.60828	-1.68829	0.000109211	down	yes	uncharacterized glycosyltransferase, putative, expressed
83	LOC_Os12g32040	2.35706	2.93097	2.28357	10.2902	10.8188	10.8059	-1.69155	0.000341965	down	yes	ZmEBE-1 protein, putative, expressed
82	LOC_Os03g20440	0	0	0	2.17868	2.25404	2.28737	-1.69656	2.62067e-06	down	yes	VQ domain containing protein, putative, expressed
81	LOC_Os08g25734	428.711	437.729	443.805	1469.15	1388.74	1455.69	-1.70035	9.2221e-06	down	yes	glucose-1-phosphate adenylyltransferase large subunit, chloroplast precursor, putative, expressed
80	LOC_Os09g29800	0.95802	1.04842	0.743126	4.98776	5.35279	5.23481	-1.70036	0.000347026	down	yes	expressed protein
79	LOC_Os02g16730	0.66664	1.37002	1.18371	12.3718	5.00954	4.45629	-1.72473	0.039199	down	yes	expansin precursor, putative, expressed
78	LOC_Os09g33940	1.78359	1.53957	1.82721	7.96831	7.73807	7.85967	-1.72616	6.91899e-05	down	yes	expressed protein
77	LOC_Os02g57240	6.37196	5.82539	7.25073	25.003	21.6498	25.2806	-1.72905	0.000938656	down	yes	oxidoreductase, aldo/keto reductase family protein, putative, expressed
76	LOC_Os07g44740	57.4657	19.684	20.3122	71.9592	78.6781	74.2137	-1.75533	0.00340319	down	yes	chaperonin, putative, expressed
75	LOC_Os04g56700	0.171142	0.457585	0.068068	4.03231	3.90936	1.974	-1.76461	0.0152107	down	yes	naringenin,2-oxoglutarate 3-dioxygenase, putative, expressed
74	LOC_Os07g46480	1.90568	0	0	2.49557	2.71217	2.96111	-1.77832	0.0069508	down	yes	eukaryotic aspartyl protease domain containing protein, expressed
73	LOC_Os10g05980	1.15426	0.791654	1.23143	5.35342	6.28162	5.83842	-1.79091	0.000551742	down	yes	POEI13 - Pollen Ole e I allergen and extensin family protein precursor, expressed
72	LOC_Os11g18366	0.265802	0.144005	0.181769	2.70255	3.11952	3.33748	-1.79459	0.000221835	down	yes	cycloartenol synthase, putative, expressed
71	LOC_Os08g33710	3.31728	3.27365	2.69682	12.0009	13.563	13.5269	-1.80448	0.000441368	down	yes	ribonuclease T2 family domain containing protein, expressed
70	LOC_Os07g40850	0.897663	0.742075	0	4.17705	3.89728	3.60119	-1.80682	0.013173	down	yes	retrotransposon protein, putative, unclassified, expressed
69	LOC_Os07g42490	151.641	153.612	157.117	567.631	535.892	538.077	-1.80991	1.54294e-05	down	yes	sucrose synthase,OsSUS3
68	LOC_Os11g03410	2.13202	0.14022	0.240342	2.54388	4.71515	2.97734	-1.81835	0.000747589	down	yes	exostosin family domain containing protein, expressed
67	LOC_Os04g33690	2.8079	2.46824	2.46495	11.9861	11.1675	11.1007	-1.82629	5.1386e-05	down	yes	sec23/Sec24 trunk domain containing protein, expressed
66	LOC_Os04g27800	4.64078	3.86668	4.11718	17.2686	17.3823	15.9381	-1.8358	2.10928e-05	down	yes	expressed protein
65	LOC_Os08g33280	0.442216	0.321092	0.516097	4.31371	4.13439	3.82023	-1.85651	0.000202756	down	yes	ulp1 protease family, C-terminal catalytic domain containing protein, expressed
64	LOC_Os10g25290	8.59053	0.183717	0.422579	4.8701	5.0472	3.22759	-1.86015	0.0156763	down	yes	ZIM domain containing protein, putative, expressed
63	LOC_Os10g33760	0.499518	0.338857	0.866105	3.77989	5.61684	4.20151	-1.86265	0.00448129	down	yes	No apical meristem protein, putative, expressed
62	LOC_Os02g48870	0.935709	0.979122	1.1031	7.23301	6.09584	6.28032	-1.88154	0.000210216	down	yes	aspartic proteinase nepenthesin-2 precursor, putative, expressed
61	LOC_Os02g17620	0.124533	0.195205	0	3.0515	3.13124	3.15753	-1.89537	0.000280359	down	yes	isochorismatase family protein, putative, expressed
60	LOC_Os11g03890	1.56644	1.62961	1.90935	9.09826	9.14414	9.515	-1.90354	8.85102e-05	down	yes	RNA recognition motif containing protein, putative, expressed
59	LOC_Os02g32660	81.1349	89.0884	78.2345	320.613	313.295	318.551	-1.90475	7.31119e-05	down	yes	1,4-alpha-glucan-branching enzyme, chloroplast precursor, putative, expressed
58	LOC_Os04g01540	3.06325	3.48843	4.53382	22.7778	15.2	15.9297	-1.91807	0.00420327	down	yes	expressed protein
57	LOC_Os03g44420	13.4194	12.5491	12.2756	55.0133	54.0575	41.6885	-1.93142	0.00105813	down	yes	tubulin/FtsZ domain containing protein, putative, expressed
56	LOC_Os04g55230	35.4644	34.7218	33.6044	136.715	132.829	134.189	-1.93815	7.17095e-06	down	yes	tetratricopeptide repeat domain containing protein, putative, expressed
55	LOC_Os10g40720	20.2455	20.6709	20.908	133.8	45.3582	131.077	-1.96781	0.0459369	down	yes	expansin precursor, putative, expressed
54	LOC_Os05g38550	74.6651	72.3771	58.7909	277.921	256.973	275.39	-1.99203	0.000696305	down	yes	ubiquitin-conjugating enzyme, putative, expressed
53	LOC_Os02g32814	10.1214	9.954	10.4778	47.814	50.3954	33.2817	-2.01417	0.00298702	down	yes	heavy metal-associated domain containing protein, expressed
52	LOC_Os08g09700	9.58079	11.2039	9.75306	50.8379	43.0915	44.6198	-2.02494	0.000212665	down	yes	OsFBX270 - F-box domain containing protein, expressed
51	LOC_Os08g39330	1.22771	1.42117	1.9663	9.87207	9.8737	10.0788	-2.06399	0.000561311	down	yes	skin secretory protein xP2 precursor, putative, expressed
50	LOC_Os01g61880	1.08585	0.989802	1.08282	7.79881	7.70675	7.16478	-2.07569	2.13556e-05	down	yes	respiratory burst oxidase, putative, expressed
49	LOC_Os05g33570	483.186	521.936	486.909	2157.6	2136.18	2132.75	-2.08369	7.34354e-06	down	yes	pyruvate, phosphate dikinase, chloroplast precursor, putative, expressed
48	LOC_Os08g40930	131.013	96.8262	103.416	485.081	382.005	473.019	-2.08527	0.00145506	down	yes	Alpha amylase, catalytic domain containing protein, expressed
47	LOC_Os03g53100	0.502322	0.83425	0.886587	6.80783	6.2827	7.63711	-2.09308	9.30199e-05	down	yes	response regulator receiver domain containing protein, expressed
46	LOC_Os05g39060	5.828	0.55161	0.457853	6.58145	6.43269	5.67823	-2.10144	0.0104794	down	yes	expressed protein
45	LOC_Os05g49240	0.90694	8.25596	7.94742	37.3643	29.5095	37.737	-2.10493	0.00423186	down	yes	homeodomain-related, putative, expressed
44	LOC_Os02g10800	190.061	200.753	198.111	878.743	870.385	844.541	-2.11609	4.22446e-06	down	yes	mitochondrial carrier protein, putative, expressed
43	LOC_Os03g40830	0	1.72516	0	6.50978	6.28696	6.18454	-2.12475	0.0189132	down	yes	OsSub30 - Putative Subtilisin homologue, expressed
42	LOC_Os05g34320	6.93819	6.09253	6.89904	33.0917	30.7728	31.7305	-2.12947	6.93797e-05	down	yes	beta-hexosaminidase precursor, putative, expressed
41	LOC_Os08g37060	0	0	0	3.22925	3.20842	3.83724	-2.13218	0.000120446	down	yes	gibberellin receptor GID1L2, putative, expressed
40	LOC_Os11g31380	22.1458	21.0627	20.8985	98.1202	98.0793	95.4981	-2.1556	1.20891e-06	down	yes	no apical meristem protein, putative, expressed
39	LOC_Os05g14310	0	0	0	3.4549	3.48472	3.82018	-2.19166	1.91394e-05	down	yes	expressed protein
38	LOC_Os02g55600	6.85794	0	0	3.08868	4.88918	5.08149	-2.19545	0.0194857	down	yes	expressed protein
37	LOC_Os06g51470	4.51233	0.400481	0.100845	4.5956	5.84253	5.8217	-2.19681	0.0132952	down	yes	expressed protein
36	LOC_Os04g59520	3.31281	0	0	4.17905	4.17973	4.03012	-2.203	0.00771065	down	yes	anthranilate phosphoribosyltransferase, putative, expressed
35	LOC_Os04g12639	4.7998	4.88019	4.00383	25.701	23.8354	25.4042	-2.23041	0.000208004	down	yes	carboxyl-terminal proteinase, putative, expressed
34	LOC_Os04g33600	6.61942	6.08016	3.70741	29.7191	27.9341	28.253	-2.29304	0.0028757	down	yes	hydrolase, alpha/beta fold family protein, putative, expressed
33	LOC_Os06g06160	3.48325	1.69982	3.72254	16.6621	16.098	16.3248	-2.29768	0.00318805	down	yes	IQ calmodulin-binding motif domain containing protein, expressed
32	LOC_Os12g32940	2.1263	2.11845	1.57463	16.1034	13.4054	13.5033	-2.39512	0.000572661	down	yes	transporter family protein, putative, expressed
31	LOC_Os10g05990	1.17195	1.64536	1.24284	11.6485	13.1771	11.2558	-2.43329	0.000290375	down	yes	POEI14 - Pollen Ole e I allergen and extensin family protein precursor, expressed
30	LOC_Os04g09530	5.88368	0.0637569	0	5.49731	5.99339	5.44122	-2.48713	0.010933	down	yes	pentatricopeptide, putative, expressed
29	LOC_Os12g33962	6.19933	0	0	3.27578	8.20963	5.55657	-2.52941	0.0067359	down	yes	uncharacterized tatC-like protein ymf16, putative, expressed
28	LOC_Os01g40070	0	2.04557	3.99614	20.0999	18.4083	18.4901	-2.53733	0.0146037	down	yes	expressed protein
27	LOC_Os04g41620	0.732727	1.01421	0.760005	10.2197	10.105	9.83039	-2.55276	3.6665e-05	down	yes	CHIT2 - Chitinase family protein precursor, expressed
26	LOC_Os07g29320	0.895349	1.10639	1.00782	10.6028	11.5069	11.1998	-2.5679	2.07738e-05	down	yes	rRNA-processing protein EBP2, putative, expressed
25	LOC_Os06g24540	0	0	0	4.7431	5.35565	4.85923	-2.59234	1.88954e-05	down	yes	expressed protein
24	LOC_Os05g37460	0	0	0	5.03212	5.35613	4.61805	-2.59583	3.0148e-05	down	yes	expressed protein
23	LOC_Os04g33740	3.0432	3.3423	3.34539	25.4765	25.7447	24.4695	-2.60585	7.09486e-06	down	yes	glycosyl hydrolases, putative, expressed
22	LOC_Os09g27750	3.90574	4.30018	5.16916	35.9913	33.35	34.9849	-2.66516	0.000118002	down	yes	1-aminocyclopropane-1-carboxylate oxidase 1, putative, expressed
21	LOC_Os09g21210	15.7977	0	0	6.87198	7.00598	6.62536	-2.66941	0.0274227	down	yes	beta-glucan-binding protein 4, putative, expressed
20	LOC_Os11g02350	37.4338	4.92249	31.9435	78.0325	97.3295	80.4387	-2.6718	0.0368627	down	yes	LTPL25 - Protease inhibitor/seed storage/LTP family protein precursor, expressed
19	LOC_Os06g02780	0.772724	0.667214	0.642047	11.7685	8.72293	10.1303	-2.71576	0.000356004	down	yes	aspartic protease, putative, expressed
18	LOC_Os12g05715	0	0	0	6.36566	5.37804	5.23654	-2.72435	8.92788e-05	down	yes	expressed protein
17	LOC_Os07g48030	0.941307	1.02138	1.17295	11.3341	10.8865	18.5776	-2.7368	0.00232317	down	yes	peroxidase precursor, putative, expressed
16	LOC_Os01g49890	5.69852	0	0	7.07682	7.24322	7.74199	-2.85321	0.00890757	down	yes	threonine synthase, chloroplast precursor, putative, expressed
15	LOC_Os05g48560	0.324662	0.174886	0.164262	7.42877	8.18306	8.97134	-2.9565	7.14786e-05	down	yes	expressed protein
14	LOC_Os02g44108	0.15703	0.203893	0.182909	8.62409	8.23379	8.30949	-2.97456	6.45724e-07	down	yes	expansin precursor, putative, expressed
13	LOC_Os03g58800	12.8448	0.1685	4.6623	26.8672	15.1928	25.298	-3.0215	0.0418947	down	yes	ATPase, putative, expressed
12	LOC_Os03g13600	0.0310448	0.019628	0	6.55292	8.00349	7.52386	-3.05665	5.61103e-05	down	yes	ZOS3-07 - C2H2 zinc finger protein, expressed
11	LOC_Os08g14620	1.04734	0	1.34164	12.0395	12.6466	12.602	-3.17137	0.00414856	down	yes	expressed protein
10	LOC_Os06g30280	0	0	0	7.64006	9.14622	10.748	-3.33527	0.000243608	down	yes	expressed protein
9	LOC_Os07g41410	0	0	0	9.91042	9.93841	9.66503	-3.43993	1.56501e-07	down	yes	EGG APPARATUS-1, putative, expressed
8	LOC_Os10g05750	0.880314	10.6902	11.2448	108.291	117.575	107.057	-3.44036	0.00617952	down	yes	POEI3 - Pollen Ole e I allergen and extensin family protein precursor, expressed
7	LOC_Os12g34018	0	0	0	6.96426	13.77	9.13922	-3.47199	0.00152925	down	yes	ATP synthase protein YMF19, putative, expressed
6	LOC_Os11g06720	2.81625	2.97242	3.2567	49.6035	52.3345	51.9017	-3.68521	8.8771e-06	down	yes	abscisic stress-ripening, putative, expressed
5	LOC_Os05g39380	20.8182	0	0	24.5802	24.7933	23.8219	-4.33683	0.00950023	down	yes	zinc finger, C3HC4 type domain containing protein, expressed
4	LOC_Os04g45520	0	0	0	20.5264	20.8943	20.4705	-4.4374	2.8915e-08	down	yes	integral membrane protein, putative, expressed
3	LOC_Os01g20780	0	0.739854	0	36.8794	41.825	36.216	-4.89874	0.000430063	down	yes	anther-specific protein SF18 precursor, putative, expressed
2	LOC_Os05g34510	63.8567	0	0.001737	9.5511	191.474	177.041	-5.88694	0.0364028	down	yes	expressed protein

## Sheet: transcriptome_up
Differentially expressed genes between HT and NT treatment of NJ1 grains
number	gene_name	FPKM.HT_1_HT	FPKM.HT_2_HT	FPKM.HT_3_HT	FPKM.LT_1_LT	FPKM.LT_2_LT	FPKM.LT_3_LT	log2(fc)	pval	regulation	significant	Description
1	LOC_Os06g32020	67.017	69.8226	66.0309	0.163068	0.149738	0.108611	5.91808	5.90972e-07	up	yes	THION6 - Plant thionin family protein precursor, expressed
2	LOC_Os06g31930	51.7514	51.9694	91.6307	0.092484	0.235337	0.106909	5.84736	0.000422726	up	yes	thionin precursor protein, putative, expressed
3	LOC_Os06g31960	59.7582	62.267	59.7704	0.095497	0.249845	0.10993	5.73729	5.78316e-06	up	yes	THION5 - Plant thionin family protein precursor, expressed
4	LOC_Os05g15770	90.9051	90.2536	88.7481	0	1.80656	1.49533	5.49485	0.00248134	up	yes	glycosyl hydrolase, putative, expressed
5	LOC_Os06g31890	56.7916	57.4254	54.4681	0.346367	0.350219	0.194207	5.45485	6.18752e-06	up	yes	THION3 - Plant thionin family protein precursor, expressed
6	LOC_Os06g32160	55.7376	56.7046	32.7778	0.252218	0.35371	0.109946	5.21007	0.000493148	up	yes	THION7 - Plant thionin family protein precursor, expressed
7	LOC_Os01g62230	0	36.6996	37.1435	0	0	0	4.85136	0.0116047	up	yes	Core histone H2A/H2B/H3/H4 domain containing protein, putative, expressed
8	LOC_Os01g68660	19.4997	23.2202	18.7535	0	0	0	4.46002	2.23141e-05	up	yes	cysteine proteinase inhibitor precursor protein, putative, expressed
9	LOC_Os09g32330	38.2686	38.021	37.0635	0.429147	0.429808	2.79521	4.35825	0.00490135	up	yes	expressed protein
10	LOC_Os01g72900	30.6968	36.9241	28.3802	0.695224	0.682096	0.743352	4.30716	5.14597e-05	up	yes	abscisic stress-ripening, putative, expressed
11	LOC_Os01g15270	1289.43	1261.99	1136.53	58.3292	60.9057	63.2802	4.29378	1.26272e-05	up	yes	expressed protein
12	LOC_Os03g01700	23.4291	34.2586	31.9951	0.809895	0.617115	0.746715	4.28905	6.88892e-07	up	yes	expressed protein
13	LOC_Os06g32240	23.4135	14.6573	25.9857	0.0622381	0.116971	0.11076	4.20121	0.000493639	up	yes	THION9 - Plant thionin family protein precursor, expressed
14	LOC_Os04g39660	0	20.4702	23.0646	0	0	0	4.16026	0.0129746	up	yes	OsFBDUF22 - F-box and DUF domain containing protein, expressed
15	LOC_Os12g36240	25.9651	34.1575	23.7899	0.712465	0.690521	1.38739	3.99753	0.000517344	up	yes	inhibitor I family protein, putative, expressed
16	LOC_Os10g39610	348.588	361.969	342.584	47.3962	6.64317	49.2155	3.99071	0.0325394	up	yes	expressed protein
17	LOC_Os09g24290	65.5745	64.6737	64.9363	3.33101	3.26905	3.231	3.94476	7.41483e-08	up	yes	agenet domain-containing protein, putative, expressed
18	LOC_Os10g26430	20.0935	20.2317	18.9578	0.525797	0.440725	0.466521	3.81289	4.10321e-06	up	yes	agenet domain containing protein, expressed
19	LOC_Os05g33140	14.5148	13.7476	14.4377	0.061388	0.099186	0.053854	3.81026	5.81952e-07	up	yes	CHIT5 - Chitinase family protein precursor, expressed
20	LOC_Os08g30510	20.8179	22.9859	19.0881	0.684218	0.513285	0.768905	3.76313	6.09906e-05	up	yes	expressed protein
21	LOC_Os06g31800	14.0576	13.091	12.2873	0.007754	0.049175	0	3.7565	3.64229e-06	up	yes	THION2 - Plant thionin family protein precursor, expressed
22	LOC_Os03g51200	16.5047	16.5721	15.5431	0.535381	0.311147	0.263644	3.65725	6.58804e-05	up	yes	Core histone H2A/H2B/H3/H4 domain containing protein, putative, expressed
23	LOC_Os01g54810	16.2814	16.9562	17.0103	0.297085	0.557185	0.560424	3.60093	6.83928e-05	up	yes	lipase, putative, expressed
24	LOC_Os04g52504	12.6429	12.5232	10.8792	0.121938	0.19817	0.267654	3.42569	5.4426e-05	up	yes	adhesive/proline-rich protein, putative, expressed
25	LOC_Os07g09420	26.6331	3.0905	29.4331	0	0	0	3.42095	0.034422	up	yes	ATPase, putative, expressed
26	LOC_Os02g52010	15.553	16.1907	17.0695	0.723101	0.752542	0.648447	3.35149	8.51951e-06	up	yes	phosphate-induced protein 1 conserved region domain containing protein, expressed
27	LOC_Os01g72910	0.104018	17.6549	13.7924	0.157401	0.420609	0.563049	3.31992	0.0138394	up	yes	abscisic stress-ripening, putative, expressed
28	LOC_Os02g37490	59.9977	40.0366	38.8382	3.21549	3.43428	3.19146	3.2797	4.19876e-05	up	yes	glycine-rich cell wall structural protein precursor, putative, expressed
29	LOC_Os03g61160	23.4339	27.2212	28.0132	2.35651	2.2708	1.78584	3.16444	0.000134912	up	yes	expressed protein
30	LOC_Os05g11010	0	10.2679	8.96026	0	0	0	3.15989	0.00976429	up	yes	harpin-induced protein 1 domain containing protein, expressed
31	LOC_Os05g02760	5.27309	15.662	8.88298	0.28942	0.498649	0.399913	3.15249	0.00146957	up	yes	expressed protein
32	LOC_Os06g45070	4.94885	16.5229	15.4051	3.48389	0.223132	0.237366	3.13539	0.0218261	up	yes	diphthamide biosynthesis protein 3, putative, expressed
33	LOC_Os01g06630	19.8335	20.8666	18.8764	2.17958	1.06698	1.52622	3.07914	0.000777382	up	yes	small hydrophilic plant seed protein, putative, expressed
34	LOC_Os08g28670	9.87274	10.1311	8.84544	0	0.396591	0.536106	3.02104	0.00112891	up	yes	pathogenesis-related Bet v I family protein, putative, expressed
35	LOC_Os07g43020	0	8.25734	8.53081	0	0	0	2.98739	0.0119855	up	yes	TRM112, putative, expressed
36	LOC_Os03g16480	1.48612	7.213	8.0077	0	0	0	2.96326	0.00279165	up	yes	zinc finger family protein, putative, expressed
37	LOC_Os08g10500	15.425	14.1509	15.6607	1.25171	1.05625	0.864777	2.94779	0.000106388	up	yes	expressed protein
38	LOC_Os11g26570	140.88	148.673	149.914	28.7597	16.8059	15.9659	2.87473	0.00288349	up	yes	dehydrin, putative, expressed
39	LOC_Os01g04050	1.24469	8.92685	7.49761	0.163091	0.234957	0.116228	2.82112	0.00393078	up	yes	BBTI12 - Bowman-Birk type bran trypsin inhibitor precursor, expressed
40	LOC_Os07g11100	6.54768	6.03981	6.35328	0.021417	0.039662	0.026412	2.80527	3.94101e-07	up	yes	hypothetical protein
41	LOC_Os11g12300	6.95816	7.17828	7.00708	0.180681	0.222991	0.105046	2.78213	1.77183e-05	up	yes	NBS-LRR disease resistance protein, putative, expressed
42	LOC_Os03g14180	32.4512	32.2715	34.3338	4.42208	3.68158	4.21816	2.75935	5.51324e-05	up	yes	hsp20/alpha crystallin family protein, putative, expressed
43	LOC_Os01g72820	17.3186	17.2688	19.7694	1.42951	2.69997	1.50749	2.71488	0.00164912	up	yes	CRS1/YhbY domain containing protein, putative, expressed
44	LOC_Os05g26620	429.352	672.06	454.828	77.7131	74.8911	107.515	2.70959	0.00140598	up	yes	PROLM14 - Prolamin precursor, putative, expressed
45	LOC_Os05g38264	0	6.36986	6.7455	0	0	0	2.6952	0.0124596	up	yes	expressed protein
46	LOC_Os03g45960	7.38786	7.64206	7.78031	0.463827	0.319455	0.314984	2.67538	2.74194e-05	up	yes	thaumatin, putative, expressed
47	LOC_Os08g37810	0	6.92188	5.78233	0	0	0	2.67081	0.00908635	up	yes	transcription factor like protein, putative, expressed
48	LOC_Os01g67600	10.0819	9.99366	10.077	0.653101	0.742519	0.811211	2.66906	1.27741e-05	up	yes	CXE carboxylesterase, putative, expressed
49	LOC_Os02g21260	0.064557	8.54008	9.42598	0.728263	0.258691	0.107221	2.65686	0.019523	up	yes	OsFBL8 - F-box domain and LRR containing protein, expressed
50	LOC_Os01g67980	5.39492	5.20602	5.56447	0	0.012781	0.014375	2.65635	2.93715e-06	up	yes	cysteine proteinase EP-B 1 precursor, putative, expressed
51	LOC_Os11g30910	10.2924	9.45786	9.53158	1.61729	0	1.35443	2.6459	0.0158596	up	yes	sulfotransferase domain containing protein, expressed
52	LOC_Os03g12510	25.3154	20.9246	13.6215	2.1112	2.07039	1.97995	2.62376	0.00222411	up	yes	non-symbiotic hemoglobin 2, putative, expressed
53	LOC_Os06g10750	11.1856	11.4966	10.8645	0.94062	0.862129	1.29179	2.61117	0.000180127	up	yes	integral membrane protein DUF6 containing protein, expressed
54	LOC_Os09g27040	11.589	9.7592	10.5356	0.743441	0.849476	0.913246	2.60933	2.21877e-05	up	yes	GEX1, putative, expressed
55	LOC_Os02g04160	16.7912	42.5977	43.6076	5.72336	6.38364	5.53346	2.56775	0.00262017	up	yes	transcription elongation factor 1, putative, expressed
56	LOC_Os01g02160	0	5.87794	5.17727	0	0	0	2.51041	0.00962263	up	yes	hydroxyproline-rich glycoprotein family protein, putative, expressed
57	LOC_Os03g16260	5.55694	5.52822	5.44479	0.132163	0.155356	0.148826	2.50207	2.81438e-07	up	yes	protein kinase, putative, expressed
58	LOC_Os10g21268	0	6.21526	4.72132	0	2e-06	0	2.50093	0.008115	up	yes	ribulose bisphosphate carboxylase large chain precursor, putative, expressed
59	LOC_Os04g31330	5.48677	4.03479	5.16202	0	0	0	2.47833	0.000102554	up	yes	exo70 exocyst complex subunit domain containing protein, expressed
60	LOC_Os11g26790	141.831	162.423	146.31	27.2303	28.3468	25.8367	2.45439	6.27694e-05	up	yes	dehydrin, putative, expressed
61	LOC_Os01g32880	0	5.2096	5.18795	0	0	0	2.43522	0.0114118	up	yes	AP-3 complex subunit delta, putative, expressed
62	LOC_Os08g18974	6.06416	6.09525	6.19131	0.210794	0.463188	0.283511	2.41808	0.000146488	up	yes	expressed protein
63	LOC_Os03g50490	158.254	160.02	150.433	28.3773	30.9615	25.8774	2.40154	0.000122856	up	yes	glutamine synthetase, catalytic domain containing protein, expressed
64	LOC_Os03g15960	287.44	299.938	298.405	60.4185	49.7386	62.8284	2.38693	0.00023447	up	yes	hsp20/alpha crystallin family protein, putative, expressed
65	LOC_Os06g36390	9.20841	9.33692	7.83122	0.90837	0.719134	1.0149	2.38536	0.000306842	up	yes	expressed protein
66	LOC_Os01g03360	1118.98	1100.73	1031.19	208.074	224.178	208.723	2.31414	2.62929e-05	up	yes	BBTI5 - Bowman-Birk type bran trypsin inhibitor precursor, expressed
67	LOC_Os09g31478	25.4087	27.7332	26.3101	5.4747	3.99649	4.83273	2.31282	0.000301776	up	yes	auxin efflux carrier component, putative, expressed
68	LOC_Os03g16950	2.05515	4.5424	3.77291	0.041334	0	0	2.30113	0.000173748	up	yes	cysteine-rich repeat secretory protein 55 precursor, putative, expressed
69	LOC_Os02g42450	0	4.58551	4.57906	0	0	0	2.29522	0.011458	up	yes	RIPER1 - Ripening-related family protein precursor, expressed
70	LOC_Os10g06690	0	5.32978	3.72452	0	0	0	2.29053	0.00745039	up	yes	expressed protein
71	LOC_Os01g71090	16.9085	17.3795	15.7894	2.30973	2.9742	2.5371	2.27755	0.000209493	up	yes	xylanase inhibitor, putative, expressed
72	LOC_Os07g08240	3.60925	4.73179	3.48205	0.050266	0.069291	0.033897	2.27516	0.000318203	up	yes	ZmEBE-1 protein, putative, expressed
73	LOC_Os10g14180	6.47412	9.41303	6.56573	0.657563	0.92387	1.01074	2.25678	0.001201	up	yes	expressed protein
74	LOC_Os04g52950	5.80933	5.82748	5.30204	0.25016	0.42034	0.485931	2.25277	0.000211352	up	yes	nitrate-induced NOI protein, expressed
75	LOC_Os07g46360	17.4798	17.9427	18.7314	3.09468	2.91578	3.15735	2.25246	9.07407e-06	up	yes	glyoxalase family protein, putative, expressed
76	LOC_Os08g37470	8.22079	9.59063	8.85742	1.19567	1.13103	1.12929	2.24373	5.99374e-06	up	yes	2-aminoethanethiol dioxygenase, putative, expressed
77	LOC_Os12g02080	10.5975	10.5609	9.35503	1.47585	0.994301	2.02655	2.20979	0.00219931	up	yes	peroxidase precursor, putative, expressed
78	LOC_Os05g48980	13.2623	9.87514	12.6894	2.74004	2.64249	0.134112	2.20796	0.0490136	up	yes	ras-related protein, putative, expressed
79	LOC_Os03g16940	207.92	114.703	220.272	22.7555	52.1549	25.0415	2.19699	0.017621	up	yes	glyoxalase family protein, putative, expressed
80	LOC_Os09g24310	3.65922	3.83993	3.63322	0.0361685	0.0321556	0.0411617	2.19433	1.674e-06	up	yes	expressed protein
81	LOC_Os10g14170	8.96488	9.81202	8.8402	1.24473	1.28057	1.25851	2.19148	2.10495e-05	up	yes	expressed protein
82	LOC_Os10g40730	345.475	364.53	359.193	78.9889	80.9949	77.902	2.16802	5.02427e-06	up	yes	expansin precursor, putative, expressed
83	LOC_Os03g46100	5925.46	6230.94	6087.76	1394.53	1372.1	1351.52	2.16248	1.65064e-06	up	yes	cupin domain containing protein, expressed
84	LOC_Os05g39310	4.29407	5.04039	4.44984	0.248489	0.256055	0.358477	2.16143	4.54328e-05	up	yes	thiamine pyrophosphate enzyme, C-terminal TPP binding domain containing protein, expressed
85	LOC_Os08g13060	0	4.07014	3.96212	0	0	0	2.15401	0.0109988	up	yes	MBTB22 - Bric-a-Brac, Tramtrack, Broad Complex BTB domain with Meprin and TRAF Homology MATH domain, expressed
86	LOC_Os03g33090	2.91876	3.3659	4.16811	0.0668255	0.0463407	0.0200707	2.15088	0.000378296	up	yes	DUF260 domain containing protein, putative, expressed
87	LOC_Os02g51620	43.9717	44.9439	44.3677	9.94709	9.16583	8.79648	2.15044	4.49107e-05	up	yes	glycosyl hydrolase family 3 protein, putative, expressed
88	LOC_Os01g06560	5.43239	4.87707	4.99892	0.435951	0.370108	0.238905	2.14403	9.86225e-05	up	yes	transcription factor HBP-1b, putative, expressed
89	LOC_Os09g39960	7.2194	6.4625	7.16414	0.657821	0.863205	0.791049	2.13036	6.00133e-05	up	yes	dynamin family protein, putative, expressed
90	LOC_Os09g31430	4.96695	4.48535	3.86858	0.168565	0.278394	0.133278	2.12692	0.000166651	up	yes	Os9bglu30 - beta-glucosidase, similar to Os4bglu12 exoglucanase, expressed
91	LOC_Os01g55510	5.94663	5.24945	5.71195	0.542019	0.3014	0.809539	2.11147	0.00135463	up	yes	dynein light chain type 1 domain containing protein, expressed
92	LOC_Os01g71350	3.97307	3.4138	3.72374	0.020694	0.050127	0.163026	2.09458	0.000135813	up	yes	glycosyl hydrolases family 17, putative, expressed
93	LOC_Os04g44870	75.9786	81.3634	77.3884	20.5794	18.8012	14.2586	2.09024	0.00165219	up	yes	C2 domain containing protein, putative, expressed
94	LOC_Os08g08970	6.3131	6.09153	5.9359	0.747347	0.464541	0.930991	2.07901	0.000760004	up	yes	Cupin domain containing protein, expressed
95	LOC_Os04g49690	23.7452	24.2474	25.1565	6.00372	4.97939	4.34352	2.07628	0.000718187	up	yes	FERONIA receptor-like kinase, putative, expressed
96	LOC_Os07g24000	90.9663	92.5067	91.3425	16.5328	23.3037	23.3773	2.07048	0.00183226	up	yes	AWPM-19-like membrane family protein, putative, expressed
97	LOC_Os10g26940	4.52135	3.19167	3.97704	0.063256	0.101752	0.151835	2.05544	0.00016979	up	yes	BURP domain containing protein, expressed
98	LOC_Os05g08900	3.3937	3.77233	3.3588	0.178535	0.079205	0.072184	2.04813	7.23095e-05	up	yes	expressed protein
99	LOC_Os01g50910	176.525	188.669	179.186	44.8829	43.5631	43.7824	2.03795	3.68661e-06	up	yes	late embryogenesis abundant protein, group 3, putative, expressed
100	LOC_Os02g41680	3.82593	4.84293	4.71	0.441494	0.433068	0.299305	2.0309	0.000157519	up	yes	phenylalanine ammonia-lyase, putative, expressed
101	LOC_Os08g22852	3.20783	3.20831	2.91136	0	0	0	2.03012	2.02059e-05	up	yes	expressed protein
102	LOC_Os03g63700	2.09852	3.0559	3.30203	0	0	0	2.02565	0.000199163	up	yes	AIG2-like family domain containing protein, expressed
103	LOC_Os09g30490	3.91403	3.86423	2.7473	0.035153	0.113531	0.063214	2.02396	0.000952116	up	yes	EF hand family protein, expressed
104	LOC_Os04g40140	10.4913	8.81762	8.27995	1.46174	1.27425	1.50111	2.02177	0.000265737	up	yes	expressed protein
105	LOC_Os08g29400	3.55852	4.08215	3.10819	0.165029	0.154483	0.146071	2.00028	0.000346704	up	yes	OsFBX290 - F-box domain containing protein, expressed
106	LOC_Os02g25860	43.9914	60.8224	42.4724	13.052	11.441	12.1305	1.99815	0.00117316	up	yes	glutelin, putative, expressed
107	LOC_Os05g49670	0	3.61774	3.24673	0	0	0	1.99261	0.00965112	up	yes	expressed protein
108	LOC_Os01g55240	7.06817	6.15226	5.41959	0.827185	0.553733	0.996575	1.98166	0.00144084	up	yes	gibberellin 2-beta-dioxygenase, putative, expressed
109	LOC_Os02g32590	10.0839	8.43488	9.071	0.952481	2.19707	1.19882	1.97671	0.00327569	up	yes	HSF-type DNA-binding domain containing protein, expressed
110	LOC_Os03g19270	19.0648	22.7102	43.3654	6.97177	6.78239	6.33049	1.97265	0.0156119	up	yes	universal stress protein domain containing protein, putative, expressed
111	LOC_Os07g46280	5.66358	5.20064	5.60537	0.668099	0.619704	0.61333	1.97097	1.33927e-05	up	yes	Os7bglu26 - beta-mannosidase/glucosidase/exoglucanase, expressed
112	LOC_Os03g42520	3.9744	4.17592	4.17035	0.396418	0.282714	0.312556	1.96268	1.93041e-05	up	yes	expressed protein
113	LOC_Os05g02040	0.043749	5.23681	4.48892	0.219942	0.544354	0.197513	1.94819	0.0318029	up	yes	RPA1C - Putative single-stranded DNA binding complex subunit 1, expressed
114	LOC_Os05g36260	13.5975	12.9766	12.8367	2.79969	2.57979	2.51686	1.94606	3.04436e-05	up	yes	soluble inorganic pyrophosphatase, putative, expressed
115	LOC_Os05g03490	0.709543	4.73753	4.60215	0.753072	0.376589	0	1.94349	0.0198652	up	yes	expressed protein
116	LOC_Os05g15880	3.39462	2.77441	2.84047	0	0	0	1.9429	8.72991e-06	up	yes	glycosyl hydrolase, putative, expressed
117	LOC_Os06g05010	74.3677	69.9468	60.5624	16.1514	18.1728	14.5698	1.9423	0.000583366	up	yes	early nodulin 93 ENOD93 protein, putative, expressed
118	LOC_Os05g10620	6.40012	5.7301	6.35199	0.903008	0.766617	0.85137	1.94164	7.32545e-05	up	yes	no apical meristem protein, putative, expressed
119	LOC_Os06g44170	4.72649	4.39254	4.00832	0.467362	0.326419	0.363629	1.93272	0.000170091	up	yes	NAD dependent epimerase/dehydratase family protein, putative, expressed
120	LOC_Os01g29804	3.66543	3.50174	3.70701	0.281357	0.147812	0.215484	1.93218	7.41271e-05	up	yes	expressed protein
121	LOC_Os06g09990	3.73096	3.78256	4.16449	0.451738	0.175767	0.321424	1.93217	0.000404255	up	yes	expressed protein
122	LOC_Os02g51110	5.33453	6.07327	5.45071	0.936925	0.77522	0.625416	1.92759	0.000314207	up	yes	aquaporin protein, putative, expressed
123	LOC_Os03g56540	23.9082	27.888	24.7275	5.49268	6.5237	6.40608	1.92494	0.000373933	up	yes	heat shock protein DnaJ, putative, expressed
124	LOC_Os01g57710	21.2717	17.9518	16.2121	6.29835	2.23709	4.97397	1.91919	0.0252644	up	yes	membrane protein, putative, expressed
125	LOC_Os04g55740	2.00651	3.62202	3.35939	0.171314	0.177162	0.119077	1.91504	0.000341877	up	yes	peroxidase precursor, putative, expressed
126	LOC_Os01g04280	2.61228	3.63135	3.55637	0.362835	0.169126	0.10916	1.90672	0.000469897	up	yes	calmodulin binding protein, putative, expressed
127	LOC_Os03g08810	1.08214	3.77775	3.19584	0.130568	0.178615	0.111451	1.89442	0.00206715	up	yes	expressed protein
128	LOC_Os05g48200	4.57245	4.37698	4.40378	0.434004	0.444516	0.506621	1.88888	9.66361e-06	up	yes	glutamate synthase, chloroplast precursor, putative, expressed
129	LOC_Os03g60620	2.60144	19.8157	21.1192	4.48525	3.80734	4.02006	1.88765	0.0196273	up	yes	DnaK family protein, putative, expressed
130	LOC_Os03g47720	1.96623	3.69044	2.34573	0.0510343	0.0832402	0.0866798	1.87721	0.00114985	up	yes	ankyrin, putative, expressed
131	LOC_Os10g39640	19.3185	18.3935	20.3862	5.11045	4.23788	4.414	1.87304	0.000318775	up	yes	expansin precursor, putative, expressed
132	LOC_Os03g60840	1.75354	2.51451	6.27183	0.409127	0.332601	0.068002	1.868	0.0330043	up	yes	BBTI13 - Bowman-Birk type bran trypsin inhibitor precursor, expressed
133	LOC_Os12g36880	59.5908	60.7686	63.0799	15.7279	16.8163	15.9346	1.86039	3.22213e-05	up	yes	pathogenesis-related Bet v I family protein, putative, expressed
134	LOC_Os10g34930	3.79748	3.80552	3.59338	0.288733	0.396771	0.182148	1.85767	0.000212982	up	yes	secretory protein, putative, expressed
135	LOC_Os05g11320	1.58	3.85847	2.89217	0.125725	0.109454	0.333876	1.85036	0.000410364	up	yes	metallothionein-like protein 3B, putative, expressed
136	LOC_Os10g01134	3.04694	14.1837	18.1087	3.55723	3.23468	2.80772	1.84742	0.024281	up	yes	OsSCP46 - Putative Serine Carboxypeptidase homologue, expressed
137	LOC_Os06g51350	0	2.8924	3.1203	0	0	0	1.8474	0.0131754	up	yes	IPP transferase, putative, expressed
138	LOC_Os07g02810	6.07671	7.7112	8.13274	1.14532	1.60279	1.52804	1.84119	0.00109352	up	yes	L-ascorbate oxidase homolog precursor, putative, expressed
139	LOC_Os04g44850	2.88551	2.4986	2.63337	0	0	0	1.84037	2.61595e-06	up	yes	glycosyl transferase 8 domain containing protein, putative, expressed
140	LOC_Os01g63690	3.05824	3.08769	3.79895	0.971534	0	0	1.84025	0.0207614	up	yes	hs1, putative, expressed
141	LOC_Os11g44630	3.46578	2.87866	3.63784	0.159205	0.156246	0.236213	1.83829	0.000325204	up	yes	calmodulin binding protein, putative, expressed
142	LOC_Os11g25780	13.0577	13.0323	11.739	2.93322	2.57587	3.00043	1.82987	0.000228813	up	yes	PB1 domain containing protein, expressed
143	LOC_Os08g28970	6.4036	7.01718	6.8019	0.668136	1.34212	1.75748	1.82638	0.00658381	up	yes	expressed protein
144	LOC_Os10g31850	14.8792	24.3255	22.7132	4.30226	6.37208	6.46713	1.8243	0.00534229	up	yes	RING finger and CHY zinc finger domain-containing protein 1, putative, expressed
145	LOC_Os08g36440	22.7196	12.6622	23.4636	3.41586	5.94289	2.72041	1.82379	0.0145875	up	yes	HVA22, putative, expressed
146	LOC_Os09g31031	53.5351	48.853	25.916	10.7258	8.4509	12.114	1.82158	0.0236768	up	yes	ubiquitin family protein, putative, expressed
147	LOC_Os08g38710	5.63502	4.84684	5.31935	0.698884	0.747056	0.745018	1.81438	1.33252e-05	up	yes	uncharacterized glycosyltransferase, putative, expressed
148	LOC_Os02g47470	4.53938	3.8829	3.53439	0.336317	0.354858	0.404661	1.81065	0.000156944	up	yes	cytochrome P450, putative, expressed
149	LOC_Os01g12330	3.71246	3.0587	2.81203	0.134284	0.133174	0.164514	1.80829	0.0001378	up	yes	expressed protein
150	LOC_Os03g58110	1.93969	1.79096	4.89996	0.058083	0.122189	0.062847	1.80791	0.0246221	up	yes	uncharacterized protein At4g06744 precursor, putative, expressed
151	LOC_Os05g49300	2.21604	5.47001	6.32479	0.62082	1.44737	0.386758	1.80481	0.0298933	up	yes	iron-sulfur cluster assembly enzyme ISCU, mitochondrial precursor, putative, expressed
152	LOC_Os09g36700	5.8515	6.62052	5.32806	1.21407	0.963171	0.872883	1.80448	0.000773308	up	yes	ribonuclease T2 family domain containing protein, expressed
153	LOC_Os03g31750	72.1172	73.8556	74.5252	20.9189	20.6425	19.7861	1.8041	1.2164e-05	up	yes	pyruvate, phosphate dikinase, chloroplast precursor, putative, expressed
154	LOC_Os03g14050	49.0447	52.5222	44.02	13.4309	13.0327	13.2642	1.80376	0.000282603	up	yes	thaumatin-like protein 1 precursor, putative, expressed
155	LOC_Os03g02600	6.18894	7.14485	6.89429	1.25662	1.10315	1.63498	1.7999	0.000380787	up	yes	riboflavin biosynthesis protein ribD, putative, expressed
156	LOC_Os01g17330	3.02497	2.93207	2.03439	0.102758	0.0386584	0.0791056	1.79919	0.00163313	up	yes	eukaryotic translation initiation factor 6, putative, expressed
157	LOC_Os08g36680	2.36629	3.26266	1.82287	0.0246732	0.0199877	0.0222584	1.79206	0.00319325	up	yes	bifunctional monodehydroascorbate reductase and carbonic anhydrasenectarin-3 precursor, putative, expressed
158	LOC_Os05g48040	13.276	16.5504	15.1655	3.64891	3.84446	4.0082	1.79008	6.71851e-05	up	yes	MATE efflux family protein, putative, expressed
159	LOC_Os07g28850	6.11407	6.32193	6.26129	1.1223	1.26991	0.909288	1.78039	0.000299524	up	yes	retrotransposon protein, putative, unclassified, expressed
160	LOC_Os02g25680	2.57329	4.31153	4.00616	0.529257	0.603691	0.237498	1.77575	0.00292022	up	yes	expressed protein
161	LOC_Os03g36080	0	7.68359	6.62855	2.28389	0	2.78566	1.7665	0.0197645	up	yes	expressed protein
162	LOC_Os01g16960	11.5561	10.8805	8.24089	1.14493	2.80265	2.5973	1.76432	0.0148297	up	yes	pyruvate kinase, putative, expressed
163	LOC_Os04g43670	0.590158	3.70888	3.07535	0.317918	0.171485	0.153817	1.76146	0.00320157	up	yes	expressed protein
164	LOC_Os12g38180	9.38437	12.6511	6.30569	3.47931	1.31622	2.16152	1.75768	0.0302604	up	yes	heat shock cognate 70 kDa protein 2, putative, expressed
165	LOC_Os01g63010	17.6663	13.1633	17.4846	2.87695	4.01948	4.50504	1.75391	0.00400996	up	yes	universal stress protein domain containing protein, putative, expressed
166	LOC_Os03g15530	0	2.54396	2.9178	0	0	0	1.74779	0.0148889	up	yes	expressed protein
167	LOC_Os11g37950	6.12509	7.02873	7.4607	1.13106	1.49221	1.64462	1.74718	0.000944451	up	yes	WIP3 - Wound-induced protein precursor, expressed
168	LOC_Os07g48229	7.10192	8.82128	8.97358	2.25456	2.10968	1.34753	1.74305	0.00340473	up	yes	vacuolar-sorting receptor precursor, putative, expressed
169	LOC_Os03g29240	90.5294	93.8882	91.1194	25.6599	27.483	27.7894	1.73817	4.27952e-05	up	yes	PDI, putative, expressed
170	LOC_Os04g49930	5.91028	5.22814	5.51806	0.954766	0.898572	0.938197	1.73125	1.66464e-05	up	yes	sensitivity to red light reduced protein 1, putative, expressed
171	LOC_Os03g52860	3.5596	3.32551	4.42034	0.42451	0.42719	0.4577	1.73047	0.000789562	up	yes	lipoxygenase, putative, expressed
172	LOC_Os02g09510	0	2.8192	2.45014	0	0	0	1.72867	0.00906547	up	yes	limonoid UDP-glucosyltransferase, putative, expressed
173	LOC_Os11g37270	6801.04	7238.93	6992.35	2163.39	2143.58	2122.5	1.7283	2.68121e-06	up	yes	AMBP1 - Antimicrobial peptide MBP-1 family protein precursor, expressed
174	LOC_Os11g37010	0	2.66954	2.60528	0	0	0	1.72478	0.0109873	up	yes	expressed protein
175	LOC_Os05g35140	2.97475	2.45252	3.70732	0.156032	0.243367	0.181587	1.72261	0.00177029	up	yes	nodulin MtN3 family protein, putative, expressed
176	LOC_Os09g26380	27.3101	27.4618	28.9803	7.74978	7.70345	8.03391	1.72198	1.98962e-05	up	yes	aminotransferase, classes I and II, domain containing protein, expressed
177	LOC_Os05g39990	47.8233	50.7085	50.7793	15.4869	14.2699	14.3116	1.72103	3.16298e-05	up	yes	expansin precursor, putative, expressed
178	LOC_Os05g47730	2.64233	2.47159	1.97636	0	0	0	1.7101	0.000403935	up	yes	LTPL153 - Protease inhibitor/seed storage/LTP family protein precursor, expressed
179	LOC_Os03g18130	16.2117	12.1883	12.133	3.34895	2.96763	3.12435	1.70489	0.000450492	up	yes	asparagine synthetase, putative, expressed
180	LOC_Os12g44190	3.37967	3.16401	3.57753	0.040723	0.535302	0.405761	1.69977	0.00398432	up	yes	ATPase 3, putative, expressed
181	LOC_Os02g36140	4.60807	4.54154	4.01637	0.726886	0.654413	0.543932	1.69681	0.000255621	up	yes	terpene synthase, putative, expressed
182	LOC_Os02g50700	31.1005	32.4797	30.574	8.22979	9.49882	9.28928	1.69626	0.000220522	up	yes	expressed protein
183	LOC_Os05g49030	94.7205	93.2415	92.3288	31.1061	26.7611	26.9626	1.69529	0.00029034	up	yes	60S ribosomal protein L18a, putative, expressed
184	LOC_Os12g35610	20.3598	25.089	20.1426	5.33538	6.66276	6.78897	1.69518	0.00183155	up	yes	respiratory burst oxidase, putative, expressed
185	LOC_Os05g43770	20.7052	25.226	25.7889	6.83012	6.98426	7.42913	1.69389	9.97986e-05	up	yes	NLI interacting factor-like phosphatase, putative, expressed
186	LOC_Os08g36900	481.472	477.37	501.552	158.538	148.126	144.326	1.69379	8.35472e-05	up	yes	alpha-amylase precursor, putative, expressed
187	LOC_Os01g71474	41.6466	43.8141	42.7494	12.2935	12.8034	12.8544	1.69369	1.0628e-05	up	yes	glycosyl hydrolases family 17, putative, expressed
188	LOC_Os02g02940	4.9874	17.0535	17.1246	8.12158	3.32763	2.72327	1.69233	0.0442976	up	yes	succinate dehydrogenase subunit 3, putative, expressed
189	LOC_Os03g21480	6.09691	4.80732	6.04391	1.13073	1.13217	0.654719	1.68467	0.00185712	up	yes	HAD superfamily phosphatase, putative, expressed
190	LOC_Os12g41690	3.52221	3.0065	3.42193	0.249324	0.389379	0.275369	1.67862	7.93801e-05	up	yes	membrane associated DUF588 domain containing protein, putative, expressed
191	LOC_Os08g27170	2.45933	2.32445	2.38276	0.0443364	0.0226116	0.0989998	1.67718	3.67901e-05	up	yes	calmodulin binding protein, putative, expressed
192	LOC_Os03g57960	3016.29	3259.81	3156.51	996.77	1026.57	971.63	1.67341	3.10024e-05	up	yes	cupin domain containing protein, expressed
193	LOC_Os09g20440	8.23989	8.4515	8.47616	2.207	1.87126	1.89895	1.66764	0.00010756	up	yes	succinate dehydrogenase and fumarate reductase iron-sulfur protein, expressed
194	LOC_Os12g36860	2.15738	4.53407	2.41746	0.418704	0.271919	0.495046	1.66497	0.00366218	up	yes	pathogenesis-related protein 10, putative, expressed
195	LOC_Os01g48810	18.839	19.0317	18.4191	5.00949	5.33729	5.43507	1.65704	3.31059e-05	up	yes	transcription initiation factor TFIID subunit 11, putative, expressed
196	LOC_Os03g06920	3.00742	3.13975	2.90712	0.315859	0.269006	0.265216	1.65427	2.28171e-05	up	yes	DRD1, putative, expressed
197	LOC_Os01g42190	2.55208	2.89618	2.3644	0.236255	0.158569	0.085395	1.65267	0.000476483	up	yes	heat shock protein DnaJ, putative, expressed
198	LOC_Os07g34520	2.96686	3.71842	2.99448	0.32398	0.477531	0.314998	1.65183	0.000713843	up	yes	isocitrate lyase, putative, expressed
199	LOC_Os02g33420	11.485	10.6808	11.4898	3.31918	2.3548	3.31177	1.63808	0.00181701	up	yes	ATPase, AAA family protein, expressed
200	LOC_Os08g01490	8.87235	9.05367	8.72273	2.38598	2.09387	2.12244	1.63695	7.42361e-05	up	yes	cytochrome P450, putative, expressed
201	LOC_Os07g48020	3.42411	3.46898	3.69536	0.696953	0.251564	0.600843	1.63608	0.00192285	up	yes	peroxidase precursor, putative, expressed
202	LOC_Os07g48790	2.14501	2.08682	2.47417	0.064455	0.021618	0.058339	1.63529	0.000160435	up	yes	SNF1-related protein kinase regulatory subunit beta-1, putative, expressed
203	LOC_Os09g25570	3.90908	3.50285	3.82569	0.318971	0.797063	0.310564	1.6339	0.0022824	up	yes	aspartic proteinase, putative, expressed
204	LOC_Os09g28280	0	2.07614	2.85967	0	0	0	1.63344	0.0217106	up	yes	gibberellin receptor GID1L2, putative, expressed
205	LOC_Os01g41050	3.82719	7.71574	4.15459	1.97125	0.985103	0.804587	1.63086	0.0178268	up	yes	sulfate transporter, putative, expressed
206	LOC_Os02g39930	0	2.73382	1.99436	0	0	0	1.62834	0.00734292	up	yes	OsTIL-1 Temperature-induced lipocalin-1, expressed
207	LOC_Os12g08550	3.45014	3.87305	3.17526	0.912	0	1.03214	1.62271	0.0245817	up	yes	expressed protein
208	LOC_Os05g05860	2.62338	2.69055	2.66239	0.218596	0.177545	0.19276	1.62194	1.91047e-06	up	yes	retrotransposon protein, putative, unclassified, expressed
209	LOC_Os03g49430	2.42586	2.56867	2.47411	0.239014	0	0.301594	1.61769	0.00117693	up	yes	pre-mRNA-splicing factor, putative, expressed
210	LOC_Os02g14090	0	3.82304	1.1133	0	0	0	1.61387	0.0210598	up	yes	berberine and berberine like domain containing protein, expressed
211	LOC_Os02g52670	2.24812	2.11571	2.07273	0	0.02255	0.025111	1.61203	3.95655e-06	up	yes	AP2 domain containing protein, expressed
212	LOC_Os11g02400	6.87452	6.90442	8.71738	1.90953	2.12498	1.40026	1.5977	0.00352729	up	yes	LTPL8 - Protease inhibitor/seed storage/LTP family protein precursor, expressed
213	LOC_Os07g37850	1.86912	1.84372	2.27999	0	0	0	1.59283	0.000292993	up	yes	expressed protein
214	LOC_Os01g04380	106.759	110.384	103.225	33.7518	35.9184	35.2472	1.58328	5.91645e-05	up	yes	hsp20/alpha crystallin family protein, putative, expressed
215	LOC_Os09g39940	4.80934	3.56841	4.65766	0.736591	0.731983	0.600196	1.58239	0.000537868	up	yes	plastocyanin-like domain containing protein, putative, expressed
216	LOC_Os07g47620	5.22912	8.56383	8.03276	2.94279	1.86753	1.5148	1.57779	0.00731592	up	yes	universal stress protein domain containing protein, putative, expressed
217	LOC_Os03g10640	16.7559	19.0606	17.1602	6.04642	5.27187	4.98425	1.57589	0.000479696	up	yes	calcium-transporting ATPase, plasma membrane-type, putative, expressed
218	LOC_Os12g36830	20.6613	6.41285	17.7914	2.61201	3.05748	3.13456	1.57439	0.0318966	up	yes	pathogenesis-related Bet v I family protein, putative, expressed
219	LOC_Os03g19400	0.545675	3.42363	3.55977	0.564711	0.521901	0.080579	1.57176	0.0282824	up	yes	expressed protein
220	LOC_Os03g10710	2.38899	2.51955	2.26111	0.083715	0.181772	0.154349	1.57134	0.000130879	up	yes	expressed protein
221	LOC_Os03g61670	19.9696	20.8813	17.9705	6.52566	6.54581	4.61061	1.5693	0.0037742	up	yes	calreticulin precursor, putative, expressed
222	LOC_Os12g12514	5.13186	5.00171	4.7572	1.01115	0.902349	1.11713	1.56842	0.00015669	up	yes	NADP-dependent oxidoreductase, putative, expressed
223	LOC_Os07g48510	10.6101	11.0614	7.10057	2.31938	2.60287	2.36024	1.56736	0.00620212	up	yes	thioredoxin, putative, expressed
224	LOC_Os01g19820	34.3481	43.4254	34.5412	12.089	13.1419	11.8582	1.56656	0.00113112	up	yes	universal stress protein domain containing protein, putative, expressed
225	LOC_Os01g12660	12.8642	10.5777	11.3316	2.94694	3.07187	3.21567	1.56313	6.97219e-05	up	yes	AAA-type ATPase family protein, putative, expressed
226	LOC_Os10g20470	6.82042	6.16502	5.85776	1.66749	1.23023	1.44147	1.55538	0.000828227	up	yes	MATE efflux family protein, putative, expressed
227	LOC_Os04g14680	1.95719	2.85144	2.99356	0.31661	0.321672	0.27288	1.55281	0.000419219	up	yes	OsAPx3 - Peroxisomal Ascorbate Peroxidase encoding gene 5,8, expressed
228	LOC_Os09g27930	1.61383	2.45783	1.7658	0.165706	0	0.029818	1.55177	0.000818279	up	yes	ubiquitin fusion protein, putative, expressed
229	LOC_Os03g19190	7.27023	6.51297	7.52586	1.65878	1.73142	1.79375	1.54672	0.000169531	up	yes	TOPBP1C - Similar to DNA replication protein TOPBP1 from, expressed
230	LOC_Os10g38489	15.4089	15.5363	15.8667	6.79106	2.83708	6.54347	1.54541	0.0290725	up	yes	glutathione S-transferase GSTU6, putative, expressed
231	LOC_Os03g13840	11.541	10.3789	11.8031	2.91756	3.33652	3.05885	1.54136	0.000186417	up	yes	senescence-associated protein, putative, expressed
232	LOC_Os11g47820	1.68915	4.34621	3.75714	0.640203	0.494848	0.994355	1.53895	0.000627603	up	yes	glucan endo-1,3-beta-glucosidase precursor, putative, expressed
233	LOC_Os05g10650	4.65357	4.50217	4.61115	0.901521	0.807849	1.09686	1.5385	0.00030248	up	yes	6-phosphofructokinase, putative, expressed
234	LOC_Os08g37660	1.76473	2.0278	2.3052	0.070464	0.127884	0	1.53751	0.000641816	up	yes	plastocyanin-like domain containing protein, putative, expressed
235	LOC_Os05g44922	20.5655	27.7095	16.4082	6.62273	8.22501	5.60375	1.5287	0.0165937	up	yes	6-phosphofructokinase, putative, expressed
236	LOC_Os11g10980	6.92463	8.16296	8.56238	2.20928	2.07749	2.37459	1.52832	8.69426e-05	up	yes	pyruvate kinase, putative, expressed
237	LOC_Os10g37760	6.23347	6.62236	6.73025	1.84325	1.5248	1.64516	1.52786	0.000102516	up	yes	OsRhmbd17 - Putative Rhomboid homologue, expressed
238	LOC_Os01g02120	46.2939	49.1268	46.3749	15.5807	16.1569	15.9352	1.52688	2.4854e-05	up	yes	osMFT2 MFT-Like2 homologous to Mother of FT and TFL1 gene; contains Pfam profile PF01161: Phosphatidylethanolamine-binding protein, expressed
239	LOC_Os11g05410	23.294	25.2895	18.6368	7.02932	7.07225	7.09922	1.5239	0.00234913	up	yes	Ser/Thr protein phosphatase family protein, putative, expressed
240	LOC_Os03g06180	12.0956	14.5014	11.4636	3.95735	3.8511	3.89546	1.51649	0.000682791	up	yes	expressed protein
241	LOC_Os12g40380	6.46599	12.9373	6.77342	2.26028	3.05664	2.56047	1.51411	0.0170756	up	yes	expressed protein
242	LOC_Os07g17330	7.96241	15.5907	13.8583	5.41116	2.82668	6.13409	1.51406	0.0061154	up	yes	B12D protein, putative, expressed
243	LOC_Os01g51570	3.9328	3.97433	4.6077	0.962385	0.761895	0.815429	1.50965	0.000421471	up	yes	glycosyl hydrolases family 17, putative, expressed
244	LOC_Os03g45250	11.6699	11.8825	12.5893	3.61545	2.76295	5.3145	1.50825	0.0100822	up	yes	2-aminoethanethiol dioxygenase, putative, expressed
245	LOC_Os08g42440	6.67113	6.56152	5.34449	1.73672	1.57193	1.12503	1.50583	0.00297619	up	yes	CCT/B-box zinc finger protein, putative, expressed
246	LOC_Os02g50060	0	2.04722	2.13621	0	0	0	1.50411	0.0124985	up	yes	OsCML20 - Calmodulin-related calcium sensor protein, expressed
247	LOC_Os04g32470	5.13178	5.05344	1.88038	0.63773	0.688411	0.421432	1.48894	0.042354	up	yes	expressed protein
248	LOC_Os06g04990	150.198	175.233	165.066	54.0011	64.2253	59.1574	1.48695	0.000848092	up	yes	early nodulin 93 ENOD93 protein, putative, expressed
249	LOC_Os09g35800	31.585	32.0607	27.4499	9.68886	10.5861	9.77496	1.4861	0.000533594	up	yes	UDP-glucose 4-epimerase, putative, expressed
250	LOC_Os10g38820	0.978511	3.57781	1.1017	0.104122	0.101492	0.165385	1.48195	0.0236135	up	yes	bZIP family transcription factor, putative, expressed
251	LOC_Os03g42230	3.85181	3.33364	3.31885	0.536985	0.51967	0.664432	1.48012	0.000220403	up	yes	B3 DNA binding domain containing protein, expressed
252	LOC_Os04g51460	9.78794	9.00996	11.1076	2.79784	3.54481	2.19217	1.4788	0.00507368	up	yes	glycosyl hydrolases family 16, putative, expressed
253	LOC_Os10g29570	1.65051	2.30511	1.6261	0.059701	0.110797	0.002907	1.47523	0.00141155	up	yes	late embryogenesis abundant protein D-34, putative, expressed
254	LOC_Os04g53060	2.22883	2.90615	2.94677	0.793339	0.11603	0.513277	1.46967	0.00585469	up	yes	NBS-LRR disease resistance protein, putative, expressed
255	LOC_Os06g04240	0	1.61583	2.57511	0	0	0	1.46747	0.0300638	up	yes	expressed protein
256	LOC_Os03g59290	2.27418	2.40624	2.59046	0.302733	0.241678	0.228438	1.46689	7.5535e-05	up	yes	C-methyltransferase, putative, expressed
257	LOC_Os08g42750	24.795	24.4225	26.3157	8.48734	8.38715	8.66979	1.46468	5.16637e-05	up	yes	CAMK_CAMK_like.37 - CAMK includes calcium/calmodulin depedent protein kinases, expressed
258	LOC_Os02g44870	26.0514	24.7644	14.1843	6.26675	6.90136	6.34096	1.46411	0.0184341	up	yes	dehydrin, putative, expressed
259	LOC_Os09g26960	5.89933	5.68001	6.37974	1.59837	1.54271	1.44571	1.46245	0.000165786	up	yes	cytochrome P450, putative, expressed
260	LOC_Os03g19220	68.4884	68.7979	64.018	22.1054	24.2302	24.585	1.45697	0.000236225	up	yes	expressed protein
261	LOC_Os10g28350	7.19806	6.85706	7.43984	1.37887	2.20338	2.28207	1.45607	0.00443264	up	yes	1,2-dihydroxy-3-keto-5-methylthiopentene dioxygenase protein, putative, expressed
262	LOC_Os12g42860	37.7583	22.625	33.1542	9.53531	9.29528	9.38113	1.45589	0.00311387	up	yes	2-aminoethanethiol dioxygenase, putative, expressed
263	LOC_Os03g55290	9.22024	11.8133	5.74214	3.72905	2.10374	2.20746	1.45277	0.0392235	up	yes	GASR3 - Gibberellin-regulated GASA/GAST/Snakin family protein precursor, expressed
264	LOC_Os09g34180	5.84705	5.59975	5.93442	1.95555	0.684853	2.64415	1.45234	0.0357794	up	yes	formin, putative, expressed
265	LOC_Os12g27830	42.4452	45.6875	45.9128	16.7878	15.9247	15.4395	1.44997	6.3951e-05	up	yes	dehydrogenase/reductase, putative, expressed
266	LOC_Os02g17250	0.412012	3.28439	3.50726	0.37452	0.523551	0.506154	1.44952	0.0192107	up	yes	expressed protein
267	LOC_Os04g51150	1.83778	2.42076	2.6172	0.20782	0.270044	0.318162	1.44805	0.000440824	up	yes	transposon protein, putative, unclassified, expressed
268	LOC_Os03g17200	8.08578	8.69903	7.60654	1.50022	2.91462	2.65338	1.44777	0.0111606	up	yes	plant-specific domain TIGR01589 family protein, expressed
269	LOC_Os07g30240	2.61043	2.93638	2.96028	0.54906	0.333981	0.491729	1.44704	0.00018048	up	yes	mutS family domain IV containing protein, expressed
270	LOC_Os05g31020	13.051	13.0602	12.7093	3.96356	3.9813	4.46144	1.44601	0.000143311	up	yes	eukaryotic peptide chain release factor subunit 1-1, putative, expressed
271	LOC_Os06g41030	38.3643	33.2836	38.5242	16.8922	11.071	10.9633	1.44326	0.0107759	up	yes	DUF1680 domain containing protein, putative, expressed
272	LOC_Os03g61150	35.9386	17.1078	31.8643	8.06255	7.60678	8.4426	1.44176	0.0148969	up	yes	expressed protein
273	LOC_Os12g34102	6.41341	9.29752	8.64005	1.66691	3.67808	2.33437	1.43787	0.0235453	up	yes	expressed protein
274	LOC_Os03g05710	0.304658	2.25548	2.72794	0.161606	0.264731	0.102994	1.43664	0.0215668	up	yes	acetyltransferase, GNAT family, putative, expressed
275	LOC_Os04g46630	3.01722	1.76223	2.5196	0.139589	0.095469	0.28657	1.43532	0.00287545	up	yes	expansin precursor, putative, expressed
276	LOC_Os04g28820	16.5525	18.4875	17.5636	5.08885	6.19387	6.83397	1.43298	0.00189353	up	yes	retrotransposon protein, putative, unclassified, expressed
277	LOC_Os01g56010	1.77726	2.13346	2.07732	0.313298	0.08918	0.067625	1.43049	0.00104892	up	yes	serpin domain containing protein, putative, expressed
278	LOC_Os05g51670	12.4457	10.1097	15.4246	2.69982	4.55425	4.43494	1.4304	0.0180246	up	yes	NAD dependent epimerase/dehydratase family protein, putative, expressed
279	LOC_Os03g59770	1.35292	1.58933	1.96471	0	0.02408	0	1.42736	0.00074709	up	yes	EF hand family protein, putative, expressed
280	LOC_Os05g50820	3.96305	5.10273	3.92182	1.49224	0.754964	1.11142	1.42639	0.00419088	up	yes	expressed protein
281	LOC_Os11g26780	13.0318	6.6303	5.79961	1.69582	1.96125	1.80188	1.42539	0.00390693	up	yes	dehydrin, putative, expressed
282	LOC_Os01g66280	1.40554	6.84306	5.7663	0.966707	2.05293	1.43057	1.42408	0.0454941	up	yes	transcriptional regulator, putative, expressed
283	LOC_Os01g03130	1.50282	2.0095	2.05361	0	0.13315	0.210395	1.42338	0.0011912	up	yes	expressed protein
284	LOC_Os05g41460	10.7949	4.54945	3.81994	0.957879	1.20523	1.01631	1.41627	0.00684591	up	yes	cysteine proteinase inhibitor precursor protein, putative, expressed
285	LOC_Os07g48500	4.95256	5.20417	4.66697	0.6293	1.54158	1.56215	1.41292	0.0139772	up	yes	stress responsive protein, putative, expressed
286	LOC_Os11g47600	1.79055	1.99693	1.89641	0.040781	0.098181	0.183335	1.41261	0.00023733	up	yes	glycosyl hydrolase, putative, expressed
287	LOC_Os01g53350	1.7282	2.27506	2.31207	0	0.322296	0.329544	1.41033	0.00499331	up	yes	anthocyanidin 5,3-O-glucosyltransferase, putative, expressed
288	LOC_Os02g31030	18.3911	17.3995	14.4342	5.33385	4.90839	6.64822	1.40647	0.0047761	up	yes	glycerophosphoryl diester phosphodiesterase family protein, putative, expressed
289	LOC_Os01g56100	6.96761	7.39239	5.37839	2.41023	2.20145	0.922683	1.40464	0.0289974	up	yes	BSD domain containing protein, expressed
290	LOC_Os04g32080	68.7803	92.2975	97.9143	37.2032	33.1333	33.4911	1.40222	0.000716421	up	yes	11-beta-hydroxysteroid dehydrogenase, putative, expressed
291	LOC_Os09g21919	3.05943	4.40373	4.73086	1.00517	1.02891	1.1378	1.40059	0.000643423	up	yes	expressed protein
292	LOC_Os02g51970	0	2.57002	3.18061	0.219342	0.33966	0.368486	1.40043	0.0370725	up	yes	phosphate-induced protein 1 conserved region domain containing protein, expressed
293	LOC_Os06g11650	0	2.78329	2.67339	0.571948	0	0.532215	1.39469	0.00404569	up	yes	phosphate-induced protein 1 conserved region domain containing protein, expressed
294	LOC_Os11g07030	0	1.94358	2.45917	0	0.261583	0	1.39312	0.0474084	up	yes	integrator complex subunit 3, putative, expressed
295	LOC_Os02g55890	96.8193	94.3766	90.1477	35.7457	31.9029	38.346	1.39212	0.000827509	up	yes	inorganic H+ pyrophosphatase, putative, expressed
296	LOC_Os09g20390	5.52154	6.38174	6.69201	1.79407	1.6466	2.22774	1.38695	0.000719893	up	yes	uncharacterized glycosyl hydrolase Rv2006/MT2062, putative, expressed
297	LOC_Os05g39690	12.5321	11.3417	12.0411	3.85914	4.02196	3.65221	1.38468	3.02978e-05	up	yes	oxidoreductase, aldo/keto reductase family protein, putative, expressed
298	LOC_Os03g02070	8.08767	7.17409	6.80987	2.11926	2.17495	1.99573	1.38005	8.11003e-05	up	yes	heavy-metal-associated domain-containing protein, putative, expressed
299	LOC_Os01g02200	31.5798	32.7414	31.9379	11.0643	11.7551	12.7214	1.37902	0.000256492	up	yes	armadillo/beta-catenin repeat family protein, putative, expressed
300	LOC_Os12g08800	5.40358	5.22419	5.91112	1.40017	1.49135	1.63275	1.37882	0.000343568	up	yes	las1-like family protein, putative, expressed
301	LOC_Os11g02240	3.41796	3.06226	2.96905	0.534495	0.640267	0.467209	1.3772	8.89942e-05	up	yes	CAMK_KIN1/SNF1/Nim1_like.4 - CAMK includes calcium/calmodulin depedent protein kinases, expressed
302	LOC_Os03g20680	89.5152	97.3422	95.6855	35.4886	36.9105	36.6563	1.37503	2.80413e-05	up	yes	late embryogenesis abundant protein 1, putative, expressed
303	LOC_Os04g50120	7.45039	17.8086	7.84445	5.6945	2.63996	5.08671	1.37304	0.0383531	up	yes	zinc-binding protein, putative, expressed
304	LOC_Os11g12330	1.94541	3.06403	3.12579	0.647065	0.504635	0.497079	1.37172	0.00052202	up	yes	disease resistance protein RPM1, putative, expressed
305	LOC_Os08g38880	9.10439	14.6695	8.9323	3.64837	4.25578	3.53876	1.37136	0.0110709	up	yes	WD-40 repeat family protein, putative, expressed
306	LOC_Os05g39830	1.99296	2.46389	1.80577	0	0.275292	0.381859	1.37091	0.00693255	up	yes	expressed protein
307	LOC_Os09g37330	1.60783	2.05955	2.16529	0.063914	0.323558	0.143668	1.36288	0.00268631	up	yes	OsSAUR39 - Auxin-responsive SAUR gene family member, expressed
308	LOC_Os11g02820	0.424186	4.66229	2.77531	0.809155	0.634837	0.634079	1.36204	0.00942925	up	yes	CRP10 - Cysteine-rich family protein precursor, expressed
309	LOC_Os05g03020	5.58822	6.01506	5.40476	1.46097	1.67925	1.70525	1.35993	0.000320252	up	yes	ZOS5-03 - C2H2 zinc finger protein, expressed
310	LOC_Os01g03390	26.8867	29.5344	25.7718	10.1708	10.4141	9.90949	1.35983	0.000307537	up	yes	BBTI7 - Bowman-Birk type bran trypsin inhibitor precursor, expressed
311	LOC_Os02g57830	12.0393	13.1519	12.4779	3.95982	4.51127	4.62564	1.35879	0.0003964	up	yes	expressed protein
312	LOC_Os02g12350	2.68278	3.02476	2.60708	0.689916	0.464591	0.345669	1.35879	0.00186837	up	yes	histone deacetylase, putative, expressed
313	LOC_Os06g38450	2.58143	1.3041	2.10985	0.018296	0.087999	0.029088	1.35733	0.00134967	up	yes	vignain precursor, putative, expressed
314	LOC_Os03g24060	10.5982	16.0342	10.3736	6.00473	4.03553	3.83387	1.35694	0.0148138	up	yes	tetratricopeptide repeat containing protein, putative, expressed
315	LOC_Os07g40000	1.53838	2.37894	1.91142	0.145437	0.118837	0.482317	1.35129	0.00262139	up	yes	DUF260 domain containing protein, putative, expressed
316	LOC_Os08g32390	4.89943	4.84891	5.23185	1.07024	1.58903	1.33649	1.34974	0.00148739	up	yes	expressed protein
317	LOC_Os04g46160	4.75223	7.18298	4.6703	1.93608	1.43548	1.88956	1.34606	0.004296	up	yes	expressed protein
318	LOC_Os12g40300	3.80435	12.8429	12.5405	6.36938	1.93075	6.43262	1.34592	0.0314145	up	yes	SKP1, putative, expressed
319	LOC_Os09g31466	2.08655	2.74388	3.05619	0.74008	0.441909	0.368605	1.34534	0.00277637	up	yes	expressed protein
320	LOC_Os04g39030	2.81073	2.70724	5.45866	0.834217	0.764483	0.96033	1.34192	0.0245828	up	yes	peptide transporter PTR2, putative, expressed
321	LOC_Os02g32860	80.2139	79.4312	83.9528	31.6381	31.4376	31.5506	1.33935	2.55731e-05	up	yes	poly synthetase 3, putative, expressed
322	LOC_Os10g03850	14.8914	15.5642	16.0089	5.85858	5.73679	5.14358	1.33916	0.000295759	up	yes	OsFBX352 - F-box domain containing protein, expressed
323	LOC_Os01g57460	4.58539	5.46791	5.74897	1.48101	1.60827	1.61886	1.33875	0.00029409	up	yes	frataxin, putative, expressed
324	LOC_Os03g10110	569.566	602.976	581.049	230.059	235.544	233.999	1.33697	1.20257e-05	up	yes	cupin domain containing protein, expressed
325	LOC_Os11g47680	1.12186	1.56242	1.87336	0.093887	0	0.079716	1.33566	0.000744575	up	yes	thaumatin family domain containing protein, expressed
326	LOC_Os09g24590	4.90607	3.81588	5.57279	1.27887	1.07553	1.3365	1.33206	0.00451196	up	yes	expressed protein
327	LOC_Os12g17670	5.17495	5.4122	5.75183	1.32415	1.63797	1.83466	1.33151	0.00128342	up	yes	expressed protein
328	LOC_Os07g37060	2.19444	2.57476	2.30779	0.391494	0.353747	0.364964	1.32811	3.00884e-05	up	yes	expressed protein
329	LOC_Os05g49900	2.77492	2.99916	3.07569	0.698534	0.531598	0.628915	1.32106	9.08414e-05	up	yes	3-ketoacyl-CoA synthase, putative, expressed
330	LOC_Os04g43410	2.28944	2.18682	2.93358	0.371265	0.300168	0.577903	1.31954	0.00323347	up	yes	Os4bglu18 - monolignol beta-glucoside homologue, expressed
331	LOC_Os05g43390	6.93356	7.2294	6.6977	1.74236	2.51959	2.24936	1.31935	0.00231719	up	yes	signal recognition particle 54 kDa protein, putative, expressed
332	LOC_Os04g47320	1.18901	3.20956	1.0552	0.18114	0.239154	0.175329	1.31297	0.031138	up	yes	uncharacterized mscS family protein, putative, expressed
333	LOC_Os11g43990	2.23289	2.15395	1.73579	0.2361	0.163075	0.22064	1.31283	0.000859704	up	yes	expressed protein
334	LOC_Os01g35330	2.36626	1.93701	1.61137	0	0.124967	0.329533	1.31118	0.00533544	up	yes	circumsporozoite protein precursor, putative, expressed
335	LOC_Os06g21369	23.1136	24.8089	22.0587	8.22026	10.9987	7.00735	1.3068	0.00918953	up	yes	expressed protein
336	LOC_Os02g39490	6.5718	6.11532	6.21711	1.80191	2.08438	1.75994	1.30668	0.000110391	up	yes	carbonyl reductase 3, putative, expressed
337	LOC_Os10g26050	8.52752	7.82686	7.16687	2.26586	2.35396	2.92247	1.30577	0.00185724	up	yes	methionyl-tRNA synthetase, putative, expressed
338	LOC_Os02g46210	1.59956	3.08437	3.08621	0.248677	0.688753	0.910789	1.30187	0.0163655	up	yes	DUF581 domain containing protein, expressed
339	LOC_Os10g34170	5.18684	4.87264	4.61105	1.50902	1.71557	0.786945	1.2955	0.0098479	up	yes	glutaredoxin domain containing protein, putative, expressed
340	LOC_Os06g41120	7.44511	7.15923	7.56496	2.18403	2.54101	2.42581	1.29466	0.000191609	up	yes	expressed protein
341	LOC_Os12g02040	49.3186	52.2312	48.684	18.2087	21.3925	19.9895	1.29329	0.000707989	up	yes	hypoxia-responsive family protein, putative, expressed
342	LOC_Os03g29190	28.7241	48.7097	24.8401	13.0803	14.6396	13.9226	1.29053	0.0284339	up	yes	PDI, putative, expressed
343	LOC_Os01g72530	1.55241	1.77713	1.62512	0.124702	0.127568	0.047458	1.28924	0.000172619	up	yes	OsCML31 - Calmodulin-related calcium sensor protein, expressed
344	LOC_Os04g40990	26.1455	15.8178	18.6027	6.39515	6.97548	6.30212	1.28601	8.12414e-05	up	yes	malate synthase, glyoxysomal, putative, expressed
345	LOC_Os01g09010	1.51002	7.08515	8.13247	1.75505	1.9515	3.1994	1.28425	0.0350895	up	yes	transferase family protein, putative, expressed
346	LOC_Os04g47400	3.52737	3.00492	2.99689	0.732726	0.598796	0.675883	1.28389	0.000284242	up	yes	monocopper oxidase, putative, expressed
347	LOC_Os03g60260	6.35342	6.6716	7.61494	2.37551	2.16115	2.46829	1.27747	0.000538583	up	yes	ANT1, putative, expressed
348	LOC_Os01g50690	11.9088	13.5059	18.8748	5.59292	5.84695	5.7886	1.27538	0.00850858	up	yes	WD domain, G-beta repeat domain containing protein, expressed
349	LOC_Os11g02080	119.416	125.548	117.931	47.8219	50.5358	50.7914	1.27478	0.000107424	up	yes	expressed protein
350	LOC_Os04g53720	5.84175	5.94541	6.41665	1.95503	2.03728	1.83593	1.26984	0.000195989	up	yes	SNF2 family N-terminal domain containing protein, expressed
351	LOC_Os05g28500	3.24753	2.65839	2.64465	0.303967	0.825934	0.392092	1.26843	0.0034886	up	yes	ubiquitin family protein, putative, expressed
352	LOC_Os09g28810	11.909	12.273	15.038	4.38661	5.19706	5.17403	1.26764	0.00316769	up	yes	RNA recognition motif containing protein, putative, expressed
353	LOC_Os01g27210	25.3089	26.0355	25.689	10.7033	9.36329	10.8704	1.26641	0.000354589	up	yes	glutathione S-transferase, putative, expressed
354	LOC_Os04g33530	3.55883	3.01309	3.80339	0.68976	1.06002	0.62338	1.26205	0.00291701	up	yes	Ser/Thr protein phosphatase family protein, putative, expressed
355	LOC_Os10g39980	1.98937	2.43051	2.78496	0.253093	0.72232	0.379111	1.26124	0.00887356	up	yes	expressed protein
356	LOC_Os10g39500	5.19055	5.51273	6.15559	1.60806	1.86248	1.96371	1.26084	0.00094752	up	yes	expressed protein
357	LOC_Os05g45980	2.25674	2.01706	1.80833	0.221783	0.190625	0.302933	1.25982	0.000581921	up	yes	expressed protein
358	LOC_Os04g41960	9.3753	9.92439	9.5828	4.12937	3.36721	3.0739	1.25937	0.00196708	up	yes	NADP-dependent oxidoreductase, putative, expressed
359	LOC_Os05g27780	162.259	164.587	176.502	74.4533	68.786	68.021	1.25773	0.000292267	up	yes	expressed protein
360	LOC_Os02g03800	2.00203	2.29778	2.3261	0.302709	0.375934	0.452357	1.25686	0.000259346	up	yes	THION22 - Plant thionin family protein precursor, expressed
361	LOC_Os11g32480	3.34623	13.9974	13.1581	4.34402	4.51778	4.9839	1.25518	0.018478	up	yes	TPR repeat region family protein, expressed
362	LOC_Os09g25430	0.972728	1.59944	1.29303	0	0.017139	0.024206	1.2543	0.000243706	up	yes	ZOS9-07 - C2H2 zinc finger protein, expressed
363	LOC_Os07g34640	5.43718	7.02079	5.20467	2.37382	1.44231	2.55573	1.25167	0.00926866	up	yes	pyruvate Pi dikinase regulatory protein, putative, expressed
364	LOC_Os05g29710	1.91448	2.10478	1.55521	0.866202	0	0	1.25115	0.0476381	up	yes	RING-H2 finger protein, putative, expressed
365	LOC_Os08g09840	1.98364	2.08781	2.18682	0.31465	0.342331	0.261243	1.2509	0.000103554	up	yes	WRKY117, expressed
366	LOC_Os03g18400	5.26559	5.90144	5.11881	2.06989	1.35411	2.0838	1.24882	0.00371217	up	yes	expressed protein
367	LOC_Os03g13300	1.85252	1.96688	1.99971	0.343596	0.12359	0.365697	1.24843	0.00108127	up	yes	glutamate decarboxylase, putative, expressed
368	LOC_Os07g35510	1.41469	1.52611	1.55966	0.043924	0.101331	0.039591	1.24657	9.33708e-05	up	yes	glucan endo-1,3-beta-glucosidase precursor, putative, expressed
369	LOC_Os03g52720	2.16481	1.94698	1.93719	0.16426	0.346767	0.192467	1.24622	0.000305175	up	yes	magnesium-dependent phosphatase 1, putative, expressed
370	LOC_Os01g67054	15.8911	15.5189	15.833	6.76025	5.58687	6.04542	1.24372	0.000716513	up	yes	calreticulin precursor protein, putative, expressed
371	LOC_Os02g21750	4.44729	5.41027	5.04932	1.50228	1.57501	1.80677	1.24093	0.000255063	up	yes	MDR-like ABC transporter, putative, expressed
372	LOC_Os03g58600	2.44396	2.49462	2.86354	0.457122	0.539071	0.630613	1.24	0.000676855	up	yes	PAZ domain containing protein, putative, expressed
373	LOC_Os11g08950	15.7865	15.9751	18.262	6.21487	7.09436	6.17175	1.23932	0.00137826	up	yes	protein kinase family protein, putative, expressed
374	LOC_Os12g42570	25.2002	22.3519	24.629	11.4027	6.74538	12.3713	1.23906	0.0283049	up	yes	expressed protein
375	LOC_Os07g35370	1.78246	1.99806	2.22566	0.370614	0.253734	0.31052	1.23738	0.000267657	up	yes	TKL_IRAK_DUF26-lc.15 - DUF26 kinases have homology to DUF26 containing loci, expressed
376	LOC_Os04g28420	76.3207	69.5614	78.7238	32.1944	30.3231	29.7886	1.23614	0.000449176	up	yes	peptidyl-prolyl isomerase, putative, expressed
377	LOC_Os01g73110	9.15277	4.30868	5.6777	1.16803	1.51671	2.29509	1.23461	0.019731	up	yes	expressed protein
378	LOC_Os01g34010	2.10381	2.09551	2.52923	0.364423	0.35482	0.466987	1.2342	0.000735015	up	yes	expressed protein
379	LOC_Os05g02070	415.333	580.312	407.738	171.781	230.502	216.038	1.23379	0.0149795	up	yes	expressed protein
380	LOC_Os10g36180	3.63772	3.7379	3.64399	1.15475	0.643816	1.46779	1.23376	0.00883679	up	yes	expressed protein
381	LOC_Os01g51490	2.20164	2.40144	1.70658	0.378207	0.314386	0.268582	1.22517	0.00258863	up	yes	expressed protein
382	LOC_Os12g40390	5.30135	5.5342	5.90139	1.87521	1.81547	1.90515	1.22132	6.31041e-05	up	yes	expressed protein
383	LOC_Os01g64520	75.4804	74.0564	80.9552	34.2061	31.7723	31.7016	1.22016	0.000322556	up	yes	uricase, putative, expressed
384	LOC_Os02g43360	9.85585	16.2368	15.5952	6.31146	6.05617	5.75225	1.21931	0.00156089	up	yes	cytochrome b5-like Heme/Steroid binding domain containing protein, expressed
385	LOC_Os01g07530	2.64541	2.84057	2.87856	0.629859	0.682193	0.623837	1.21881	4.17923e-05	up	yes	uncharacterized glycosyltransferase, putative, expressed
386	LOC_Os04g59260	5.4879	6.47771	6.24681	1.95686	2.17201	2.29142	1.21777	0.000334451	up	yes	peroxidase precursor, putative, expressed
387	LOC_Os01g06140	1.35244	1.50684	1.47325	0.019079	0.062655	0.126665	1.21708	0.000173722	up	yes	expressed protein
388	LOC_Os08g04240	0.934378	1.52378	1.16325	0	0.001017	0	1.21542	0.000370339	up	yes	cysteine-rich repeat secretory protein 55 precursor, putative, expressed
389	LOC_Os12g06440	1.85916	1.80366	1.85328	0.0909812	0.271224	0.285594	1.2131	0.00100903	up	yes	expressed protein
390	LOC_Os03g19780	0	1.61987	1.31002	0	0	0	1.21132	0.00786944	up	yes	expressed protein
391	LOC_Os04g58810	2.69955	2.20384	2.90746	0.397508	0.681743	0.415975	1.21021	0.00246582	up	yes	CAF1 family ribonuclease containing protein, putative, expressed
392	LOC_Os02g04780	2.9148	3.04383	2.94743	0.569158	0.846133	0.743348	1.20507	0.000831188	up	yes	expressed protein
393	LOC_Os04g31350	1.52931	1.20067	1.40388	0	0	0	1.20501	7.0455e-05	up	yes	expressed protein
394	LOC_Os05g03740	2.84282	3.34999	2.44602	0.601572	0.865942	0.572182	1.20447	0.00454669	up	yes	transcription factor TF2, putative, expressed
395	LOC_Os02g47840	3.28337	1.8425	4.32508	0.49523	0.837749	0.532691	1.20394	0.0308584	up	yes	universal stress protein domain containing protein, putative, expressed
396	LOC_Os08g42690	4.07713	3.72018	3.24522	0.91081	1.01456	1.00481	1.19793	0.000563099	up	yes	ankyrin repeat domain containing protein, expressed
397	LOC_Os03g04050	24.3325	34.0185	25.3292	11.8306	11.4759	14.0627	1.19733	0.00370855	up	yes	protein kinase family protein, putative, expressed
398	LOC_Os04g58110	17.7959	21.4608	16.6905	6.6773	10.4747	5.72805	1.1955	0.0324048	up	yes	pyruvate kinase, putative, expressed
399	LOC_Os08g44360	3.92048	2.65511	3.53435	0.70969	0.683577	1.03809	1.19305	0.00521839	up	yes	male sterility protein 2, putative, expressed
400	LOC_Os03g13140	1.67474	1.91468	1.40075	0.0672354	0.158412	0.307938	1.19248	0.00381741	up	yes	non-symbiotic hemoglobin 2, putative, expressed
401	LOC_Os06g43090	29.9786	31.6599	31.1885	13.5456	13.4957	12.2752	1.19207	0.000258727	up	yes	MYB transcription factor TaMYB1, putative, expressed
402	LOC_Os10g20710	1.93635	2.33025	2.53151	0.289709	0.571297	0.55405	1.192	0.00338743	up	yes	formin-like protein 6 precursor, putative, expressed
403	LOC_Os02g52040	14.4561	15.5643	14.1055	6.19691	5.61654	6.24098	1.19006	0.000281104	up	yes	phosphate-induced protein 1 conserved region domain containing protein, expressed
404	LOC_Os01g38980	2.11654	2.3324	2.84281	0.510164	0.600143	0.487211	1.18923	0.00165607	up	yes	calmodulin-binding protein, putative, expressed
405	LOC_Os04g51796	8.68204	8.36142	7.97589	3.30816	3.03042	2.82827	1.1877	0.00042896	up	yes	DNA repair ATPase-related, putative, expressed
406	LOC_Os08g32360	1.43177	4.01108	3.08514	0.809405	0.798392	1.25369	1.18531	0.0025437	up	yes	expressed protein
407	LOC_Os01g64670	4.8083	5.46157	5.49039	1.9426	1.89401	1.6422	1.18009	0.000515937	up	yes	soluble inorganic pyrophosphatase, putative, expressed
408	LOC_Os04g57790	0.904047	3.71726	3.93507	1.17268	1.13287	0.613103	1.17998	0.0397548	up	yes	ubiquinone biosynthesis protein COQ4, putative, expressed
409	LOC_Os07g29330	6.2332	5.71607	6.54854	2.25318	2.02819	2.15385	1.17936	0.00048212	up	yes	serine/threonine-protein kinase CTR1, putative, expressed
410	LOC_Os05g27730	6.22247	8.2931	8.44606	2.966	3.23356	2.90608	1.17692	0.00140801	up	yes	WRKY53, expressed
411	LOC_Os01g62430	1.63457	1.5024	1.65748	0.0951238	0.207771	0.0906084	1.17466	0.000254341	up	yes	C2 domain containing protein, putative, expressed
412	LOC_Os02g52210	0.98127	1.46714	1.57452	0.122283	0.1043	0.05289	1.1738	0.000826516	up	yes	zinc finger, C3HC4 type domain containing protein, expressed
413	LOC_Os01g63310	0	1.3804	1.44654	0	0	0	1.17368	0.012738	up	yes	DUF740 domain containing protein, expressed
414	LOC_Os02g36940	2.9959	3.01905	3.17795	0.76207	0.82807	0.836648	1.17227	5.38304e-05	up	yes	uncharacterized Cys-rich domain containing protein, putative, expressed
415	LOC_Os07g12304	0.772454	2.05242	1.78796	0.139	0.357374	0.227078	1.1718	0.00780026	up	yes	expressed protein
416	LOC_Os03g46190	1.1589	5.4239	5.47295	1.5685	1.64075	1.70484	1.17106	0.0217302	up	yes	parafibromin, putative, expressed
417	LOC_Os05g51390	5.33173	9.10387	7.51332	3.21405	2.89227	3.0991	1.17039	0.000258729	up	yes	uncharacterized protein PA4923, putative, expressed
418	LOC_Os11g39220	80.6172	79.9338	78.3155	35.1788	34.0732	35.2659	1.16872	2.09253e-05	up	yes	acyl-coenzyme A oxidase, putative, expressed
419	LOC_Os01g63270	38.672	33.0629	40.1188	14.1433	15.7872	16.7775	1.16806	0.00240164	up	yes	alpha-glucan phosphorylast isozyme, putative, expressed
420	LOC_Os01g43740	2.54862	2.04584	2.07602	0.429875	0.351068	0.365982	1.16679	0.000237236	up	yes	cytochrome P450 72A1, putative, expressed
421	LOC_Os01g57730	2.27503	1.98691	1.48098	0.227212	0.284989	0.201178	1.16433	0.00237398	up	yes	peroxidase precursor, putative, expressed
422	LOC_Os01g45430	1.19324	1.26422	1.20661	0	0	0	1.16039	2.0952e-06	up	yes	expressed protein
423	LOC_Os12g32280	0.0581806	1.5881	1.69781	0.175357	0.001885	0.197868	1.15714	0.0065268	up	yes	SWIB/MDM2 domain containing protein, expressed
424	LOC_Os02g36600	5.2142	8.99916	4.59572	2.83274	2.44187	2.00509	1.15549	0.0323939	up	yes	aldose 1-epimerase, putative, expressed
425	LOC_Os06g45650	2.95084	2.66233	2.77509	0.711756	0.560684	0.821106	1.15491	0.00100648	up	yes	OsMADS30 - MADS-box family gene with MIKCc type-box, expressed
426	LOC_Os01g43080	0	1.23014	1.57255	0	0	0	1.15466	0.0202521	up	yes	exonuclease, putative, expressed
427	LOC_Os10g37110	2.15832	2.07174	1.81222	0	0.46264	0.564592	1.1535	0.0198935	up	yes	transposon protein, putative, unclassified, expressed
428	LOC_Os02g38130	8.44377	7.73496	9.67272	3.66889	3.01661	3.33695	1.15285	0.0030944	up	yes	no apical meristem protein, putative, expressed
429	LOC_Os05g49440	140.517	149.932	132.622	62.3683	63.5891	63.8917	1.15191	0.000361362	up	yes	DUF1264 domain containing protein, putative, expressed
430	LOC_Os08g36630	6.72353	5.75081	5.29004	1.46984	2.25623	2.17132	1.15149	0.00512357	up	yes	bifunctional monodehydroascorbate reductase and carbonic anhydrasenectarin-3 precursor, putative, expressed
431	LOC_Os03g57880	4.55385	3.58455	4.00565	0.765294	1.01777	2.0132	1.14895	0.0317131	up	yes	glucan endo-1,3-beta-glucosidase precursor, putative, expressed
432	LOC_Os06g05000	81.2043	89.0377	81.1496	37.1531	39.7315	35.8772	1.14853	0.00057834	up	yes	early nodulin 93 ENOD93 protein, putative, expressed
433	LOC_Os01g63980	1.95044	2.04623	1.96027	0.550749	0.076211	0.669825	1.14826	0.0150375	up	yes	ZOS1-17 - C2H2 zinc finger protein, expressed
434	LOC_Os02g41510	1.76009	2.40794	0.954255	0.303624	0.056282	0.363619	1.14703	0.0363921	up	yes	MYB family transcription factor, putative, expressed
435	LOC_Os07g39810	1.76093	2.48028	1.8076	0	0.588158	0.707522	1.14478	0.039267	up	yes	lipase class 3 family protein, putative, expressed
436	LOC_Os06g15390	0	1.61111	1.07125	0	0	0	1.14454	0.00701982	up	yes	acylphosphatase, putative, expressed
437	LOC_Os08g41730	1.28804	2.60959	2.08747	0.622114	0.402135	0.463521	1.1443	0.00046136	up	yes	peptidase, T1 family, putative, expressed
438	LOC_Os08g36010	2.56555	3.96107	4.12756	1.2532	1.27101	1.12774	1.14098	0.00210439	up	yes	OsFBX295 - F-box domain containing protein, expressed
439	LOC_Os06g33549	4.21967	4.25312	4.91901	2.12552	1.15273	1.49717	1.13965	0.010199	up	yes	protein phosphatase 2C, putative, expressed
440	LOC_Os05g09440	2.69156	2.62339	3.18583	0.747765	0.78621	0.690934	1.13896	0.000953811	up	yes	NADP-dependent malic enzyme, chloroplast precursor, putative, expressed
441	LOC_Os08g42590	18.2301	18.6126	17.9707	7.91045	7.80937	7.64358	1.1359	1.8956e-05	up	yes	mtN19, putative, expressed
442	LOC_Os10g11200	3.86367	3.92436	4.40931	1.41645	1.15194	1.51919	1.13537	0.00115408	up	yes	aminotransferase, classes I and II, domain containing protein, expressed
443	LOC_Os08g17680	20.2577	12.7935	16.026	6.14962	5.92486	6.21215	1.1349	0.00198186	up	yes	stromal cell-derived factor 2-like protein precursor, putative, expressed
444	LOC_Os01g66840	1.98685	1.68289	1.88202	0.174317	0.242164	0.418913	1.13398	0.00193766	up	yes	pectinacetylesterase domain containing protein, expressed
445	LOC_Os01g47070	2.28097	2.96388	2.60839	0.599358	1.00035	0.460095	1.1332	0.00980938	up	yes	glycosyl hydrolase, putative, expressed
446	LOC_Os01g52710	2.136	1.73691	2.07501	0.33646	0.35628	0.281276	1.12561	0.000221228	up	yes	glycosyl transferase 8 domain containing protein, putative, expressed
447	LOC_Os02g05480	26.5932	26.0945	26.1295	10.7599	11.3722	12.323	1.12471	0.000441485	up	yes	CGMC_MAPKCMGC_2_SLT2y_ERK.1 - CGMC includes CDA, MAPK, GSK3, and CLKC kinases, expressed
448	LOC_Os04g35020	2.0961	2.48638	2.14287	0.356215	0.644087	0.519611	1.12339	0.00253986	up	yes	CSLH2 - cellulose synthase-like family H, expressed
449	LOC_Os11g07830	0	2.70271	2.36356	0.904494	0	1.09141	1.11926	0.0109959	up	yes	dirigent, putative, expressed
450	LOC_Os03g15370	1.26284	1.61351	1.57142	0.259979	0.157556	0.146199	1.11824	0.000223523	up	yes	ubiquitin fusion protein, putative, expressed
451	LOC_Os01g59730	5.59446	6.96997	3.75995	1.69678	1.96866	2.14108	1.11788	0.0290043	up	yes	ribosomal protein L7Ae, putative, expressed
452	LOC_Os05g47870	4.8145	4.36436	5.28332	1.75925	1.15502	2.48881	1.11729	0.022919	up	yes	expressed protein
453	LOC_Os06g45670	8.7417	16.6308	7.79788	4.9842	4.73607	4.93247	1.11485	0.0407493	up	yes	glycine cleavage system H protein, putative, expressed
454	LOC_Os12g09540	2.17854	2.45939	3.10959	0.738537	0.644458	0.761646	1.1138	0.0021718	up	yes	phosphoribosylamine--glycine ligase, putative, expressed
455	LOC_Os08g16950	0.536643	1.4476	1.30373	0.0755456	0.0730802	0.0466721	1.11285	0.00154579	up	yes	expressed protein
456	LOC_Os01g57420	25.9449	18.7825	25.5109	8.73361	8.69383	12.1233	1.10962	0.0190638	up	yes	diacylglycerol kinase, putative, expressed
457	LOC_Os06g50330	5.74541	6.37325	4.05679	1.76669	2.18166	1.69736	1.10673	0.0154971	up	yes	senescence-associated protein, putative, expressed
458	LOC_Os05g51110	3.08385	2.81242	2.75366	0.820668	0.783096	0.712162	1.10242	8.67538e-05	up	yes	expressed protein
459	LOC_Os05g08600	5.95412	14.206	14.3888	6.03155	5.32238	6.00324	1.10231	0.00523551	up	yes	splicing factor, putative, expressed
460	LOC_Os03g11734	2.32148	2.74258	2.79801	0.835817	0.554632	0.961997	1.09852	0.00155847	up	yes	MATE efflux protein, putative, expressed
461	LOC_Os12g38150	38.1302	44.4995	37.0574	17.7126	20.315	16.9559	1.09708	0.00389195	up	yes	osmotin, putative, expressed
462	LOC_Os07g38460	2.50684	1.92501	2.55306	0.549214	0.632374	0.291302	1.09324	0.00435808	up	yes	expressed protein
463	LOC_Os02g33070	4.70351	5.38062	2.96211	0.987055	1.53451	1.8597	1.09197	0.0432082	up	yes	expressed protein
464	LOC_Os01g09570	15.9412	15.44	16.8691	6.95744	6.91463	7.20084	1.09021	0.000191478	up	yes	6-phosphofructokinase, putative, expressed
465	LOC_Os03g51990	3.5791	3.54574	3.75249	1.43139	1.07517	1.08976	1.08896	0.00142429	up	yes	ACT domain containing protein, expressed
466	LOC_Os03g55590	5.02723	4.9557	6.42863	2.63738	1.66871	2.18086	1.08807	0.0110865	up	yes	MYB family transcription factor, putative, expressed
467	LOC_Os09g20090	1.14819	1.21656	1.40047	0.068094	0.081414	0.071763	1.08784	0.000256071	up	yes	L-ascorbate oxidase precursor, putative, expressed
468	LOC_Os01g65880	6.32274	7.03175	6.85243	3.69402	1.99121	3.06964	1.08703	0.0146226	up	yes	nodulin MtN3 family protein, putative, expressed
469	LOC_Os05g01440	2.12466	2.62114	2.69521	0.80947	0.633025	0.701161	1.08518	0.000193189	up	yes	phosphoribosylformylglycinamidine synthase, putative, expressed
470	LOC_Os05g48416	3.60362	3.02354	4.01283	1.28671	0.953464	1.13037	1.08504	0.00458053	up	yes	lipase-related, putative, expressed
471	LOC_Os07g05680	1.43417	1.73443	1.85871	0.307608	0.347135	0.232679	1.0837	0.000838368	up	yes	expressed protein
472	LOC_Os06g23350	1.11538	1.41617	1.96949	0.1306	0.17845	0.426053	1.08253	0.00958118	up	yes	late embryogenesis abundant protein D-34, putative, expressed
473	LOC_Os09g05030	0.472702	2.46077	2.48266	0.537378	0.490788	0.608928	1.08242	0.00991119	up	yes	armadillo/beta-catenin-like repeat family protein, expressed
474	LOC_Os01g62760	6.80363	13.3489	14.2722	5.40284	5.81937	5.63428	1.08186	0.0110371	up	yes	protein phosphatase 2C, putative, expressed
475	LOC_Os05g50710	73.699	82.5542	76.4711	32.8738	42.8996	33.3486	1.08075	0.00705586	up	yes	late embryogenesis abundant protein, putative, expressed
476	LOC_Os01g14090	2.24941	2.49953	2.71716	0.65756	0.646012	0.780579	1.08072	0.000347573	up	yes	kinesin motor domain containing protein, putative, expressed
477	LOC_Os05g33130	2.69276	2.63299	3.21415	0.884586	0.816031	0.787681	1.08043	0.00116486	up	yes	CHIT17 - Chitinase family protein precursor, expressed
478	LOC_Os04g01160	3.5002	1.51009	3.58507	0.270741	0.67415	0.841157	1.07918	0.0475349	up	yes	zinc finger family protein, putative, expressed
479	LOC_Os06g06780	10.2122	15.6109	16.7814	8.0996	7.53345	4.95052	1.07876	0.0351099	up	yes	harpin-induced protein, putative, expressed
480	LOC_Os12g24020	1.19195	1.46504	1.0142	0.0631846	0.0526587	0.0930811	1.07634	0.00177327	up	yes	rhodanese-like domain containing protein, putative, expressed
481	LOC_Os05g47820	4.44414	4.65361	5.25327	1.8904	1.76651	1.71477	1.07575	0.000653793	up	yes	expressed protein
482	LOC_Os02g16830	11610.3	11508	11616.1	5583.08	5420.82	5492.81	1.07462	7.77079e-06	up	yes	glutelin, putative, expressed
483	LOC_Os02g15178	15738.7	15339.1	15887.8	7530.94	7320.67	7399.3	1.07431	2.3541e-05	up	yes	glutelin, putative, expressed
484	LOC_Os05g29974	5.55733	6.08911	6.25844	2.3882	2.40308	2.36103	1.07116	6.38687e-05	up	yes	lipase, putative, expressed
485	LOC_Os10g27360	0.657699	2.26618	2.3417	0.51399	0.509524	0.44349	1.07074	0.0100748	up	yes	no apical meristem protein, putative, expressed
486	LOC_Os01g53730	1.58795	2.45303	3.02276	0.60578	0.717589	0.826393	1.06948	0.00667402	up	yes	expressed protein
487	LOC_Os02g15740	20.4788	22.7308	22.1329	10.922	9.68753	10.0036	1.06728	0.000199231	up	yes	expressed protein
488	LOC_Os11g03460	2.85408	2.9079	2.83258	1.49103	0.376509	1.12238	1.0669	0.0388179	up	yes	Mad3/BUB1 homology region 1 domain containing protein, expressed
489	LOC_Os04g21950	9.19432	9.59111	14.5927	4.66538	4.22658	6.43482	1.06504	0.0332441	up	yes	WRKY51, expressed
490	LOC_Os10g39860	1.12711	4.82641	4.65369	1.66005	1.51314	1.50216	1.06451	0.017242	up	yes	expressed protein
491	LOC_Os03g47530	1.48648	1.29331	1.38295	0.200492	0.116541	0.060089	1.06048	0.000573719	up	yes	glycosyl transferase 8 domain containing protein, putative, expressed
492	LOC_Os04g40510	15.0217	16.3156	15.1501	7.62665	7.11699	6.31983	1.06025	0.00149197	up	yes	glycosyl hydrolase family 5 protein, putative, expressed
493	LOC_Os01g01620	5.04578	4.88925	5.07274	1.80881	1.84881	1.9516	1.0601	5.50234e-05	up	yes	kinase, pfkB family, putative, expressed
494	LOC_Os01g07520	3.44279	10.8975	10.8923	4.17157	4.62186	3.98412	1.05904	0.0343301	up	yes	proline-rich family protein, putative, expressed
495	LOC_Os03g06070	79.4276	112.165	111.619	65.717	38.4333	63.7816	1.05804	0.0194267	up	yes	la domain containing protein, putative, expressed
496	LOC_Os08g04130	58.6419	60.193	47.0838	27.9691	27.7255	20.7018	1.0571	0.0158454	up	yes	copine-6, putative, expressed
497	LOC_Os02g53210	59.7116	67.9005	57.2036	30.6486	28.624	30.1473	1.05649	0.0010155	up	yes	expressed protein
498	LOC_Os12g43580	4.70257	4.71643	4.69689	1.95072	1.40708	2.11647	1.05473	0.00427876	up	yes	expressed protein
499	LOC_Os02g53320	4.05859	3.92698	3.519	1.48579	1.16233	1.30971	1.05465	0.0015655	up	yes	universal stress protein domain containing protein, putative, expressed
500	LOC_Os06g50910	4.37369	4.09643	4.14498	1.55807	1.43003	1.45363	1.05433	7.74886e-05	up	yes	Phosphatidylinositol kinase and FAT containing domain protein, putative, expressed
501	LOC_Os08g31980	3.47369	2.82814	3.28046	0.984937	0.971359	0.894413	1.05345	0.000241434	up	yes	trehalose-6-phosphate synthase, putative, expressed
502	LOC_Os06g46090	1.57061	1.42878	1.12932	0.202392	0.047704	0.136072	1.05079	0.0031445	up	yes	expressed protein
503	LOC_Os02g16820	21247.7	20722.6	21187.3	10226.4	10060.5	10091.3	1.05009	6.01979e-06	up	yes	glutelin, putative, expressed
504	LOC_Os10g38920	1.86526	2.21145	2.18008	0.45035	0.642648	0.4683	1.04712	0.00134935	up	yes	protein kinase domain containing protein, expressed
505	LOC_Os05g16060	7.37063	9.33852	7.41344	3.05739	3.85899	3.56593	1.04612	0.00559281	up	yes	expressed protein
506	LOC_Os01g02930	1.33633	1.44528	1.38032	0.08927	0.213992	0.187219	1.04403	0.0004968	up	yes	glycosyltransferase protein, putative, expressed
507	LOC_Os03g49350	3.71099	3.92377	5.03278	1.79222	1.60056	1.36981	1.04393	0.0064703	up	yes	lipozygenase protein, putative, expressed
508	LOC_Os07g26900	3.554	3.67307	3.55615	0.999509	1.39172	1.27651	1.04389	0.00172378	up	yes	alpha-galactosidase precursor, putative, expressed
509	LOC_Os05g10740	4.22339	5.36083	4.44334	2.0395	1.96436	1.52933	1.04271	0.00437018	up	yes	pollen-specific protein SF21, putative, expressed
510	LOC_Os05g51520	0	1.11639	1.26965	0	0	0	1.04182	0.0155767	up	yes	expressed protein
511	LOC_Os04g57550	34.0624	27.1234	24.6363	14.926	10.1635	13.6742	1.04161	0.0240165	up	yes	amine oxidase, flavin-containing, domain containing protein, expressed
512	LOC_Os11g03370	2.36455	2.04536	2.16328	0.577689	0.448695	0.55697	1.03981	0.000478271	up	yes	no apical meristem protein, putative, expressed
513	LOC_Os09g02440	2.52647	2.75661	2.56625	0.642649	0.702894	1.07529	1.03838	0.00396215	up	yes	DCL, chloroplast precursor, putative, expressed
514	LOC_Os06g13750	1.20855	1.17327	1.12919	0.031897	0.040435	0.086541	1.03811	7.52274e-05	up	yes	expressed protein
515	LOC_Os06g28800	1.25345	1.52827	1.61361	0.171347	0.281152	0.245209	1.03704	0.000803522	up	yes	expressed protein
516	LOC_Os05g07720	42.2941	44.1368	45.3382	20.8715	22.7719	19.2445	1.03652	0.00145947	up	yes	alliin lyase precursor, putative, expressed
517	LOC_Os02g44930	14.845	13.8154	13.6286	6.21458	6.29932	6.12118	1.03602	1.20464e-05	up	yes	HMG1/2, putative, expressed
518	LOC_Os12g32200	22.8886	21.4922	30.6046	14.3978	10.6412	10.7872	1.03467	0.0247043	up	yes	expressed protein
519	LOC_Os09g26554	15.4597	15.607	15.584	7.26886	7.05289	7.00228	1.0339	1.10551e-05	up	yes	expressed protein
520	LOC_Os01g58890	22.1738	22.0443	18.91	8.67643	10.8942	8.87011	1.03131	0.00454534	up	yes	cysteine proteinase inhibitor precursor protein, putative, expressed
521	LOC_Os03g01840	6.05554	11.326	6.90511	3.71171	3.35779	4.77602	1.03035	0.0153375	up	yes	knotted 1-binding protein 36, putative, expressed
522	LOC_Os10g35460	12.9414	13.7063	15.2099	5.09254	6.90792	7.47804	1.02765	0.0136027	up	yes	COBRA, putative, expressed
523	LOC_Os02g09260	36.5192	35.4921	39.0853	16.9518	18.0498	17.7912	1.02662	0.000424338	up	yes	cytochrome P450 71A1, putative, expressed
524	LOC_Os07g02880	0	1.10907	1.2207	0	0	0	1.0264	0.0144055	up	yes	DUF538 domain containing protein, putative, expressed
525	LOC_Os08g19980	3.37006	2.80327	3.26275	0.979096	0.945023	1.02544	1.02583	0.000448855	up	yes	NBS-LRR disease resistance protein, putative, expressed
526	LOC_Os01g51870	1.12397	1.68226	1.91477	0.406718	0.131097	0.643741	1.02549	0.00818416	up	yes	methyltransferase, putative, expressed
527	LOC_Os01g54350	5.67121	4.4699	5.01118	2.13052	1.78919	1.62221	1.02546	0.00237327	up	yes	protein kinase domain containing protein, expressed
528	LOC_Os11g12410	6.2162	5.99172	6.55286	2.54408	2.58057	2.56066	1.02093	0.000135267	up	yes	serpin domain containing protein, putative, expressed
529	LOC_Os05g02420	1.40703	1.30741	1.31876	0.339069	0	0.188775	1.02068	0.00693485	up	yes	expressed protein
530	LOC_Os08g40190	5.73309	6.6994	6.19817	1.82379	3.64013	2.33064	1.0201	0.0333173	up	yes	expressed protein
531	LOC_Os02g19820	21.9561	23.2574	23.7582	7.64091	12.9108	12.5127	1.0199	0.0361363	up	yes	nodulin MtN3 family protein, putative, expressed
532	LOC_Os07g42200	7.33655	4.11611	8.25105	1.89371	2.60759	2.42132	1.01986	0.0384868	up	yes	tyrosine protein kinase domain containing protein, putative, expressed
533	LOC_Os01g41810	1.44902	1.42161	1.39681	0.14775	0.30825	0.07371	1.01901	0.00185345	up	yes	cytochrome P450 72A1, putative, expressed
534	LOC_Os06g02040	0.839541	1.32849	1.56384	0.038686	0.34317	0.09461	1.01637	0.0156732	up	yes	late embryogenesis abundant group 1, putative, expressed
535	LOC_Os03g09020	24.2577	26.6248	24.9829	12.0306	12.7701	11.6531	1.01632	0.000456557	up	yes	dehydrogenase, putative, expressed
536	LOC_Os04g45570	5.46823	2.91411	2.82585	1.0589	0.868943	1.12182	1.01489	0.011715	up	yes	expressed protein
537	LOC_Os05g50770	10.3171	8.87486	10.3	4.66072	3.95422	4.21061	1.01274	0.00214546	up	yes	C4-dicarboxylate transporter/malic acid transport protein, expressed
538	LOC_Os06g51050	1.45382	1.59087	1.67747	0.136055	0.338529	0.414826	1.01247	0.00393	up	yes	CHIT7 - Chitinase family protein precursor, expressed
539	LOC_Os07g42910	2.44478	2.59978	1.82679	0.653079	0.542994	0.682778	1.01071	0.00578708	up	yes	cytochrome c oxidase subunit, putative, expressed
540	LOC_Os12g43100	20.6338	20.4679	21.9728	10.2765	9.07777	11.0857	1.01046	0.00186669	up	yes	deoxyhypusine hydroxylase, putative, expressed
541	LOC_Os06g49130	2.98709	2.58138	2.70975	0.792829	0.818797	0.843635	1.01037	3.2122e-05	up	yes	TAZ zinc finger family protein, expressed
542	LOC_Os10g23100	1.4038	4.70615	4.61218	1.30077	1.72834	1.88359	1.01026	0.0284663	up	yes	ras-related protein, putative, expressed
543	LOC_Os11g40150	2.24947	1.8915	2.0019	0.436159	0.566833	0.377922	1.00761	0.000207045	up	yes	DNA repair protein Rad51, putative, expressed
544	LOC_Os11g06670	2.44901	2.30989	2.42971	0.670926	0.576712	0.848899	1.00593	0.00139648	up	yes	expressed protein
545	LOC_Os02g51750	64.7711	67.0375	66.7081	43.8673	29.7081	27.9982	1.0055	0.0259185	up	yes	annexin, putative, expressed
546	LOC_Os12g04060	1.64025	1.68744	1.50938	0.391513	0.306312	0.203859	1.00525	0.00127015	up	yes	transcription initiation factor, putative, expressed
547	LOC_Os02g02780	4.65454	4.36141	4.49008	2.0134	1.54153	1.66951	1.00514	0.00183439	up	yes	protein kinase family protein, putative, expressed
548	LOC_Os01g56610	3.34724	2.71421	2.84674	0.955664	0.775356	1.06352	1.00064	0.00231456	up	yes	homocysteine S-methyltransferase protein, putative, expressed
