# Supplementary material for: An Integrative Analysis of the Transcriptome and Proteome of Rice Grain Chalkiness Formation Under High Temperature
Source: Plants (Basel). 2024 Nov 26;13(23):3309. doi: 10.3390/plants13233309 (PMC11644674; doi:10.3390/plants13233309)
Supplement: Supplementary file 1 [file plants-13-03309-s001.zip › Table S2- Proteome between HT and NT treatment of NJ1 grains.xlsx]

## Sheet: down-regualted proteins
group_ID	prot_hit_num	prot_acc	prot_desc	prot_score	prot_mass	prot_cover	total_spectra	spectra	unique_spectra	peptide	unique_peptide	quant_ratio(HT_VS_CK)	quant_number(HT_VS_CK)	significance(HT_VS_CK)	regulation(HT_VS_CK)	Uniprot_Swissprot Identity	Uniprot_Swissprot E_Value	Uniprot_Swissprot Accession	Uniprot_Swissprot Description	GO Biological_Process	GO Molecular_Function	GO Cellular_Component	NR Identity	NR E_Value	NR Accession	NR Description	KOG Identity	KOG E_Value	KOG ID	KOG Functional Description	KOG Code	KOG Functional Category	Pfam Identity	Pfam E_Value	Pfam Accession	Pfam Description	KEGG Identity	KEGG E_Value	KEGG KO	KEGG KO Description	EC	KEGG Pathway
2242	1582	B8ACM2_ORYSI	Peptidyl-prolyl cis-trans isomerase OS=Oryza sativa subsp. indica GN=OsI_01440 PE=3 SV=1	116	29277	29.4	275691	101963	92285	7	4	0.306	4	yes	down	67.58	3.4e-75	sp|P34791|CP20C_ARATH	Peptidyl-prolyl cis-trans isomerase CYP20-3, chloroplastic OS=Arabidopsis thaliana GN=CYP20-3 PE=1 SV=1	GO:0019344(cysteine biosynthetic process);GO:0042742(defense response to bacterium);GO:0006457(protein folding);GO:0009737(response to abscisic acid stimulus);GO:0009642(response to light intensity);GO:0010555(response to mannitol stimulus);GO:0006979(response to oxidative stress);GO:0009651(response to salt stress)	GO:0042277(peptide binding);GO:0003755(peptidyl-prolyl cis-trans isomerase activity);GO:0005515(protein binding)	GO:0048046(apoplast);GO:0009941(chloroplast envelope);GO:0009570(chloroplast stroma);GO:0009535(chloroplast thylakoid membrane);GO:0022626(cytosolic ribosome);GO:0031977(thylakoid lumen)	100	5.9e-131	gi|218188004|gb|EEC70431.1|	hypothetical protein OsI_01440 [Oryza sativa Indica Group]	67.58	1.1e-75	KOG0880	Peptidyl-prolyl cis-trans isomerase	O	Posttranslational modification, protein turnover, chaperones	99.37	2.7e-87	Q9AQU0_ORYSJ/69-226	Q9AQU0.1 PF00160.16;Pro_isomerase;	93.55	7.7e-94	K03768	peptidyl-prolyl cis-trans isomerase B (cyclophilin B)	EC:5.2.1.8	-
170	69	D0TZR2_ORYSJ	Starch synthase, chloroplastic/amyloplastic OS=Oryza sativa subsp. japonica GN=SSII-3 PE=3 SV=1	2398	99673	36.2	275691	101963	92285	29	24	0.312	59	yes	down	99.75	0	sp|Q0DDE3|SSY23_ORYSJ	Soluble starch synthase 2-3, chloroplastic/amyloplastic OS=Oryza sativa subsp. japonica GN=SSII-3 PE=1 SV=1	GO:0019252(starch biosynthetic process)	GO:0005488(binding);GO:0009011(starch synthase activity)	GO:0009501(amyloplast);GO:0009507(chloroplast)	100	0	gi|60417785|dbj|BAD90592.1|	starch synthase IIa [Oryza sativa Japonica Group]	58.23	2.3e-226	-	-	-	-	100	2.2e-137	I1Q0X3_ORYGL/320-563	I1Q0X3.1 PF08323.6;Glyco_transf_5;	99.75	0	K00703	starch synthase	EC:2.4.1.21	ko00500(Starch and sucrose metabolism)
2230	1577	A0A0D3ES97_9ORYZ	Uncharacterized protein OS=Oryza barthii PE=4 SV=1	118	28033	8.1	275691	101963	92285	2	2	0.317	3	yes	down	54.07	4e-53	sp|Q8LEJ6|FLA11_ARATH	Fasciclin-like arabinogalactan protein 11 OS=Arabidopsis thaliana GN=FLA11 PE=2 SV=2	GO:0009834(secondary cell wall biogenesis)	-	GO:0031225(anchored to membrane);GO:0005886(plasma membrane)	99.6	1.1e-126	gi|115439069|ref|NP_001043814.1|	Os01g0668100 [Oryza sativa Japonica Group]	54.07	1.6e-53	-	-	-	-	99.28	5e-70	Q5QLS1_ORYSJ/46-183	Q5QLS1.1 PF02469.17;Fasciclin;	-	-	-	-	-	-
2386	1696	A0A0D9Z347_9ORYZ	Uncharacterized protein OS=Oryza glumipatula PE=3 SV=1	98	47921	21.5	275691	101963	92285	8	7	0.327	3	yes	down	-	-	-	-	-	-	-	98.87	1.1e-232	gi|115451209|ref|NP_001049205.1|	Os03g0186900 [Oryza sativa Japonica Group]	47.43	3.2e-95	KOG1339	Aspartyl protease	O	Posttranslational modification, protein turnover, chaperones	99.44	4.3e-96	Q6F4N5_ORYSJ/79-256	Q6F4N5.1 PF14543.1;TAXi_N;	-	-	-	-	-	-
1115	69	A0A076FSW6_ORYSI	Starch synthase, chloroplastic/amyloplastic OS=Oryza sativa subsp. indica GN=SSII-1_3 PE=3 SV=1	389	92572	12.6	275691	101963	92285	8	6	0.336	6	yes	down	99.6	0	sp|Q7XE48|SSY21_ORYSJ	Soluble starch synthase 2-1, chloroplastic/amyloplastic OS=Oryza sativa subsp. japonica GN=SSII-1 PE=2 SV=2	GO:0019252(starch biosynthetic process)	GO:0009011(starch synthase activity)	GO:0009501(amyloplast);GO:0009507(chloroplast)	100	0	gi|669296259|gb|AII21929.1|	soluble starch synthase iic [Oryza sativa Indica Group]	71.43	2.8e-233	-	-	-	-	100	1.7e-137	SSY21_ORYSJ/259-502	Q7XE48.2 PF08323.6;Glyco_transf_5;	74.86	9.4e-237	K00693	glycogen(starch) synthase	EC:2.4.1.11	ko00500(Starch and sucrose metabolism);ko04910(Insulin signaling pathway)
1662	1114	A0A0D9ZP60_9ORYZ	Uncharacterized protein OS=Oryza glumipatula PE=3 SV=1	215	66299	22.8	275691	101963	92285	12	12	0.338	8	yes	down	68.3	2.3e-195	sp|O23066|C86A2_ARATH	Cytochrome P450 86A2 OS=Arabidopsis thaliana GN=CYP86A2 PE=2 SV=1	GO:0006631(fatty acid metabolic process)	GO:0018685(alkane 1-monooxygenase activity);GO:0009055(electron carrier activity);GO:0020037(heme binding);GO:0005515(protein binding)	GO:0016021(integral to membrane)	100	4e-299	gi|115459886|ref|NP_001053543.1|	Os04g0560100 [Oryza sativa Japonica Group]	68.3	8e-196	KOG0157	Cytochrome P450 CYP4/CYP19/CYP26 subfamilies	QI	Secondary metabolites biosynthesis, transport and catabolism;Lipid transport and metabolism	100	2e-269	Q01H92_ORYSA/27-517	Q01H92.1 PF00067.17;p450;	68.3	5.4e-195	K00517	-	-	ko00361(gamma-Hexachlorocyclohexane degradation);ko00626(Naphthalene and anthracene degradation);ko00903(Limonene and pinene degradation);ko00945(Stilbenoid, diarylheptanoid and gingerol biosynthesis)
414	219	Q0D7V8_ORYSJ	13 kDa prolamin OS=Oryza sativa subsp. japonica GN=Os07g0206400 PE=2 SV=1	1043	18688	12.2	275691	101963	92285	2	2	0.343	14	yes	down	100	1.1e-81	sp|P17048|PRO25_ORYSJ	13 kDa prolamin C OS=Oryza sativa subsp. japonica GN=PROLM25 PE=2 SV=2	-	GO:0045735(nutrient reservoir activity)	GO:0033095(aleurone grain);GO:0005773(vacuole)	100	3.7e-81	gi|115471105|ref|NP_001059151.1|	Os07g0206400 [Oryza sativa Japonica Group]	-	-	-	-	-	-	100	3.2e-50	PRO25_ORYSJ/47-144	P17048.2 PF00234.17;Tryp_alpha_amyl;	-	-	-	-	-	-
2576	1851	A0A0E0AXV2_9ORYZ	Uncharacterized protein OS=Oryza glumipatula PE=4 SV=1	78	29686	14.8	275691	101963	92285	5	3	0.384	4	yes	down	44.05	7.7e-44	sp|Q94BT2|AIR12_ARATH	Auxin-induced in root cultures protein 12 OS=Arabidopsis thaliana GN=AIR12 PE=1 SV=3	GO:0009734(auxin mediated signaling pathway);GO:0010102(lateral root morphogenesis)	-	GO:0046658(anchored to plasma membrane)	99.62	5.6e-135	gi|297608863|ref|NP_001062287.2|	Os08g0524400 [Oryza sativa Japonica Group]	44.05	2.7e-44	KOG4293	Predicted membrane protein, contains DoH and Cytochrome b-561/ferric reductase transmembrane domains	T	Signal transduction mechanisms	100	1.4e-51	Q84QW4_ORYSJ/90-193	Q84QW4.1 PF04526.8;DUF568;	-	-	-	-	-	-
175	26	A0A0D9ZKE9_9ORYZ	Uncharacterized protein OS=Oryza glumipatula PE=4 SV=1	2312	106348	40.8	275691	101963	92285	35	32	0.387	125	yes	down	83.84	0	sp|Q08047|GLGB_MAIZE	1,4-alpha-glucan-branching enzyme 2, chloroplastic/amyloplastic OS=Zea mays GN=SBE1 PE=1 SV=1	GO:0005978(glycogen biosynthetic process);GO:0019252(starch biosynthetic process)	GO:0003844(1,4-alpha-glucan branching enzyme activity);GO:0043169(cation binding);GO:0004553(hydrolase activity, hydrolyzing O-glycosyl compounds)	GO:0009501(amyloplast)	99.88	0	gi|5689138|dbj|BAA82828.1|	starch branching enzyme rbe4 [Oryza sativa]	81.22	0	KOG0470	1,4-alpha-glucan branching enzyme/starch branching enzyme II	G	Carbohydrate transport and metabolism	96.6	3.6e-163	I1IXF9_BRADI/358-651	I1IXF9.1 PF00128.19;Alpha-amylase;	79.87	0	K00700	1,4-alpha-glucan branching enzyme	EC:2.4.1.18	ko00500(Starch and sucrose metabolism)
661	394	A0A0D3HHG1_9ORYZ	Non-specific lipid-transfer protein OS=Oryza barthii PE=3 SV=1	687	14061	28.8	275691	101963	92285	4	2	0.396	13	yes	down	60.66	1.5e-36	sp|Q84N29|NLTP3_WHEAT	Probable non-specific lipid-transfer protein 3 OS=Triticum aestivum GN=LTP3 PE=2 SV=1	GO:0006869(lipid transport);GO:0009723(response to ethylene stimulus);GO:0042542(response to hydrogen peroxide);GO:0009751(response to salicylic acid stimulus);GO:0009611(response to wounding)	GO:0008289(lipid binding)	-	99.15	4.3e-59	gi|77553490|gb|ABA96286.1|	Nonspecific lipid-transfer protein 3 precursor, putative, expressed [Oryza sativa Japonica Group]	50.43	3.9e-26	-	-	-	-	98.18	7.7e-55	A2ZAT4_ORYSI/6-119	A2ZAT4.1 PF00234.17;Tryp_alpha_amyl;	-	-	-	-	-	-
64	26	A0A0E0CLF1_9ORYZ	Uncharacterized protein OS=Oryza meridionalis PE=4 SV=1	5573	103751	44.4	275691	101963	92285	40	38	0.398	279	yes	down	84.79	0	sp|Q08047|GLGB_MAIZE	1,4-alpha-glucan-branching enzyme 2, chloroplastic/amyloplastic OS=Zea mays GN=SBE1 PE=1 SV=1	GO:0005978(glycogen biosynthetic process);GO:0019252(starch biosynthetic process)	GO:0003844(1,4-alpha-glucan branching enzyme activity);GO:0043169(cation binding);GO:0004553(hydrolase activity, hydrolyzing O-glycosyl compounds)	GO:0009501(amyloplast)	99.64	0	gi|125539715|gb|EAY86110.1|	hypothetical protein OsI_07480 [Oryza sativa Indica Group]	76.69	0	KOG0470	1,4-alpha-glucan branching enzyme/starch branching enzyme II	G	Carbohydrate transport and metabolism	94.56	7.2e-160	C5XTD4_SORBI/313-606	C5XTD4.1 PF00128.19;Alpha-amylase;	99.39	0	K00700	1,4-alpha-glucan branching enzyme	EC:2.4.1.18	ko00500(Starch and sucrose metabolism)
2684	1949	A0A0E0APJ0_9ORYZ	Uncharacterized protein OS=Oryza glumipatula PE=4 SV=1	69	32289	2.9	275691	101963	92285	1	1	0.401	2	yes	down	46.51	5.4e-08	sp|P19109|DDX17_DROME	ATP-dependent RNA helicase p62 OS=Drosophila melanogaster GN=Rm62 PE=1 SV=3	GO:0019730(antimicrobial humoral response);GO:0000398(nuclear mRNA splicing, via spliceosome);GO:0000381(regulation of alternative nuclear mRNA splicing, via spliceosome);GO:0006417(regulation of translation);GO:0016246(RNA interference)	GO:0005524(ATP binding);GO:0008026(ATP-dependent helicase activity);GO:0005515(protein binding);GO:0003723(RNA binding)	GO:0071013(catalytic step 2 spliceosome);GO:0005875(microtubule associated complex);GO:0005703(polytene chromosome puff);GO:0071011(precatalytic spliceosome)	46.75	1.3e-18	gi|669027961|emb|CDM81595.1|	unnamed protein product [Triticum aestivum]	47.83	6.9e-12	KOG0113	U1 small nuclear ribonucleoprotein (RRM superfamily)	A	RNA processing and modification	-	-	-	-	50	1.5e-20	K11093	U1 small nuclear ribonucleoprotein 70kDa	-	ko03040(Spliceosome)
1532	1014	A0A0E0GV42_ORYNI	Uncharacterized protein OS=Oryza nivara PE=3 SV=1	246	65461	22.9	275691	101963	92285	10	6	0.403	4	yes	down	34.89	4.2e-26	sp|Q54DY9|BCS1B_DICDI	Probable mitochondrial chaperone BCS1-B OS=Dictyostelium discoideum GN=bcsl1b PE=3 SV=1	GO:0051131(chaperone-mediated protein complex assembly)	GO:0005524(ATP binding);GO:0016887(ATPase activity)	GO:0016021(integral to membrane);GO:0005743(mitochondrial inner membrane)	97.33	5.3e-276	gi|29150369|gb|AAO72378.1|	putative AAA-type ATPase [Oryza sativa Japonica Group]	51.91	5.9e-109	KOG0743	AAA+-type ATPase	O	Posttranslational modification, protein turnover, chaperones	100	2.1e-80	Q0DMM2_ORYSJ/54-207	Q0DMM2.2 PF00004.24;AAA;	49.61	1.1e-103	K08900	mitochondrial chaperone BCS1	-	-
3078	2263	A0A0D3FXF1_9ORYZ	Uncharacterized protein OS=Oryza barthii PE=4 SV=1	44	29519	22.7	275691	101963	92285	7	7	0.405	5	yes	down	94.17	3.8e-119	sp|Q7Y1Z0|CHI5_ORYSJ	Chitinase 5 OS=Oryza sativa subsp. japonica GN=Cht5 PE=2 SV=1	GO:0016998(cell wall macromolecule catabolic process);GO:0006032(chitin catabolic process);GO:0006952(defense response)	GO:0008061(chitin binding);GO:0004568(chitinase activity)	-	99.56	1.5e-127	gi|115459168|ref|NP_001053184.1|	Os04g0493400 [Oryza sativa Japonica Group]	66.67	7.7e-78	KOG4742	Predicted chitinase	R	General function prediction only	100	7e-114	I1QFE2_ORYGL/73-271	I1QFE2.1 PF00182.14;Glyco_hydro_19;	99.56	5.9e-128	K01183	chitinase	EC:3.2.1.14	ko00520(Amino sugar and nucleotide sugar metabolism)
1399	922	A0A0E0P8X6_ORYRU	Uncharacterized protein OS=Oryza rufipogon PE=4 SV=1	286	158443	16.4	275691	101963	92285	24	18	0.408	19	yes	down	99.15	0	sp|Q01IS8|INV3_ORYSI	Beta-fructofuranosidase, insoluble isoenzyme 3 OS=Oryza sativa subsp. indica GN=CIN3 PE=2 SV=2	-	GO:0004575(sucrose alpha-glucosidase activity)	GO:0048046(apoplast);GO:0005618(cell wall)	99.66	0	gi|38346325|emb|CAD40590.2|	OJ000126_13.7 [Oryza sativa Japonica Group]	58.84	3.4e-178	KOG0228	Beta-fructofuranosidase (invertase)	G	Carbohydrate transport and metabolism	98.78	2.2e-188	B9FF34_ORYSJ/51-377	B9FF34.1 PF00251.15;Glyco_hydro_32N;	71.07	6.7e-227	K01193	beta-fructofuranosidase	EC:3.2.1.26	ko00052(Galactose metabolism);ko00500(Starch and sucrose metabolism)
1234	798	A0A0E0P9N1_ORYRU	Uncharacterized protein OS=Oryza rufipogon PE=4 SV=1	341	113135	14	275691	101963	92285	12	8	0.41	9	yes	down	92.38	3.4e-201	sp|B9FFD2|OPR12_ORYSJ	Putative 12-oxophytodienoate reductase 12 OS=Oryza sativa subsp. japonica GN=OPR12 PE=2 SV=2	GO:0031408(oxylipin biosynthetic process)	GO:0010181(FMN binding);GO:0016491(oxidoreductase activity)	-	67.04	2.9e-203	gi|125554546|gb|EAZ00152.1|	hypothetical protein OsI_22158 [Oryza sativa Indica Group]	73.76	5.9e-150	KOG0134	NADH:flavin oxidoreductase/12-oxophytodienoate reductase	CR	Energy production and conversion;General function prediction only	96.73	6.5e-175	I1PLL7_ORYGL/6-341	I1PLL7.1 PF00724.15;Oxidored_FMN;	73.76	2.7e-149	K05894	12-oxophytodienoic acid reductase	EC:1.3.1.42	ko00592(alpha-Linolenic acid metabolism)
3095	2274	A0A0D3FIX2_9ORYZ	Uncharacterized protein OS=Oryza barthii PE=4 SV=1	43	16906	17.5	275691	101963	92285	3	3	0.413	4	yes	down	-	-	-	-	-	-	-	99.12	8.2e-63	gi|115453181|ref|NP_001050191.1|	Os03g0369100 [Oryza sativa Japonica Group]	32.14	1.4e-15	-	-	-	-	98.95	5.7e-53	A2XH60_ORYSI/9-103	A2XH60.1 PF14368.1;LTP_2;	-	-	-	-	-	-
1515	1002	A0A0D3FBT2_9ORYZ	Uncharacterized protein OS=Oryza barthii PE=4 SV=1	250	33040	53.7	275691	101963	92285	17	15	0.416	11	yes	down	-	-	-	-	-	-	-	94.76	5.2e-130	gi|218191768|gb|EEC74195.1|	hypothetical protein OsI_09347 [Oryza sativa Indica Group]	57.25	1.1e-66	KOG1198	Zinc-binding oxidoreductase	CR	Energy production and conversion;General function prediction only	100	1.5e-67	Q948G0_ORYSA/154-288	Q948G0.1 PF00107.21;ADH_zinc_N;	76.98	8.1e-90	K00344	NADPH2:quinone reductase	EC:1.6.5.5	-
2089	1462	A0A0E0GQX6_ORYNI	Uncharacterized protein OS=Oryza nivara PE=4 SV=1	140	23035	28.5	275691	101963	92285	6	6	0.431	3	yes	down	-	-	-	-	-	-	-	100	1.8e-90	gi|125545011|gb|EAY91150.1|	hypothetical protein OsI_12758 [Oryza sativa Indica Group]	-	-	-	-	-	-	100	1.9e-72	A2XJZ0_ORYSI/34-176	A2XJZ0.1 PF04043.10;PMEI;	-	-	-	-	-	-
429	232	A0A0D9ZLV4_9ORYZ	Uncharacterized protein OS=Oryza glumipatula PE=4 SV=1	1012	22762	84.7	275691	101963	92285	14	13	0.436	34	yes	down	32.19	2e-13	sp|P38950|MPAC2_CARBE	Major pollen allergen Car b 1 isoform 2 OS=Carpinus betulus PE=1 SV=2	GO:0006952(defense response);GO:0009607(response to biotic stimulus)	-	-	99.36	5.8e-80	gi|115458852|ref|NP_001053026.1|	Os04g0465600 [Oryza sativa Japonica Group]	-	-	-	-	-	-	98.73	1.2e-79	I1PM16_ORYGL/1-157	I1PM16.1 PF00407.14;Bet_v_1;	-	-	-	-	-	-
871	544	A0A0E0Q043_ORYRU	Uncharacterized protein OS=Oryza rufipogon PE=4 SV=1	518	109734	20.7	275691	101963	92285	19	19	0.437	28	yes	down	-	-	-	-	-	-	-	100	0	gi|51090918|dbj|BAD35523.1|	unknown protein [Oryza sativa Japonica Group]	53.08	1.6e-222	-	-	-	-	81.43	3.5e-249	C4IYH7_MAIZE/125-660	C4IYH7.1 PF07944.7;DUF1680;	54.71	1.4e-226	K09955	hypothetical protein	-	-
1446	958	Q67UG1_ORYSJ	Os09g0451000 protein OS=Oryza sativa subsp. japonica GN=Os09g0451000 PE=2 SV=1	270	42930	24.2	275691	101963	92285	7	7	0.445	11	yes	down	93.48	2e-162	sp|A2Z1W9|ACCO1_ORYSI	1-aminocyclopropane-1-carboxylate oxidase 1 OS=Oryza sativa subsp. indica GN=ACO1 PE=2 SV=1	GO:0009693(ethylene biosynthetic process);GO:0009835(ripening)	GO:0009815(1-aminocyclopropane-1-carboxylate oxidase activity);GO:0031418(L-ascorbic acid binding);GO:0016706(oxidoreductase activity, acting on paired donors, with incorporation or reduction of molecular oxygen, 2-oxoglutarate as one donor, and incorporation of one atom each of oxygen into both donors)	-	100	5.7e-174	gi|115479471|ref|NP_001063329.1|	Os09g0451000 [Oryza sativa Japonica Group]	68.34	3.2e-117	KOG0143	Iron/ascorbate family oxidoreductases	QR	Secondary metabolites biosynthesis, transport and catabolism;General function prediction only	100	1.6e-59	B8BCI9_ORYSI/7-119	B8BCI9.1 PF14226.1;DIOX_N;	93.17	4.5e-162	K05933	aminocyclopropanecarboxylate oxidase	EC:1.14.17.4	ko00270(Cysteine and methionine metabolism)
1631	1088	Q2R8Z9_ORYSJ	Peroxidase OS=Oryza sativa subsp. japonica GN=LOC_Os11g10460 PE=3 SV=1	222	38312	19.3	275691	101963	92285	5	5	0.448	6	yes	down	52.63	8.1e-88	sp|Q9SZH2|PER43_ARATH	Peroxidase 43 OS=Arabidopsis thaliana GN=PER43 PE=2 SV=2	GO:0042744(hydrogen peroxide catabolic process)	GO:0020037(heme binding);GO:0004601(peroxidase activity)	GO:0005576(extracellular region)	100	6.9e-169	gi|6979323|gb|AAF34416.1|AF172282_5	putative peroxidase [Oryza sativa]	52.63	2.7e-88	-	-	-	-	91.53	3e-120	B9V0K8_9ORYZ/47-294	B9V0K8.1 PF00141.18;peroxidase;	49.23	2.9e-77	K00430	peroxidase	EC:1.11.1.7	ko00360(Phenylalanine metabolism);ko00680(Methane metabolism);ko00940(Phenylpropanoid biosynthesis)
1766	1199	A0A0D3EP06_9ORYZ	Uncharacterized protein OS=Oryza barthii PE=3 SV=1	191	20966	21	275691	101963	92285	4	4	0.47	5	yes	down	75	1.3e-69	sp|Q00008|PRMS_MAIZE	Pathogenesis-related protein PRMS OS=Zea mays GN=PRMS PE=2 SV=1	GO:0006952(defense response);GO:0009607(response to biotic stimulus)	-	GO:0005576(extracellular region)	99.4	3e-92	gi|115436666|ref|NP_001043091.1|	Os01g0382400 [Oryza sativa Japonica Group]	56.69	6.6e-46	KOG3017	Defense-related protein containing SCP domain	S	Function unknown	98.35	1e-66	A0N0C3_ORYSI/35-155	A0N0C3.1 PF00188.21;CAP;	-	-	-	-	-	-
43	16	A0A0E0ICV6_ORYNI	Uncharacterized protein OS=Oryza nivara GN=rps19 PE=4 SV=1	7389	118342	52.4	275691	101963	92285	50	45	0.471	254	yes	down	63.24	0	sp|Q8GTR4|PULA1_ARATH	Pullulanase 1, chloroplastic OS=Arabidopsis thaliana GN=PU1 PE=1 SV=2	GO:0019252(starch biosynthetic process);GO:0005983(starch catabolic process)	GO:0043169(cation binding);GO:0010303(limit dextrinase activity);GO:0051060(pullulanase activity)	GO:0009570(chloroplast stroma)	99.79	0	gi|90265109|emb|CAC09471.2|	H0806H05.4 [Oryza sativa Indica Group]	62.9	1.5e-306	KOG0470	1,4-alpha-glucan branching enzyme/starch branching enzyme II	G	Carbohydrate transport and metabolism	85.76	2.6e-150	O81638_MAIZE/458-773	O81638.1 PF00128.19;Alpha-amylase;	44.28	1.7e-192	K01200	pullulanase	EC:3.2.1.41	-
3459	2608	A0A0D3F3E0_9ORYZ	Uncharacterized protein OS=Oryza barthii PE=4 SV=1	29	31786	12.6	275691	101963	92285	5	2	0.474	2	yes	down	99.24	3.7e-148	sp|Q4PR52|EXP13_ORYSJ	Expansin-A13 OS=Oryza sativa subsp. japonica GN=EXPA13 PE=2 SV=2	GO:0009664(plant-type cell wall organization)	-	GO:0005618(cell wall);GO:0005576(extracellular region);GO:0016020(membrane)	100	2.5e-148	gi|125538907|gb|EAY85302.1|	hypothetical protein OsI_06672 [Oryza sativa Indica Group]	64.73	6.6e-95	-	-	-	-	100	1.2e-50	Q0E264_ORYSJ/69-157	Q0E264.1 PF03330.13;DPBB_1;	-	-	-	-	-	-
587	341	A0A0D3GT21_9ORYZ	Uncharacterized protein OS=Oryza barthii PE=4 SV=1	775	73657	29.3	275691	101963	92285	16	13	0.476	22	yes	down	100	0	sp|A3BLS0|GH38_ORYSI	Probable indole-3-acetic acid-amido synthetase GH3.8 OS=Oryza sativa subsp. indica GN=GH3.8 PE=2 SV=2	-	-	-	100	0	gi|115473129|ref|NP_001060163.1|	Os07g0592600 [Oryza sativa Japonica Group]	73.56	2e-237	-	-	-	-	100	1e-300	B9FY76_ORYSJ/28-581	B9FY76.1 PF03321.8;GH3;	-	-	-	-	-	-
2646	1912	A0A0D3FML5_9ORYZ	rRNA N-glycosidase OS=Oryza barthii PE=3 SV=1	72	48884	6.5	275691	101963	92285	3	2	0.477	3	yes	down	-	-	-	-	-	-	-	98.33	8.3e-125	gi|115454677|ref|NP_001050939.1|	Os03g0687700 [Oryza sativa Japonica Group]	-	-	-	-	-	-	100	2e-97	Q6AVW0_ORYSJ/14-195	Q6AVW0.1 PF00161.14;RIP;	-	-	-	-	-	-
62	25	A0A0E0AAX1_9ORYZ	Uncharacterized protein OS=Oryza glumipatula PE=4 SV=1	5743	31045	40.7	275691	101963	92285	10	9	0.481	79	yes	down	53.67	1.3e-59	sp|P27061|PPA1_SOLLC	Acid phosphatase 1 OS=Solanum lycopersicum GN=APS1 PE=2 SV=1	-	GO:0003993(acid phosphatase activity)	-	96.23	8.1e-136	gi|125555731|gb|EAZ01337.1|	hypothetical protein OsI_23372 [Oryza sativa Indica Group]	53.95	1.3e-61	-	-	-	-	99.11	1.4e-120	Q5Z7F8_ORYSJ/40-264	Q5Z7F8.1 PF03767.9;Acid_phosphat_B;	36.08	2.1e-37	K02866	large subunit ribosomal protein L10e	-	ko03010(Ribosome)
1711	1149	A0A0D9YII3_9ORYZ	Uncharacterized protein OS=Oryza glumipatula PE=4 SV=1	202	150319	3.9	275691	101963	92285	6	3	0.482	4	yes	down	-	-	-	-	-	-	-	98.97	2.5e-212	gi|57899796|dbj|BAD87541.1|	putative pectinacetylesterase precursor [Oryza sativa Japonica Group]	47.83	2.8e-98	KOG4287	Pectin acetylesterase and similar proteins	M	Cell wall/membrane/envelope biogenesis	99.2	4.8e-204	I1NU69_ORYGL/14-386	I1NU69.1 PF03283.8;PAE;	31.05	1.1e-35	K11866	STAM-binding protein	EC:3.1.2.15	ko04144(Endocytosis)
1814	1238	A0A0D3HRV9_9ORYZ	Uncharacterized protein OS=Oryza barthii PE=4 SV=1	182	78094	14.6	275691	101963	92285	10	4	0.484	9	yes	down	46.13	3.8e-123	sp|Q7XJJ7|FAAH_ARATH	Fatty acid amide hydrolase OS=Arabidopsis thaliana GN=FAAH PE=1 SV=1	-	-	-	89.46	3.9e-305	gi|218186498|gb|EEC68925.1|	hypothetical protein OsI_37616 [Oryza sativa Indica Group]	46.13	4.7e-123	KOG1211	Amidases	J	Translation, ribosomal structure and biogenesis	86.87	7.2e-191	F2DNF8_HORVD/157-582	F2DNF8.1 PF01425.16;Amidase;	37.43	1.5e-39	K02433	aspartyl-tRNA(Asn)/glutamyl-tRNA (Gln) amidotransferase subunit A	EC:6.3.5.6 6.3.5.7	ko00970(Aminoacyl-tRNA biosynthesis)
2634	1908	A0A0E0H918_ORYNI	Peroxidase OS=Oryza nivara PE=3 SV=1	72	133320	6.9	275691	101963	92285	10	2	0.485	4	yes	down	41.12	2e-61	sp|Q9FEQ8|PER2_MAIZE	Peroxidase 2 OS=Zea mays GN=PER2 PE=2 SV=1	GO:0042744(hydrogen peroxide catabolic process)	GO:0020037(heme binding);GO:0004601(peroxidase activity)	GO:0005576(extracellular region)	100	6.3e-186	gi|125550746|gb|EAY96455.1|	hypothetical protein OsI_18350 [Oryza sativa Indica Group]	42.32	1.5e-55	-	-	-	-	100	4.3e-142	A2Y045_ORYSI/42-308	A2Y045.1 PF00141.18;peroxidase;	42.32	6.3e-55	K00430	peroxidase	EC:1.11.1.7	ko00360(Phenylalanine metabolism);ko00680(Methane metabolism);ko00940(Phenylpropanoid biosynthesis)
772	289	B8B464_ORYSI	Uncharacterized protein OS=Oryza sativa subsp. indica GN=OsI_23472 PE=4 SV=1	586	72423	18.7	275691	101963	92285	14	9	0.487	17	yes	down	-	-	-	-	-	-	-	100	0	gi|218198427|gb|EEC80854.1|	hypothetical protein OsI_23472 [Oryza sativa Indica Group]	-	-	-	-	-	-	100	2.5e-89	B8B464_ORYSI/46-220	B8B464.1 PF13768.1;VWA_3;	-	-	-	-	-	-
2708	1393	A0A0D3G9L0_9ORYZ	Uncharacterized protein OS=Oryza barthii PE=4 SV=1	68	26913	18.1	275691	101963	92285	4	4	0.491	4	yes	down	80.1	4.6e-90	sp|O22769|NDUV2_ARATH	NADH dehydrogenase [ubiquinone] flavoprotein 2, mitochondrial OS=Arabidopsis thaliana GN=At4g02580 PE=1 SV=3	GO:0022900(electron transport chain);GO:0006979(response to oxidative stress);GO:0006810(transport)	GO:0051537(2 iron, 2 sulfur cluster binding);GO:0051287(NAD binding);GO:0008137(NADH dehydrogenase (ubiquinone) activity);GO:0008270(zinc ion binding)	GO:0005747(mitochondrial respiratory chain complex I)	98.99	2.8e-108	gi|115464801|ref|NP_001056000.1|	Os05g0509200 [Oryza sativa Japonica Group]	80.1	1.4e-90	KOG3196	NADH:ubiquinone oxidoreductase, NDUFV2/24 kD subunit	C	Energy production and conversion	100	4.1e-84	B8AZT0_ORYSI/76-233	B8AZT0.1 PF01257.14;2Fe-2S_thioredx;	98.99	1.5e-108	K03943	NADH dehydrogenase (ubiquinone) flavoprotein 2	EC:1.6.5.3 1.6.99.3	ko00190(Oxidative phosphorylation);ko05010(Alzheimer's disease);ko05012(Parkinson's disease);ko05016(Huntington's disease)
1898	1304	A2YWR4_ORYSI	Uncharacterized protein OS=Oryza sativa subsp. indica GN=OsI_29781 PE=4 SV=1	167	63579	13.5	275691	101963	92285	7	6	0.492	15	yes	down	48.47	2.8e-58	sp|Q9SJ81|FLA7_ARATH	Fasciclin-like arabinogalactan protein 7 OS=Arabidopsis thaliana GN=FLA7 PE=1 SV=1	-	-	GO:0046658(anchored to plasma membrane)	100	3.1e-278	gi|125562077|gb|EAZ07525.1|	hypothetical protein OsI_29781 [Oryza sativa Indica Group]	48.47	1.2e-58	-	-	-	-	100	6.3e-69	A2YWR4_ORYSI/306-440	A2YWR4.1 PF02469.17;Fasciclin;	-	-	-	-	-	-
1798	1234	Q2F9A4_ORYSI	NADH dehydrogenase subunit 2 OS=Oryza sativa subsp. indica GN=nad2 PE=3 SV=1	184	59266	4.1	275691	101963	92285	2	2	0.497	3	yes	down	91.8	2.3e-234	sp|P93401|NU2M_OENBE	NADH-ubiquinone oxidoreductase chain 2 OS=Oenothera berteriana GN=ND2 PE=2 SV=2	GO:0042773(ATP synthesis coupled electron transport);GO:0006810(transport)	GO:0008137(NADH dehydrogenase (ubiquinone) activity)	GO:0016021(integral to membrane);GO:0005743(mitochondrial inner membrane);GO:0070469(respiratory chain)	100	1.8e-259	gi|89280754|ref|YP_514681.1|	NADH dehydrogenase subunit 2 [Oryza sativa Indica Group]	93.03	3.5e-239	KOG4668	NADH dehydrogenase subunits 2, 5, and related proteins	C	Energy production and conversion	94.57	4.7e-135	E9P296_RICCO/131-406	E9P296.1 PF00361.15;Oxidored_q1;	100	6.9e-260	K03879	NADH dehydrogenase I subunit 2	EC:1.6.5.3	ko00190(Oxidative phosphorylation);ko05012(Parkinson's disease)
1408	929	A0A0E0GS76_ORYNI	Glycosyltransferase OS=Oryza nivara PE=3 SV=1	282	49427	23.9	275691	101963	92285	10	7	0.506	9	yes	down	68.41	1.1e-142	sp|Q41819|IABG_MAIZE	Indole-3-acetate beta-glucosyltransferase OS=Zea mays GN=IAGLU PE=1 SV=1	-	GO:0047215(indole-3-acetate beta-glucosyltransferase activity)	-	99.44	5.4e-233	gi|115454727|ref|NP_001050964.1|	Os03g0693600 [Oryza sativa Japonica Group]	42.04	2.4e-74	KOG1192	UDP-glucuronosyl and UDP-glucosyl transferase	GC	Carbohydrate transport and metabolism;Energy production and conversion	99.35	1.6e-82	Q851J7_ORYSJ/260-414	Q851J7.1 PF00201.13;UDPGT;	41.07	4.7e-69	K11820	N-hydroxythioamide S-beta-glucosyltransferase	EC:2.4.1.195	ko00380(Tryptophan metabolism);ko00966(Glucosinolate biosynthesis)
1017	647	A6MZZ3_ORYSI	Meiosis 5 (Fragment) OS=Oryza sativa subsp. indica PE=2 SV=1	435	10820	56.2	275691	101963	92285	4	4	0.508	9	yes	down	-	-	-	-	-	-	-	100	3.7e-35	gi|125555703|gb|EAZ01309.1|	hypothetical protein OsI_23340 [Oryza sativa Indica Group]	-	-	-	-	-	-	-	-	-	-	-	-	-	-	-	-
3001	2198	A0A0D3FP94_9ORYZ	Uncharacterized protein OS=Oryza barthii PE=4 SV=1	48	19526	5.7	275691	101963	92285	1	1	0.513	4	yes	down	45.18	3.9e-38	sp|Q9SD84|E13L3_ARATH	Glucan endo-1,3-beta-glucosidase-like protein 3 OS=Arabidopsis thaliana GN=At5g08000 PE=1 SV=1	-	GO:0080087(callose binding)	GO:0046658(anchored to plasma membrane);GO:0009506(plasmodesma)	98.86	2.5e-93	gi|115455431|ref|NP_001051316.1|	Os03g0756300 [Oryza sativa Japonica Group]	45.18	1.6e-38	-	-	-	-	100	7.7e-39	A2XM48_ORYSI/25-96	A2XM48.1 PF07983.8;X8;	-	-	-	-	-	-
1892	289	A0A0E0F8R3_9ORYZ	Uncharacterized protein OS=Oryza meridionalis PE=4 SV=1	168	120539	8.5	275691	101963	92285	10	7	0.515	4	yes	down	-	-	-	-	-	-	-	93.59	8.3e-283	gi|218186169|gb|EEC68596.1|	hypothetical protein OsI_36947 [Oryza sativa Indica Group]	-	-	-	-	-	-	94.04	8.8e-72	B8BIG1_ORYSI/72-222	B8BIG1.1 PF13768.1;VWA_3;	-	-	-	-	-	-
1421	940	A2ZRR6_ORYSJ	Uncharacterized protein OS=Oryza sativa subsp. japonica GN=OsJ_01274 PE=3 SV=1	277	132225	20.6	275691	101963	92285	26	20	0.516	16	yes	down	98.45	0	sp|Q9SDG8|AGO4A_ORYSJ	Protein argonaute 4A OS=Oryza sativa subsp. japonica GN=AGO4A PE=2 SV=1	GO:0031047(gene silencing by RNA)	GO:0003676(nucleic acid binding)	-	100	0	gi|125569898|gb|EAZ11413.1|	hypothetical protein OsJ_01274 [Oryza sativa Japonica Group]	68.92	0	KOG1041	Translation initiation factor 2C (eIF-2C) and related proteins	J	Translation, ribosomal structure and biogenesis	100	9.4e-167	AGO4A_ORYSJ/557-865	Q9SDG8.1 PF02171.12;Piwi;	33.69	2.5e-119	K11596	argonaute	-	-
1602	1069	A0A0D3FRA1_9ORYZ	Uncharacterized protein OS=Oryza barthii PE=4 SV=1	228	42695	7.6	275691	101963	92285	3	3	0.516	6	yes	down	52.43	8.2e-104	sp|Q9STM6|GDL57_ARATH	GDSL esterase/lipase At3g48460 OS=Arabidopsis thaliana GN=At3g48460 PE=2 SV=1	GO:0016042(lipid catabolic process)	GO:0016788(hydrolase activity, acting on ester bonds)	GO:0005576(extracellular region)	98.92	9.8e-199	gi|125546413|gb|EAY92552.1|	hypothetical protein OsI_14292 [Oryza sativa Indica Group]	52.43	2.7e-104	-	-	-	-	100	2e-173	A2XNZ2_ORYSI/30-346	A2XNZ2.1 PF00657.17;Lipase_GDSL;	-	-	-	-	-	-
733	450	A0A0D3EXV2_9ORYZ	Uncharacterized protein OS=Oryza barthii PE=4 SV=1	624	17086	61.3	275691	101963	92285	7	5	0.518	15	yes	down	59.21	4.6e-42	sp|Q9SVM8|RBG2_ARATH	Glycine-rich RNA-binding protein 2, mitochondrial OS=Arabidopsis thaliana GN=RBG2 PE=1 SV=1	GO:0009409(response to cold);GO:0006970(response to osmotic stress);GO:0009845(seed germination)	GO:0005524(ATP binding);GO:0005507(copper ion binding);GO:0003690(double-stranded DNA binding);GO:0003723(RNA binding);GO:0003697(single-stranded DNA binding)	GO:0005739(mitochondrion)	99.33	1.9e-79	gi|115441831|ref|NP_001045195.1|	Os01g0916600 [Oryza sativa Japonica Group]	59.21	1.5e-42	KOG0118	FOG: RRM domain	R	General function prediction only	98.59	2.6e-34	Q7F2X8_ORYSJ/39-109	Q7F2X8.1 PF00076.17;RRM_1;	47.01	2.4e-22	K02965	small subunit ribosomal protein S19	-	ko03010(Ribosome)
2625	1896	B8A9R9_ORYSI	Uncharacterized protein OS=Oryza sativa subsp. indica GN=OsI_03789 PE=4 SV=1	73	65946	12.7	275691	101963	92285	6	4	0.518	3	yes	down	-	-	-	-	-	-	-	100	3.9e-301	gi|218189080|gb|EEC71507.1|	hypothetical protein OsI_03789 [Oryza sativa Indica Group]	65.86	9.7e-134	-	-	-	-	99.41	2.9e-90	I1NRR2_ORYGL/204-372	I1NRR2.1 PF04862.7;DUF642;	-	-	-	-	-	-
1156	742	A0A0E0JR68_ORYPU	Uncharacterized protein OS=Oryza punctata PE=4 SV=1	371	66416	35.8	275691	101963	92285	20	16	0.519	13	yes	down	72.87	5.6e-199	sp|O80437|GPAT6_ARATH	Glycerol-3-phosphate 2-O-acyltransferase 6 OS=Arabidopsis thaliana GN=GPAT6 PE=1 SV=1	GO:0010143(cutin biosynthetic process);GO:0009908(flower development);GO:0008654(phospholipid biosynthetic process)	GO:0003841(1-acylglycerol-3-phosphate O-acyltransferase activity);GO:0004366(glycerol-3-phosphate O-acyltransferase activity)	GO:0016021(integral to membrane)	99.4	3.9e-264	gi|115441119|ref|NP_001044839.1|	Os01g0855000 [Oryza sativa Japonica Group]	72.87	1.8e-199	-	-	-	-	99.45	1e-91	B8ACG2_ORYSI/22-202	B8ACG2.1 PF12710.2;HAD;	-	-	-	-	-	-
2553	1835	A0A0D3H0K4_9ORYZ	Uncharacterized protein OS=Oryza barthii PE=3 SV=1	80	27207	17.5	275691	101963	92285	4	4	0.522	3	yes	down	57.75	4.3e-76	sp|P80022|RNLE_SOLLC	Extracellular ribonuclease LE OS=Solanum lycopersicum PE=1 SV=2	GO:0006950(response to stress)	GO:0033897(ribonuclease T2 activity);GO:0003723(RNA binding)	GO:0005618(cell wall);GO:0005615(extracellular space)	100	3e-129	gi|125561647|gb|EAZ07095.1|	hypothetical protein OsI_29344 [Oryza sativa Indica Group]	57.14	1.6e-75	KOG1642	Ribonuclease, T2 family	A	RNA processing and modification	100	4.4e-107	A2YVI4_ORYSI/27-213	A2YVI4.1 PF00445.13;Ribonuclease_T2;	99.56	3.2e-129	K01166	ribonuclease T2	EC:3.1.27.1	-
257	120	A3BP99_ORYSJ	Uncharacterized protein OS=Oryza sativa subsp. japonica GN=OsJ_25906 PE=4 SV=1	1640	61180	36.7	275691	101963	92285	22	18	0.524	44	yes	down	43.73	1.6e-100	sp|P07728|GLUA1_ORYSJ	Glutelin type-A 1 OS=Oryza sativa subsp. japonica GN=GLUA1 PE=1 SV=2	-	GO:0045735(nutrient reservoir activity)	-	100	1.2e-278	gi|125602063|gb|EAZ41388.1|	hypothetical protein OsJ_25906 [Oryza sativa Japonica Group]	-	-	-	-	-	-	100	1.1e-99	A3BP99_ORYSJ/41-230	A3BP99.1 PF00190.17;Cupin_1;	-	-	-	-	-	-
1374	13	A0A0D3GIF4_9ORYZ	Uncharacterized protein OS=Oryza barthii PE=3 SV=1	296	56963	19.6	275691	101963	92285	10	8	0.526	25	yes	down	61.07	6e-127	sp|P29518|BT1_MAIZE	Adenine nucleotide transporter BT1, chloroplastic/amyloplastic/mitochondrial OS=Zea mays GN=BT1 PE=1 SV=1	GO:0055085(transmembrane transport)	GO:0005488(binding)	GO:0033098(amyloplast inner membrane);GO:0009706(chloroplast inner membrane);GO:0016021(integral to membrane);GO:0005743(mitochondrial inner membrane)	99.28	2.8e-222	gi|51090886|dbj|BAD35459.1|	putative mitochondrial energy transfer protein [Oryza sativa Japonica Group]	64.32	2e-122	KOG0752	Mitochondrial solute carrier protein	C	Energy production and conversion	100	3.4e-48	Q0DB50_ORYSJ/65-160	Q0DB50.1 PF00153.22;Mito_carr;	29.05	2.8e-31	K05863	solute carrier family 25 (mitochondrial carrier; adenine nucleotide translocator)	-	ko04020(Calcium signaling pathway);ko05012(Parkinson's disease);ko05016(Huntington's disease)
747	460	A0A0D3GY99_9ORYZ	Uncharacterized protein OS=Oryza barthii PE=4 SV=1	610	21563	31.6	275691	101963	92285	6	6	0.53	21	yes	down	-	-	-	-	-	-	-	99.48	5.9e-101	gi|115475664|ref|NP_001061428.1|	Os08g0273300 [Oryza sativa Japonica Group]	-	-	-	-	-	-	100	6.6e-47	I1QH38_ORYGL/37-123	I1QH38.1 PF02298.12;Cu_bind_like;	-	-	-	-	-	-
232	102	A0A0E0AXS9_9ORYZ	Uncharacterized protein OS=Oryza glumipatula PE=4 SV=1	1800	99409	20.5	275691	101963	92285	18	15	0.531	33	yes	down	71.23	5.3e-306	sp|O04196|ISOA1_ARATH	Isoamylase 1, chloroplastic OS=Arabidopsis thaliana GN=ISA1 PE=1 SV=1	GO:0010021(amylopectin biosynthetic process)	GO:0043169(cation binding);GO:0019156(isoamylase activity)	GO:0010368(chloroplast isoamylase complex)	98.88	0	gi|669296263|gb|AII21931.1|	isoamylase 1 [Oryza sativa Indica Group]	71.23	1.9e-306	KOG0470	1,4-alpha-glucan branching enzyme/starch branching enzyme II	G	Carbohydrate transport and metabolism	82.9	1.9e-189	B9SV81_RICCO/253-638	B9SV81.1 PF00128.19;Alpha-amylase;	99.86	0	K02438	glycogen operon protein GlgX	EC:3.2.1.-	-
511	289	Q2QZH3_ORYSJ	Os11g0687100 protein OS=Oryza sativa subsp. japonica GN=LOC_Os11g45990 PE=4 SV=1	878	74512	26.1	275691	101963	92285	18	13	0.535	25	yes	down	-	-	-	-	-	-	-	100	0	gi|115486675|ref|NP_001068481.1|	Os11g0687100 [Oryza sativa Japonica Group]	-	-	-	-	-	-	91.38	6.6e-81	I1R8S4_ORYGL/70-243	I1R8S4.1 PF13768.1;VWA_3;	-	-	-	-	-	-
2550	1836	A1YQF9_ORYSJ	Prolamin OS=Oryza sativa subsp. japonica PE=2 SV=1	80	18639	4.5	275691	101963	92285	1	1	0.536	5	yes	down	96.79	3.5e-80	sp|P20698|PRO28_ORYSJ	Prolamin PPROL 17D OS=Oryza sativa subsp. japonica GN=Os12g0269200 PE=2 SV=2	-	GO:0045735(nutrient reservoir activity)	GO:0033095(aleurone grain);GO:0005773(vacuole)	100	5.4e-82	gi|119394854|gb|ABL74539.1|	prolamin [Oryza sativa Japonica Group]	-	-	-	-	-	-	96	2.6e-50	PRO28_ORYSJ/47-146	P20698.2 PF00234.17;Tryp_alpha_amyl;	-	-	-	-	-	-
3102	2277	A0A0E0LMS0_ORYPU	Uncharacterized protein OS=Oryza punctata PE=4 SV=1	43	21082	29.3	275691	101963	92285	7	6	0.54	2	yes	down	70.37	1.7e-51	sp|Q9FJW4|NDUS4_ARATH	NADH dehydrogenase [ubiquinone] iron-sulfur protein 4, mitochondrial OS=Arabidopsis thaliana GN=FRO1 PE=2 SV=1	GO:0009631(cold acclimation);GO:0022900(electron transport chain);GO:0006970(response to osmotic stress);GO:0006810(transport)	GO:0050897(cobalt ion binding);GO:0016651(oxidoreductase activity, acting on NADH or NADPH)	GO:0005747(mitochondrial respiratory chain complex I)	96.23	9.5e-80	gi|115473055|ref|NP_001060126.1|	Os07g0585800 [Oryza sativa Japonica Group]	70.37	6e-52	KOG3389	NADH:ubiquinone oxidoreductase, NDUFS4/18 kDa subunit	C	Energy production and conversion	94.17	5.8e-53	C5XD18_SORBI/54-156	C5XD18.1 PF04800.7;ETC_C1_NDUFA4;	96.23	3.7e-80	K03937	NADH dehydrogenase (ubiquinone) Fe-S protein 4	EC:1.6.5.3 1.6.99.3	ko00190(Oxidative phosphorylation);ko05010(Alzheimer's disease);ko05012(Parkinson's disease);ko05016(Huntington's disease)
1604	653	A0A0D3EKJ1_9ORYZ	Uncharacterized protein OS=Oryza barthii PE=3 SV=1	228	14452	52.6	275691	101963	92285	3	3	0.541	4	yes	down	85.96	3.5e-48	sp|P46252|RLA2A_MAIZE	60S acidic ribosomal protein P2A OS=Zea mays GN=RPP2A PE=1 SV=3	GO:0006414(translational elongation)	GO:0003735(structural constituent of ribosome)	GO:0005840(ribosome)	100	3.8e-56	gi|115435020|ref|NP_001042268.1|	Os01g0191100 [Oryza sativa Japonica Group]	53.85	2.5e-26	KOG3449	60S acidic ribosomal protein P2	J	Translation, ribosomal structure and biogenesis	100	3.1e-47	I1NL08_ORYGL/17-113	I1NL08.1 PF00428.14;Ribosomal_60s;	100	1.5e-56	K02943	large subunit ribosomal protein LP2	-	ko03010(Ribosome)
1333	6	A0A0D9YI47_9ORYZ	Uncharacterized protein OS=Oryza glumipatula PE=3 SV=1	310	109566	16.3	275691	101963	92285	14	12	0.542	5	yes	down	99.06	0	sp|Q5N8X6|BGAL3_ORYSJ	Beta-galactosidase 3 OS=Oryza sativa subsp. japonica GN=Os01g0875500 PE=2 SV=1	GO:0005975(carbohydrate metabolic process)	GO:0004565(beta-galactosidase activity);GO:0043169(cation binding);GO:0005529(sugar binding)	GO:0048046(apoplast)	99.41	0	gi|218189464|gb|EEC71891.1|	hypothetical protein OsI_04635 [Oryza sativa Indica Group]	62.83	1.3e-264	KOG0496	Beta-galactosidase	G	Carbohydrate transport and metabolism	99.67	2.4e-176	B7ETJ0_ORYSJ/112-418	B7ETJ0.1 PF01301.14;Glyco_hydro_35;	53.62	4.4e-209	K01190	beta-galactosidase	EC:3.2.1.23	ko00052(Galactose metabolism);ko00511(Other glycan degradation);ko00600(Sphingolipid metabolism)
2032	1419	A0A0D9ZRK1_9ORYZ	Uncharacterized protein OS=Oryza glumipatula PE=4 SV=1	151	230597	10.5	275691	101963	92285	26	18	0.542	7	yes	down	44.59	4.7e-77	sp|F4J5S1|CLU_ARATH	Clustered mitochondria protein OS=Arabidopsis thaliana GN=FMT PE=2 SV=1	-	-	-	99.53	0	gi|218195694|gb|EEC78121.1|	hypothetical protein OsI_17662 [Oryza sativa Indica Group]	52.84	0	KOG1839	Uncharacterized protein CLU1/cluA/TIF31 involved in mitochondrial morphology/distribution, also found associated with eIF-3	R	General function prediction only	100	4.9e-77	B8AV88_ORYSI/715-864	B8AV88.1 PF12807.2;eIF3_p135;	45.16	8.5e-75	K03255	translation initiation factor eIF-3 subunit P135	-	-
201	24	A0A0E0LS08_ORYPU	Uncharacterized protein OS=Oryza punctata PE=3 SV=1	2072	27117	23.6	275691	101963	92285	7	5	0.543	123	yes	down	96.35	9.6e-113	sp|Q6YZA9|GL82_ORYSJ	Germin-like protein 8-2 OS=Oryza sativa subsp. japonica GN=GER3 PE=2 SV=1	-	GO:0030145(manganese ion binding);GO:0045735(nutrient reservoir activity)	GO:0048046(apoplast)	96.35	3.6e-112	gi|115475119|ref|NP_001061156.1|	Os08g0189100 [Oryza sativa Japonica Group]	60.99	3.8e-64	-	-	-	-	96.05	5.1e-77	A2YRY3_ORYSI/64-215	A2YRY3.1 PF00190.17;Cupin_1;	-	-	-	-	-	-
681	407	Q8LJK2_ORYSJ	Pectinesterase OS=Oryza sativa subsp. japonica GN=Os01g0880300 PE=4 SV=1	672	62904	33.1	275691	101963	92285	14	13	0.543	11	yes	down	50.64	1.5e-146	sp|Q9LXD9|PME51_ARATH	Probable pectinesterase/pectinesterase inhibitor 51 OS=Arabidopsis thaliana GN=PME51 PE=2 SV=1	GO:0042545(cell wall modification);GO:0007047(cellular cell wall organization)	GO:0045330(aspartyl esterase activity);GO:0004857(enzyme inhibitor activity);GO:0030599(pectinesterase activity)	GO:0005618(cell wall);GO:0005576(extracellular region)	100	1.2e-296	gi|115441425|ref|NP_001044992.1|	Os01g0880300 [Oryza sativa Japonica Group]	50.64	6.5e-147	-	-	-	-	100	1.6e-167	Q8LJK2_ORYSJ/229-533	Q8LJK2.1 PF01095.14;Pectinesterase;	43.08	4.2e-75	K01051	pectinesterase	EC:3.1.1.11	ko00040(Pentose and glucuronate interconversions);ko00500(Starch and sucrose metabolism)
1858	1272	A0A0E0FKX1_ORYNI	Pectinesterase OS=Oryza nivara PE=4 SV=1	174	70350	4.6	275691	101963	92285	2	2	0.544	2	yes	down	51.96	1.9e-150	sp|O49006|PME3_ARATH	Pectinesterase/pectinesterase inhibitor 3 OS=Arabidopsis thaliana GN=PME3 PE=2 SV=2	GO:0042545(cell wall modification);GO:0007047(cellular cell wall organization);GO:0009624(response to nematode)	GO:0045330(aspartyl esterase activity);GO:0004857(enzyme inhibitor activity);GO:0030599(pectinesterase activity)	GO:0048046(apoplast);GO:0005618(cell wall);GO:0005737(cytoplasm);GO:0005886(plasma membrane)	99.83	0	gi|222618293|gb|EEE54425.1|	hypothetical protein OsJ_01485 [Oryza sativa Japonica Group]	51.96	6.9e-151	-	-	-	-	99.66	2.5e-159	B9EVS6_ORYSJ/273-570	B9EVS6.1 PF01095.14;Pectinesterase;	51.91	1.4e-146	K01051	pectinesterase	EC:3.1.1.11	ko00040(Pentose and glucuronate interconversions);ko00500(Starch and sucrose metabolism)
1487	985	I1QPQ0_ORYGL	Peroxidase OS=Oryza glaberrima PE=3 SV=1	258	41780	27.2	275691	101963	92285	9	8	0.547	8	yes	down	71.81	1.3e-115	sp|Q9SJZ2|PER17_ARATH	Peroxidase 17 OS=Arabidopsis thaliana GN=PER17 PE=2 SV=1	GO:0042744(hydrogen peroxide catabolic process)	GO:0020037(heme binding);GO:0004601(peroxidase activity)	GO:0005829(cytosol);GO:0005576(extracellular region);GO:0005773(vacuole)	100	8.7e-191	gi|115479691|ref|NP_001063439.1|	Os09g0471100 [Oryza sativa Japonica Group]	71.81	5e-116	-	-	-	-	100	1.7e-133	Q6K4J4_ORYSJ/52-303	Q6K4J4.1 PF00141.18;peroxidase;	100	3.2e-191	K00430	peroxidase	EC:1.11.1.7	ko00360(Phenylalanine metabolism);ko00680(Methane metabolism);ko00940(Phenylpropanoid biosynthesis)
2149	1510	Q8HCR5_ORYSJ	Uncharacterized protein OS=Oryza sativa subsp. japonica GN=orf25 PE=4 SV=2	131	26619	27.9	275691	101963	92285	7	5	0.547	8	yes	down	93.91	1.2e-91	sp|Q00058|MI25_ORYSI	ATP synthase protein MI25 OS=Oryza sativa subsp. indica PE=2 SV=1	GO:0015986(ATP synthesis coupled proton transport)	GO:0015078(hydrogen ion transmembrane transporter activity)	GO:0016021(integral to membrane);GO:0000276(mitochondrial proton-transporting ATP synthase complex, coupling factor F(o))	100	2.9e-99	gi|194033213|ref|YP_002000550.1|	hypothetical protein OrsajM_p03 [Oryza sativa Japonica Group]	71.2	7e-65	-	-	-	-	94.34	1.3e-73	H6D9S2_9POAL/20-179	H6D9S2.1 PF05405.9;Mt_ATP-synt_B;	-	-	-	-	-	-
16	4	A0A0E0HVR5_ORYNI	Uncharacterized protein OS=Oryza nivara PE=4 SV=1	15997	119405	49.4	275691	101963	92285	47	43	0.55	421	yes	down	93.78	0	sp|Q01401|GLGB_ORYSJ	1,4-alpha-glucan-branching enzyme, chloroplastic/amyloplastic OS=Oryza sativa subsp. japonica GN=SBE1 PE=1 SV=2	GO:0005978(glycogen biosynthetic process);GO:0019252(starch biosynthetic process)	GO:0003844(1,4-alpha-glucan branching enzyme activity);GO:0043169(cation binding);GO:0004553(hydrolase activity, hydrolyzing O-glycosyl compounds)	GO:0009501(amyloplast);GO:0009507(chloroplast)	94.62	0	gi|218198910|gb|EEC81337.1|	hypothetical protein OsI_24520 [Oryza sativa Indica Group]	56.72	3.8e-221	KOG0470	1,4-alpha-glucan branching enzyme/starch branching enzyme II	G	Carbohydrate transport and metabolism	100	3.9e-152	A3BFK1_ORYSJ/205-477	A3BFK1.1 PF00128.19;Alpha-amylase;	93.78	0	K00700	1,4-alpha-glucan branching enzyme	EC:2.4.1.18	ko00500(Starch and sucrose metabolism)
2040	935	A0A0D3G884_9ORYZ	Uncharacterized protein OS=Oryza barthii PE=3 SV=1	149	54924	10.2	275691	101963	92285	4	4	0.55	3	yes	down	74.29	7.9e-161	sp|Q9LXJ0|FTZ22_ARATH	Cell division protein FtsZ homolog 2-2, chloroplastic OS=Arabidopsis thaliana GN=FTSZ2-2 PE=1 SV=1	GO:0010020(chloroplast fission);GO:0051258(protein polymerization)	GO:0005525(GTP binding);GO:0003924(GTPase activity);GO:0042802(identical protein binding);GO:0043621(protein self-association)	GO:0009570(chloroplast stroma);GO:0009535(chloroplast thylakoid membrane);GO:0043234(protein complex)	99.79	1.8e-248	gi|218196877|gb|EEC79304.1|	hypothetical protein OsI_20135 [Oryza sativa Indica Group]	74.29	3.2e-161	-	-	-	-	95.43	5.8e-85	F2DW97_HORVD/116-290	F2DW97.1 PF00091.20;Tubulin;	75.06	8.7e-166	K03531	cell division protein FtsZ	-	ko04112(Cell cycle - Caulobacter)
2623	1891	A0A0D3HGH7_9ORYZ	Uncharacterized protein OS=Oryza barthii PE=3 SV=1	73	33034	15.2	275691	101963	92285	5	5	0.551	5	yes	down	99.26	4.6e-149	sp|Q336T5|EXPB3_ORYSJ	Expansin-B3 OS=Oryza sativa subsp. japonica GN=EXPB3 PE=2 SV=2	GO:0007047(cellular cell wall organization);GO:0019953(sexual reproduction)	-	GO:0005618(cell wall);GO:0005576(extracellular region);GO:0016020(membrane)	99.26	1.5e-148	gi|115483362|ref|NP_001065351.1|	Os10g0555900 [Oryza sativa Japonica Group]	53.68	2.7e-63	-	-	-	-	100	1.6e-43	B7ER55_ORYSJ/79-158	B7ER55.1 PF03330.13;DPBB_1;	-	-	-	-	-	-
1849	1267	A2WNB5_ORYSI	Peroxidase OS=Oryza sativa subsp. indica GN=OsI_01340 PE=3 SV=1	176	38983	16.4	275691	101963	92285	5	5	0.553	4	yes	down	50.83	5.9e-69	sp|Q9ZV04|PER24_ARATH	Peroxidase 24 OS=Arabidopsis thaliana GN=PER24 PE=2 SV=1	GO:0042744(hydrogen peroxide catabolic process)	GO:0020037(heme binding);GO:0004601(peroxidase activity)	GO:0005576(extracellular region)	100	3.6e-172	gi|115435890|ref|NP_001042703.1|	Os01g0270300 [Oryza sativa Japonica Group]	50.83	2e-69	-	-	-	-	100	2.3e-126	Q9LDL0_ORYSJ/47-288	Q9LDL0.1 PF00141.18;peroxidase;	50.83	7.9e-69	K00430	peroxidase	EC:1.11.1.7	ko00360(Phenylalanine metabolism);ko00680(Methane metabolism);ko00940(Phenylpropanoid biosynthesis)
929	19	A0A0D3G2Y5_9ORYZ	S-adenosylmethionine synthase OS=Oryza barthii PE=3 SV=1	488	51838	51.5	275691	101963	92285	15	14	0.554	18	yes	down	99.75	6e-218	sp|A2Y053|METK1_ORYSI	S-adenosylmethionine synthase 1 OS=Oryza sativa subsp. indica GN=SAM1 PE=2 SV=2	GO:0006730(one-carbon metabolic process);GO:0006556(S-adenosylmethionine biosynthetic process)	GO:0005524(ATP binding);GO:0046872(metal ion binding);GO:0004478(methionine adenosyltransferase activity)	GO:0005737(cytoplasm)	99.75	2e-217	gi|115461951|ref|NP_001054575.1|	Os05g0135700 [Oryza sativa Japonica Group]	91.6	1.4e-202	KOG1506	S-adenosylmethionine synthetase	H	Coenzyme transport and metabolism	96.5	2.9e-74	I1HEQ7_BRADI/243-385	I1HEQ7.1 PF02773.11;S-AdoMet_synt_C;	99.75	8.1e-218	K00789	S-adenosylmethionine synthetase	EC:2.5.1.6	ko00270(Cysteine and methionine metabolism);ko00450(Selenoamino acid metabolism)
2245	1461	A0A0E0PWK2_ORYRU	Glycosyltransferase OS=Oryza rufipogon PE=3 SV=1	115	56538	15.8	275691	101963	92285	6	5	0.554	3	yes	down	30.17	1.5e-41	sp|Q9ZQ99|U73C1_ARATH	UDP-glycosyltransferase 73C1 OS=Arabidopsis thaliana GN=UGT73C1 PE=2 SV=1	GO:0009636(response to toxin);GO:0010224(response to UV-B)	GO:0050502(cis-zeatin O-beta-D-glucosyltransferase activity);GO:0050403(trans-zeatin O-beta-D-glucosyltransferase activity)	-	93.57	6.6e-239	gi|125554976|gb|EAZ00582.1|	hypothetical protein OsI_22600 [Oryza sativa Indica Group]	30.17	5.6e-42	KOG1192	UDP-glucuronosyl and UDP-glucosyl transferase	GC	Carbohydrate transport and metabolism;Energy production and conversion	91.24	1.8e-117	C7J463_ORYSJ/177-424	C7J463.1 PF00201.13;UDPGT;	27.35	6e-44	K12356	coniferyl-alcohol glucosyltransferase	EC:2.4.1.111	ko00940(Phenylpropanoid biosynthesis)
2427	1727	Q60DX5_ORYSJ	Os05g0366900 protein OS=Oryza sativa subsp. japonica GN=Os05g0366900 PE=2 SV=1	94	25191	38.9	275691	101963	92285	5	5	0.554	4	yes	down	-	-	-	-	-	-	-	100	5.7e-112	gi|115463467|ref|NP_001055333.1|	Os05g0366900 [Oryza sativa Japonica Group]	-	-	-	-	-	-	-	-	-	-	-	-	-	-	-	-
2751	2002	A0A0E0BJM0_9ORYZ	Uncharacterized protein OS=Oryza glumipatula PE=3 SV=1	64	65141	19	275691	101963	92285	9	9	0.555	5	yes	down	89.43	3e-242	sp|P93846|CP51_SORBI	Obtusifoliol 14-alpha demethylase OS=Sorghum bicolor GN=CYP51 PE=1 SV=1	GO:0016126(sterol biosynthetic process)	GO:0009055(electron carrier activity);GO:0020037(heme binding);GO:0008168(methyltransferase activity);GO:0008398(sterol 14-demethylase activity)	GO:0016021(integral to membrane)	99.8	6.8e-265	gi|115485695|ref|NP_001067991.1|	Os11g0525200 [Oryza sativa Japonica Group]	76.43	3.2e-209	KOG0684	Cytochrome P450	Q	Secondary metabolites biosynthesis, transport and catabolism	99.52	2.6e-226	Q9SXU9_ORYSJ/1-418	Q9SXU9.1 PF00067.17;p450;	99.8	3.7e-265	K05917	cytochrome P450, family 51 (sterol 14-demethylase)	EC:1.14.13.70	ko00100(Steroid biosynthesis)
753	463	Q2QN58_ORYSJ	Chorismate mutase OS=Oryza sativa subsp. japonica GN=Os12g0578200 PE=2 SV=1	603	44151	28.9	275691	101963	92285	11	8	0.556	16	yes	down	53.98	1.5e-77	sp|P42738|CM1_ARATH	Chorismate mutase 1, chloroplastic OS=Arabidopsis thaliana GN=CM1 PE=1 SV=3	GO:0009073(aromatic amino acid family biosynthetic process)	GO:0004106(chorismate mutase activity)	GO:0009507(chloroplast);GO:0005829(cytosol)	100	1.5e-175	gi|115489266|ref|NP_001067120.1|	Os12g0578200 [Oryza sativa Japonica Group]	53.98	6e-78	KOG0795	Chorismate mutase	E	Amino acid transport and metabolism	67.65	5.1e-24	I1HRX2_BRADI/75-142	I1HRX2.1 PF01817.16;CM_2;	53.7	4e-80	K01850	chorismate mutase	EC:5.4.99.5	ko00400(Phenylalanine, tyrosine and tryptophan biosynthesis)
2438	6	A0A0D3FX81_9ORYZ	Elongator complex protein 3 OS=Oryza barthii PE=3 SV=1	92	71587	15.7	275691	101963	92285	9	8	0.557	4	yes	down	100	0	sp|Q7X7L3|ELP3_ORYSJ	Elongator complex protein 3 OS=Oryza sativa subsp. japonica GN=ELP3 PE=2 SV=2	GO:0006355(regulation of transcription, DNA-dependent);GO:0006351(transcription, DNA-dependent)	GO:0004402(histone acetyltransferase activity);GO:0051536(iron-sulfur cluster binding);GO:0046872(metal ion binding)	GO:0005634(nucleus)	100	0	gi|115459056|ref|NP_001053128.1|	Os04g0484900 [Oryza sativa Japonica Group]	90.09	8.9e-280	KOG2535	RNA polymerase II elongator complex, subunit ELP3/histone acetyltransferase	BK	Chromatin structure and dynamics;Transcription	97.64	2.2e-115	I1KC74_SOYBN/110-321	I1KC74.1 PF04055.16;Radical_SAM;	100	0	K07739	elongator complex protein 3	EC:2.3.1.48	-
1320	865	A0A0D3EME6_9ORYZ	Uncharacterized protein OS=Oryza barthii PE=3 SV=1	313	60974	20.4	275691	101963	92285	9	8	0.559	9	yes	down	87.09	6.5e-196	sp|Q5EFU4|CRD1_HORVU	Magnesium-protoporphyrin IX monomethyl ester [oxidative] cyclase, chloroplastic OS=Hordeum vulgare GN=CRD1 PE=1 SV=1	GO:0015995(chlorophyll biosynthetic process);GO:0015979(photosynthesis)	GO:0048529(magnesium-protoporphyrin IX monomethyl ester (oxidative) cyclase activity);GO:0046914(transition metal ion binding)	GO:0031969(chloroplast membrane)	98.3	1.2e-219	gi|115435974|ref|NP_001042745.1|	Os01g0279100 [Oryza sativa Japonica Group]	77.97	1.4e-177	-	-	-	-	87.31	3.8e-65	I0Z680_9CHLO/82-215	I0Z680.1 PF02915.12;Rubrerythrin;	98.3	4.6e-220	K04035	magnesium-protoporphyrin IX monomethyl ester (oxidative) cyclase	EC:1.14.13.81	ko00860(Porphyrin and chlorophyll metabolism)
1336	877	Q2F990_ORYSI	NADH dehydrogenase subunit 7 OS=Oryza sativa subsp. indica GN=nad7 PE=3 SV=1	309	48635	23.4	275691	101963	92285	10	5	0.559	7	yes	down	93.91	4e-199	sp|Q36450|NDUS2_NICSY	NADH dehydrogenase [ubiquinone] iron-sulfur protein 2 OS=Nicotiana sylvestris GN=NAD7 PE=2 SV=1	GO:0022900(electron transport chain);GO:0006810(transport)	GO:0051287(NAD binding);GO:0008137(NADH dehydrogenase (ubiquinone) activity);GO:0048038(quinone binding)	GO:0005739(mitochondrion);GO:0070469(respiratory chain)	100	4e-216	gi|89280745|ref|YP_514643.1|	NADH dehydrogenase subunit 7 [Oryza sativa Indica Group]	95.43	9e-204	KOG2870	NADH:ubiquinone oxidoreductase, NDUFS2/49 kDa subunit	C	Energy production and conversion	88.19	4.2e-130	D7RMZ1_9CARY/124-394	D7RMZ1.1 PF00346.14;Complex1_49kDa;	100	1.9e-216	K03935	NADH dehydrogenase (ubiquinone) Fe-S protein 2	EC:1.6.5.3 1.6.99.3	ko00190(Oxidative phosphorylation);ko05010(Alzheimer's disease);ko05012(Parkinson's disease);ko05016(Huntington's disease)
3333	18	A0A0E0AHK9_9ORYZ	Glucose-1-phosphate adenylyltransferase OS=Oryza glumipatula PE=3 SV=1	34	66972	10.4	275691	101963	92285	6	5	0.559	4	yes	down	70.78	2e-176	sp|P55230|GLGL2_ARATH	Glucose-1-phosphate adenylyltransferase large subunit 2, chloroplastic OS=Arabidopsis thaliana GN=APL2 PE=2 SV=2	GO:0005978(glycogen biosynthetic process);GO:0019252(starch biosynthetic process)	GO:0005524(ATP binding);GO:0008878(glucose-1-phosphate adenylyltransferase activity)	GO:0009507(chloroplast)	99.61	3.2e-274	gi|115471355|ref|NP_001059276.1|	Os07g0243200 [Oryza sativa Japonica Group]	70.78	5.8e-177	KOG1322	GDP-mannose pyrophosphorylase/mannose-1-phosphate guanylyltransferase	M	Cell wall/membrane/envelope biogenesis	98.84	8.1e-139	B9FWD3_ORYSJ/196-461	B9FWD3.1 PF00483.18;NTP_transferase;	99.61	1.4e-274	K00975	glucose-1-phosphate adenylyltransferase	EC:2.7.7.27	ko00500(Starch and sucrose metabolism);ko00520(Amino sugar and nucleotide sugar metabolism)
1342	883	Q0JK57_ORYSJ	Os01g0695100 protein OS=Oryza sativa subsp. japonica GN=Os01g0695100 PE=4 SV=1	307	70515	21.8	275691	101963	92285	11	9	0.56	8	yes	down	79.75	6.8e-222	sp|Q9FR44|PEAM1_ARATH	Phosphoethanolamine N-methyltransferase 1 OS=Arabidopsis thaliana GN=NMT1 PE=2 SV=1	GO:0042425(choline biosynthetic process);GO:0006656(phosphatidylcholine biosynthetic process);GO:0009555(pollen development);GO:0009860(pollen tube growth);GO:0010183(pollen tube guidance);GO:0048528(post-embryonic root development)	GO:0000234(phosphoethanolamine N-methyltransferase activity)	GO:0005829(cytosol)	100	2.9e-275	gi|115439355|ref|NP_001043957.1|	Os01g0695100 [Oryza sativa Japonica Group]	79.49	1.3e-216	KOG1269	SAM-dependent methyltransferases	IR	Lipid transport and metabolism;General function prediction only	100	4.7e-87	B9EYY8_ORYSJ/283-447	B9EYY8.1 PF13489.1;Methyltransf_23;	31.71	1.9e-12	K00559	sterol 24-C-methyltransferase	EC:2.1.1.41	ko00100(Steroid biosynthesis)
2062	1444	A0A0E0AQW5_9ORYZ	Uncharacterized protein OS=Oryza glumipatula PE=4 SV=1	145	45992	18.1	275691	101963	92285	9	4	0.561	5	yes	down	-	-	-	-	-	-	-	99.72	9.9e-193	gi|218200485|gb|EEC82912.1|	hypothetical protein OsI_27829 [Oryza sativa Indica Group]	66.18	1.2e-123	KOG4758	Predicted membrane protein	R	General function prediction only	89.16	3.3e-160	C5YGW5_SORBI/14-346	C5YGW5.1 PF07851.8;TMPIT;	-	-	-	-	-	-
503	282	A0A0D3GZL7_9ORYZ	Uncharacterized protein OS=Oryza barthii PE=4 SV=1	901	20910	80.8	275691	101963	92285	10	8	0.567	28	yes	down	-	-	-	-	-	-	-	100	1e-80	gi|115476134|ref|NP_001061663.1|	Os08g0374000 [Oryza sativa Japonica Group]	-	-	-	-	-	-	100	3.3e-80	I1QI60_ORYGL/1-150	I1QI60.1 PF00407.14;Bet_v_1;	-	-	-	-	-	-
1418	935	A0A0E0NYU9_ORYRU	Uncharacterized protein OS=Oryza rufipogon PE=3 SV=1	277	51406	26.8	275691	101963	92285	10	9	0.567	9	yes	down	76.26	6.2e-167	sp|O82533|FTZ21_ARATH	Cell division protein FtsZ homolog 2-1, chloroplastic OS=Arabidopsis thaliana GN=FTSZ2-1 PE=1 SV=2	GO:0010020(chloroplast fission);GO:0051258(protein polymerization)	GO:0005525(GTP binding);GO:0003924(GTPase activity);GO:0043621(protein self-association)	GO:0009570(chloroplast stroma);GO:0009535(chloroplast thylakoid membrane);GO:0043234(protein complex)	99.78	1.3e-238	gi|115454331|ref|NP_001050766.1|	Os03g0646100 [Oryza sativa Japonica Group]	76.81	3.6e-163	-	-	-	-	100	1.5e-88	B9FA08_ORYSJ/98-272	B9FA08.1 PF00091.20;Tubulin;	99.78	5.5e-239	K03531	cell division protein FtsZ	-	ko04112(Cell cycle - Caulobacter)
2400	1712	A0A0E0AZ04_9ORYZ	Uncharacterized protein OS=Oryza glumipatula PE=4 SV=1	96	51560	16	275691	101963	92285	8	6	0.567	9	yes	down	49.89	7.3e-110	sp|Q9FF86|DCR_ARATH	BAHD acyltransferase DCR OS=Arabidopsis thaliana GN=DCR PE=2 SV=1	GO:0010143(cutin biosynthetic process);GO:0048730(epidermis morphogenesis);GO:0051179(localization);GO:0010090(trichome morphogenesis)	GO:0016747(transferase activity, transferring acyl groups other than amino-acyl groups)	GO:0005829(cytosol)	99.33	4.4e-240	gi|115477849|ref|NP_001062520.1|	Os08g0562500 [Oryza sativa Japonica Group]	49.89	2.5e-110	-	-	-	-	99.53	4.8e-232	Q6YYV8_ORYSJ/12-440	Q6YYV8.1 PF02458.10;Transferase;	-	-	-	-	-	-
1191	768	A0A0E0A2T4_9ORYZ	Uncharacterized protein OS=Oryza glumipatula PE=4 SV=1	357	59304	13.1	275691	101963	92285	7	5	0.572	10	yes	down	48.33	4.1e-51	sp|Q9ZWA8|FLA9_ARATH	Fasciclin-like arabinogalactan protein 9 OS=Arabidopsis thaliana GN=FLA9 PE=1 SV=1	-	-	GO:0046658(anchored to plasma membrane)	97.69	2.9e-131	gi|115465457|ref|NP_001056328.1|	Os05g0563600 [Oryza sativa Japonica Group]	48.33	1.5e-51	-	-	-	-	100	1.4e-69	I1PXY2_ORYGL/61-195	I1PXY2.1 PF02469.17;Fasciclin;	-	-	-	-	-	-
1324	867	A0A0D3EZE2_9ORYZ	Uncharacterized protein OS=Oryza barthii PE=4 SV=1	312	37662	26.9	275691	101963	92285	6	5	0.574	5	yes	down	40.87	3.8e-51	sp|Q9S9N9|CCR1_ARATH	Cinnamoyl-CoA reductase 1 OS=Arabidopsis thaliana GN=CCR1 PE=1 SV=1	-	-	-	100	4e-175	gi|115442597|ref|NP_001045578.1|	Os01g0978400 [Oryza sativa Japonica Group]	57.28	1.6e-94	KOG1502	Flavonol reductase/cinnamoyl-CoA reductase	V	Defense mechanisms	100	3.2e-132	Q84SE2_ORYSJ/7-255	Q84SE2.1 PF01370.16;Epimerase;	43.56	3.6e-57	K09753	cinnamoyl-CoA reductase	EC:1.2.1.44	ko00940(Phenylpropanoid biosynthesis)
1242	807	A0A0E0A8N9_9ORYZ	Uncharacterized protein OS=Oryza glumipatula PE=3 SV=1	337	70027	27.8	275691	101963	92285	13	12	0.577	9	yes	down	58.24	6.8e-148	sp|Q8S9L5|TIG_ARATH	Trigger factor-like protein TIG OS=Arabidopsis thaliana GN=TIG PE=2 SV=1	-	-	-	98.7	3.7e-275	gi|115467746|ref|NP_001057472.1|	Os06g0308000 [Oryza sativa Japonica Group]	39.53	4.4e-79	-	-	-	-	100	2.8e-80	Q5Z4M6_ORYSJ/86-242	Q5Z4M6.1 PF05697.8;Trigger_N;	28.39	5.1e-28	K03545	trigger factor	-	-
2759	2005	A0A0D3EKT2_9ORYZ	Uncharacterized protein OS=Oryza barthii PE=4 SV=1	64	23246	12.5	275691	101963	92285	3	1	0.577	3	yes	down	45.9	4.1e-34	sp|Q5JNJ5|ENL1_ORYSJ	Early nodulin-like protein 1 OS=Oryza sativa subsp. japonica GN=ENODL1 PE=1 SV=1	-	GO:0005507(copper ion binding);GO:0009055(electron carrier activity)	GO:0032578(aleurone grain membrane);GO:0031225(anchored to membrane);GO:0005773(vacuole)	98.88	1.2e-95	gi|125524809|gb|EAY72923.1|	hypothetical protein OsI_00795 [Oryza sativa Indica Group]	46.1	7.6e-33	-	-	-	-	100	1.2e-44	A2WLS7_ORYSI/41-123	A2WLS7.1 PF02298.12;Cu_bind_like;	-	-	-	-	-	-
39	13	I1NYC8_ORYGL	Uncharacterized protein OS=Oryza glaberrima PE=3 SV=1	7929	52754	41.9	275691	101963	92285	19	17	0.578	197	yes	down	63.98	7.9e-134	sp|P29518|BT1_MAIZE	Adenine nucleotide transporter BT1, chloroplastic/amyloplastic/mitochondrial OS=Zea mays GN=BT1 PE=1 SV=1	GO:0055085(transmembrane transport)	GO:0005488(binding)	GO:0033098(amyloplast inner membrane);GO:0009706(chloroplast inner membrane);GO:0016021(integral to membrane);GO:0005743(mitochondrial inner membrane)	99.53	7.3e-224	gi|115444901|ref|NP_001046230.1|	Os02g0202400 [Oryza sativa Japonica Group]	65.18	1.3e-104	KOG0752	Mitochondrial solute carrier protein	C	Energy production and conversion	100	1.7e-47	Q6Z782_ORYSJ/312-407	Q6Z782.1 PF00153.22;Mito_carr;	-	-	-	-	-	-
759	465	A0A0E0E5T3_9ORYZ	Peroxidase OS=Oryza meridionalis PE=3 SV=1	596	40988	17.6	275691	101963	92285	6	6	0.579	8	yes	down	54.29	8e-91	sp|Q96518|PER16_ARATH	Peroxidase 16 OS=Arabidopsis thaliana GN=PER16 PE=1 SV=2	GO:0042744(hydrogen peroxide catabolic process)	GO:0020037(heme binding);GO:0004601(peroxidase activity)	GO:0005576(extracellular region)	98.81	6.6e-175	gi|115469702|ref|NP_001058450.1|	Os06g0695500 [Oryza sativa Japonica Group]	54.29	2.5e-91	-	-	-	-	99.6	1.1e-131	Q5Z8H5_ORYSJ/51-299	Q5Z8H5.1 PF00141.18;peroxidase;	54.29	1.2e-90	K00430	peroxidase	EC:1.11.1.7	ko00360(Phenylalanine metabolism);ko00680(Methane metabolism);ko00940(Phenylpropanoid biosynthesis)
3520	2664	A0A0E0IR30_ORYNI	Uncharacterized protein OS=Oryza nivara PE=4 SV=1	27	17053	19.7	275691	101963	92285	4	1	0.579	3	yes	down	-	-	-	-	-	-	-	88.44	1e-66	gi|115471187|ref|NP_001059192.1|	Os07g0216700 [Oryza sativa Japonica Group]	-	-	-	-	-	-	88.54	7.7e-44	Q7X7E6_ORYSJ/49-150	Q7X7E6.1 PF00234.17;Tryp_alpha_amyl;	-	-	-	-	-	-
2204	1555	A0A0E0RKC4_ORYRU	Uncharacterized protein OS=Oryza rufipogon PE=4 SV=1	123	29251	10.5	275691	101963	92285	2	2	0.58	7	yes	down	54.02	2e-66	sp|P81370|TLP_ACTDE	Thaumatin-like protein OS=Actinidia deliciosa GN=tlp PE=1 SV=2	GO:0050832(defense response to fungus);GO:0031640(killing of cells of other organism)	-	GO:0005576(extracellular region)	100	1.9e-134	gi|115489698|ref|NP_001067336.1|	Os12g0630200 [Oryza sativa Japonica Group]	50	5.8e-61	-	-	-	-	100	2.5e-120	A2YLZ4_ORYSI/33-240	A2YLZ4.1 PF00314.12;Thaumatin;	-	-	-	-	-	-
1610	1073	A0A0D3G1X9_9ORYZ	Uncharacterized protein OS=Oryza barthii PE=3 SV=1	227	54635	3.5	275691	101963	92285	1	1	0.581	2	yes	down	22.88	3.3e-09	sp|Q6IE75|BACE2_RAT	Beta-secretase 2 OS=Rattus norvegicus GN=Bace2 PE=2 SV=1	GO:0006509(membrane protein ectodomain proteolysis);GO:0042985(negative regulation of amyloid precursor protein biosynthetic process)	GO:0004190(aspartic-type endopeptidase activity)	GO:0009986(cell surface);GO:0005783(endoplasmic reticulum);GO:0005768(endosome);GO:0005794(Golgi apparatus);GO:0016021(integral to membrane)	99.59	5.8e-268	gi|90399145|emb|CAJ86169.1|	H0913C04.10 [Oryza sativa Indica Group]	40.71	8.1e-74	KOG1339	Aspartyl protease	O	Posttranslational modification, protein turnover, chaperones	96.86	6e-100	Q7XPU2_ORYSJ/89-278	Q7XPU2.1 PF14543.1;TAXi_N;	-	-	-	-	-	-
621	364	A0A0E0R4P3_ORYRU	Uncharacterized protein OS=Oryza rufipogon PE=3 SV=1	726	98353	35.3	275691	101963	92285	29	24	0.582	62	yes	down	98.71	3.9e-213	sp|P35684|RL3_ORYSJ	60S ribosomal protein L3 OS=Oryza sativa subsp. japonica GN=RPL3 PE=2 SV=2	GO:0006412(translation)	GO:0003735(structural constituent of ribosome)	-	93.85	1.8e-296	gi|475546838|gb|EMT10766.1|	60S ribosomal protein L3 [Aegilops tauschii]	85.53	8.3e-188	KOG0746	60S ribosomal protein L3 and related proteins	J	Translation, ribosomal structure and biogenesis	93.54	1.2e-150	Q08G39_WHEAT/50-338	Q08G39.1 PF00297.17;Ribosomal_L3;	98.71	4.7e-213	K02925	large subunit ribosomal protein L3e	-	ko03010(Ribosome)
1626	1084	A0A0E0NYA8_ORYRU	Uncharacterized protein OS=Oryza rufipogon PE=3 SV=1	223	43280	31.8	275691	101963	92285	12	9	0.582	8	yes	down	38.55	3.1e-46	sp|P0C5H5|GAOX2_ORYSI	Gibberellin 20 oxidase 2 OS=Oryza sativa subsp. indica GN=20ox2 PE=1 SV=1	-	GO:0005506(iron ion binding);GO:0016706(oxidoreductase activity, acting on paired donors, with incorporation or reduction of molecular oxygen, 2-oxoglutarate as one donor, and incorporation of one atom each of oxygen into both donors)	-	100	2.4e-193	gi|115454137|ref|NP_001050669.1|	Os03g0618300 [Oryza sativa Japonica Group]	53.54	2.4e-99	KOG0143	Iron/ascorbate family oxidoreductases	QR	Secondary metabolites biosynthesis, transport and catabolism;General function prediction only	100	1.2e-65	Q6AV32_ORYSJ/28-152	Q6AV32.1 PF14226.1;DIOX_N;	48.51	2.3e-65	K06892	-	-	-
1189	50	A0A0D3F8R6_9ORYZ	Uncharacterized protein OS=Oryza barthii PE=3 SV=1	357	133802	15.3	275691	101963	92285	14	13	0.583	12	yes	down	99.91	0	sp|Q6EU14|AGO1A_ORYSJ	Protein argonaute 1A OS=Oryza sativa subsp. japonica GN=AGO1A PE=2 SV=1	-	-	-	99.91	0	gi|115447849|ref|NP_001047704.1|	Os02g0672200 [Oryza sativa Japonica Group]	74.32	0	KOG1041	Translation initiation factor 2C (eIF-2C) and related proteins	J	Translation, ribosomal structure and biogenesis	93.81	2.2e-165	C5YY05_SORBI/736-1058	C5YY05.1 PF02171.12;Piwi;	99.91	0	K11596	argonaute	-	-
667	400	A0A0D3FPE7_9ORYZ	Peroxidase OS=Oryza barthii PE=3 SV=1	679	78161	11.8	275691	101963	92285	7	6	0.585	13	yes	down	62.19	5.6e-106	sp|Q96510|PER35_ARATH	Peroxidase 35 OS=Arabidopsis thaliana GN=PER35 PE=1 SV=1	GO:0042744(hydrogen peroxide catabolic process)	GO:0020037(heme binding);GO:0004601(peroxidase activity)	GO:0005576(extracellular region)	99.7	4.9e-177	gi|115455515|ref|NP_001051358.1|	Os03g0762300 [Oryza sativa Japonica Group]	62.19	1.7e-106	-	-	-	-	100	5.1e-132	I1PFR7_ORYGL/37-287	I1PFR7.1 PF00141.18;peroxidase;	73.93	1e-126	K00430	peroxidase	EC:1.11.1.7	ko00360(Phenylalanine metabolism);ko00680(Methane metabolism);ko00940(Phenylpropanoid biosynthesis)
1157	6	A0A0D3FFF7_9ORYZ	Uncharacterized protein OS=Oryza barthii PE=4 SV=1	371	51162	29.6	275691	101963	92285	12	11	0.585	15	yes	down	40.11	2.5e-71	sp|P84169|PSD13_CHICK	26S proteasome non-ATPase regulatory subunit 13 OS=Gallus gallus GN=PSMD13 PE=1 SV=1	-	-	GO:0000502(proteasome complex)	99.48	2e-201	gi|218192329|gb|EEC74756.1|	hypothetical protein OsI_10521 [Oryza sativa Indica Group]	74.3	1e-131	KOG2908	26S proteasome regulatory complex, subunit RPN9/PSMD13	O	Posttranslational modification, protein turnover, chaperones	92.66	6.6e-50	I1I6J0_BRADI/235-343	I1I6J0.1 PF01399.22;PCI;	99.48	1.3e-201	K03039	26S proteasome regulatory subunit N9	-	ko03050(Proteasome)
1649	1105	J3LGU6_ORYBR	Glutamine synthetase OS=Oryza brachyantha GN=102713713 PE=3 SV=1	218	45308	21.9	275691	101963	92285	10	7	0.586	14	yes	down	96.63	3e-196	sp|P14656|GLN11_ORYSJ	Glutamine synthetase cytosolic isozyme 1-1 OS=Oryza sativa subsp. japonica GN=GLN1-1 PE=1 SV=1	GO:0006542(glutamine biosynthetic process)	GO:0005524(ATP binding);GO:0004356(glutamate-ammonia ligase activity)	GO:0005737(cytoplasm)	99.72	5e-200	gi|573920501|ref|XP_006647853.1|	PREDICTED: glutamine synthetase cytosolic isozyme 1-1-like [Oryza brachyantha]	87.92	1.8e-184	KOG0683	Glutamine synthetase	E	Amino acid transport and metabolism	92.37	5.2e-132	G1FFN2_9POAL/103-351	G1FFN2.1 PF00120.19;Gln-synt_C;	96.63	7.4e-196	K01915	glutamine synthetase	EC:6.3.1.2	ko00250(Alanine, aspartate and glutamate metabolism);ko00330(Arginine and proline metabolism);ko00910(Nitrogen metabolism);ko02020(Two-component system)
323	105	A0A0E0HDG9_ORYNI	40S ribosomal protein S4 OS=Oryza nivara PE=3 SV=1	1351	38870	57.8	275691	101963	92285	18	15	0.587	27	yes	down	92.02	1.7e-131	sp|P49398|RS4_ORYSJ	40S ribosomal protein S4 OS=Oryza sativa subsp. japonica GN=RPS4 PE=2 SV=3	GO:0006412(translation)	GO:0019843(rRNA binding);GO:0003735(structural constituent of ribosome)	-	99.62	3.6e-140	gi|115463485|ref|NP_001055342.1|	Os05g0368300 [Oryza sativa Japonica Group]	87.74	4e-127	KOG0378	40S ribosomal protein S4	J	Translation, ribosomal structure and biogenesis	98.7	1.9e-38	A2Y3W4_ORYSI/110-186	A2Y3W4.1 PF00900.15;Ribosomal_S4e;	99.62	1.6e-140	K02987	small subunit ribosomal protein S4e	-	ko03010(Ribosome)
2840	50	A0A0D3FCG3_9ORYZ	Uncharacterized protein OS=Oryza barthii PE=3 SV=1	58	128199	7.7	275691	101963	92285	10	8	0.587	3	yes	down	97.61	0	sp|Q6K972|AGO1C_ORYSJ	Protein argonaute 1C OS=Oryza sativa subsp. japonica GN=AGO1C PE=2 SV=1	-	-	-	98.04	0	gi|218191878|gb|EEC74305.1|	hypothetical protein OsI_09567 [Oryza sativa Indica Group]	76.49	0	KOG1041	Translation initiation factor 2C (eIF-2C) and related proteins	J	Translation, ribosomal structure and biogenesis	94.1	6.3e-168	B8B2X0_ORYSI/647-968	B8B2X0.1 PF02171.12;Piwi;	97.61	0	K11596	argonaute	-	-
3266	2427	A0A0D3FLZ2_9ORYZ	Uncharacterized protein OS=Oryza barthii PE=4 SV=1	37	18852	53.5	275691	101963	92285	8	7	0.587	3	yes	down	35.14	2.5e-07	sp|Q5APT8|DBP3_CANAL	ATP-dependent RNA helicase DBP3 OS=Candida albicans (strain SC5314 / ATCC MYA-2876) GN=DBP3 PE=3 SV=1	GO:0006364(rRNA processing)	GO:0005524(ATP binding);GO:0008026(ATP-dependent helicase activity);GO:0003723(RNA binding)	GO:0005730(nucleolus)	91.92	5.2e-47	gi|537403|dbj|BAA05539.1|	WSI724 protein induced by water stress [Oryza sativa Japonica Group]	-	-	-	-	-	-	97.5	2.3e-19	A6N0D7_ORYSI/26-65	A6N0D7.1 PF00257.14;Dehydrin;	32.61	1.9e-07	K01785	aldose 1-epimerase	EC:5.1.3.3	ko00010(Glycolysis / Gluconeogenesis)
82	14	A0A0E0A682_9ORYZ	Sucrose synthase OS=Oryza glumipatula PE=3 SV=1	4609	106882	51.7	275691	101963	92285	43	33	0.588	173	yes	down	100	0	sp|P30298|SUS2_ORYSJ	Sucrose synthase 2 OS=Oryza sativa subsp. japonica GN=SUS2 PE=1 SV=2	GO:0009058(biosynthetic process);GO:0005985(sucrose metabolic process)	GO:0016157(sucrose synthase activity)	-	100	0	gi|115466896|ref|NP_001057047.1|	Os06g0194900 [Oryza sativa Japonica Group]	75.31	0	KOG0853	Glycosyltransferase	M	Cell wall/membrane/envelope biogenesis	93.39	4.4e-277	O82073_WHEAT/6-551	O82073.1 PF00862.14;Sucrose_synth;	100	0	K00695	sucrose synthase	EC:2.4.1.13	ko00500(Starch and sucrose metabolism)
2848	2073	I1PEG9_ORYGL	Uncharacterized protein OS=Oryza glaberrima PE=4 SV=1	58	12416	25.5	275691	101963	92285	4	3	0.59	3	yes	down	-	-	-	-	-	-	-	100	3e-51	gi|115454659|ref|NP_001050930.1|	Os03g0685900 [Oryza sativa Japonica Group]	64.89	3.9e-35	-	-	-	-	-	-	-	-	-	-	-	-	-	-
3015	2216	A0A0D9YSP6_9ORYZ	Uncharacterized protein OS=Oryza glumipatula PE=4 SV=1	47	30205	12	275691	101963	92285	4	4	0.59	3	yes	down	71.98	7e-99	sp|Q9SMN1|GCAL2_ARATH	Gamma carbonic anhydrase-like 2, mitochondrial OS=Arabidopsis thaliana GN=GAMMACAL2 PE=1 SV=1	GO:0009853(photorespiration)	GO:0016740(transferase activity)	GO:0009507(chloroplast);GO:0005747(mitochondrial respiratory chain complex I);GO:0005774(vacuolar membrane)	99.22	4.6e-135	gi|48716150|dbj|BAD23190.1|	putative mitochondrial NADH:ubiquinone oxidoreductase 29 kDa subunit [Oryza sativa Japonica Group]	71.98	2.2e-99	-	-	-	-	97.22	1e-14	I1I9X4_BRADI/154-189	I1I9X4.1 PF00132.19;Hexapep;	-	-	-	-	-	-
750	344	A0A0D3HGP6_9ORYZ	60S ribosomal protein L27 OS=Oryza barthii PE=3 SV=1	605	22629	50.7	275691	101963	92285	10	6	0.591	21	yes	down	81.62	1.8e-57	sp|P51419|RL273_ARATH	60S ribosomal protein L27-3 OS=Arabidopsis thaliana GN=RPL27C PE=2 SV=2	GO:0006412(translation)	GO:0003735(structural constituent of ribosome)	GO:0022625(cytosolic large ribosomal subunit)	100	4.2e-70	gi|115483480|ref|NP_001065410.1|	Os10g0564300 [Oryza sativa Japonica Group]	81.62	5.9e-58	KOG3418	60S ribosomal protein L27	J	Translation, ribosomal structure and biogenesis	91.86	2.9e-39	I1NZG3_ORYGL/52-137	I1NZG3.1 PF01777.13;Ribosomal_L27e;	100	1.5e-70	K02901	large subunit ribosomal protein L27e	-	ko03010(Ribosome)
1109	710	A0A0D9ZNL1_9ORYZ	Uncharacterized protein OS=Oryza glumipatula PE=4 SV=1	395	72488	7.4	275691	101963	92285	5	4	0.592	10	yes	down	65.31	1.1e-170	sp|Q39044|VPEB_ARATH	Vacuolar-processing enzyme beta-isozyme OS=Arabidopsis thaliana GN=At1g62710 PE=2 SV=3	GO:0006508(proteolysis)	GO:0004197(cysteine-type endopeptidase activity)	GO:0005773(vacuole)	99.4	2.5e-276	gi|115459656|ref|NP_001053428.1|	Os04g0537900 [Oryza sativa Japonica Group]	65.31	4.6e-171	KOG1348	Asparaginyl peptidases	O	Posttranslational modification, protein turnover, chaperones	99.63	3.9e-152	Q7XQQ9_ORYSJ/62-334	Q7XQQ9.1 PF01650.13;Peptidase_C13;	99.4	1.2e-276	K01369	legumain	EC:3.4.22.34	ko04142(Lysosome);ko04612(Antigen processing and presentation)
1290	842	A0A0E0H237_ORYNI	Uncharacterized protein OS=Oryza nivara PE=3 SV=1	324	34915	21.3	275691	101963	92285	6	5	0.592	10	yes	down	34	9.8e-27	sp|P0C5H5|GAOX2_ORYSI	Gibberellin 20 oxidase 2 OS=Oryza sativa subsp. indica GN=20ox2 PE=1 SV=1	-	GO:0005506(iron ion binding);GO:0016706(oxidoreductase activity, acting on paired donors, with incorporation or reduction of molecular oxygen, 2-oxoglutarate as one donor, and incorporation of one atom each of oxygen into both donors)	-	100	3.8e-163	gi|115458950|ref|NP_001053075.1|	Os04g0475600 [Oryza sativa Japonica Group]	48.14	3e-71	KOG0143	Iron/ascorbate family oxidoreductases	QR	Secondary metabolites biosynthesis, transport and catabolism;General function prediction only	100	1.2e-54	Q7XKU5_ORYSJ/149-251	Q7XKU5.2 PF03171.15;2OG-FeII_Oxy;	-	-	-	-	-	-
1617	982	A0A0D3GLK5_9ORYZ	Uncharacterized protein OS=Oryza barthii PE=3 SV=1	225	48367	17.4	275691	101963	92285	6	5	0.594	4	yes	down	96.99	5.6e-179	sp|P28523|CSK2A_MAIZE	Casein kinase II subunit alpha OS=Zea mays GN=ACK2 PE=1 SV=1	-	GO:0005524(ATP binding);GO:0004674(protein serine/threonine kinase activity)	-	100	1.4e-184	gi|115470307|ref|NP_001058752.1|	Os07g0114400 [Oryza sativa Japonica Group]	93.39	6.4e-176	KOG0668	Casein kinase II, alpha subunit	TDK	Signal transduction mechanisms;Cell cycle control, cell division, chromosome partitioning;Transcription	97.9	2.3e-156	B6F112_9ORYZ/34-319	B6F112.1 PF00069.20;Pkinase;	100	5.9e-185	K03097	casein kinase 2, alpha polypeptide	EC:2.7.11.1	ko04310(Wnt signaling pathway);ko04520(Adherens junction);ko04530(Tight junction);ko04712(Circadian rhythm - plant)
1615	1077	NDUS3_ORYSJ	NADH dehydrogenase [ubiquinone] iron-sulfur protein 3 OS=Oryza sativa subsp. japonica GN=NAD9 PE=2 SV=2	226	25828	30.5	275691	101963	92285	5	5	0.595	6	yes	down	100	6.6e-107	sp|Q35322|NDUS3_ORYSJ	NADH dehydrogenase [ubiquinone] iron-sulfur protein 3 OS=Oryza sativa subsp. japonica GN=NAD9 PE=2 SV=2	GO:0022900(electron transport chain);GO:0006810(transport)	GO:0008137(NADH dehydrogenase (ubiquinone) activity)	GO:0005743(mitochondrial inner membrane)	100	2.4e-106	gi|150421605|sp|Q35322.2|NDUS3_ORYSJ	RecName: Full=NADH dehydrogenase [ubiquinone] iron-sulfur protein 3; AltName: Full=NADH dehydrogenase subunit 9 (mitochondrion) [Oryza sativa Japonica Group]	92.11	3.6e-96	KOG1713	NADH-ubiquinone oxidoreductase, NDUFS3/30 kDa subunit	C	Energy production and conversion	97.14	1.5e-53	Q5M9T3_TOBAC/40-145	Q5M9T3.2 PF00329.14;Complex1_30kDa;	98.95	3e-105	K03936	NADH dehydrogenase (ubiquinone) Fe-S protein 3	EC:1.6.5.3 1.6.99.3	ko00190(Oxidative phosphorylation);ko05010(Alzheimer's disease);ko05012(Parkinson's disease);ko05016(Huntington's disease)
704	427	A0A0E0I2J4_ORYNI	Uncharacterized protein OS=Oryza nivara PE=4 SV=1	653	427430	6.8	275691	101963	92285	24	19	0.596	15	yes	down	64.18	0	sp|O22941|PXM16_ARATH	Zinc-metallopeptidase, peroxisomal OS=Arabidopsis thaliana GN=PXM16 PE=2 SV=1	GO:0006508(proteolysis)	GO:0004222(metalloendopeptidase activity);GO:0008270(zinc ion binding)	GO:0005777(peroxisome)	100	0	gi|218199867|gb|EEC82294.1|	hypothetical protein OsI_26542 [Oryza sativa Indica Group]	64.18	0	KOG0959	N-arginine dibasic convertase NRD1 and related Zn2+-dependent endopeptidases, insulinase superfamily	O	Posttranslational modification, protein turnover, chaperones	100	4.3e-99	B8B7I6_ORYSI/691-880	B8B7I6.1 PF05193.16;Peptidase_M16_C;	99.02	0	K01408	insulysin	EC:3.4.24.56	ko05010(Alzheimer's disease)
1165	747	A0A0E0QSZ8_ORYRU	Uncharacterized protein OS=Oryza rufipogon PE=4 SV=1	369	17834	45.3	275691	101963	92285	4	4	0.597	8	yes	down	-	-	-	-	-	-	-	100	1.5e-72	gi|115479839|ref|NP_001063513.1|	Os09g0484200 [Oryza sativa Japonica Group]	-	-	-	-	-	-	-	-	-	-	36.15	1.1e-07	K00658	2-oxoglutarate dehydrogenase E2 component (dihydrolipoamide succinyltransferase)	EC:2.3.1.61	ko00020(Citrate cycle (TCA cycle));ko00310(Lysine degradation)
2156	1519	A0A0E0EXV8_9ORYZ	Uncharacterized protein OS=Oryza meridionalis PE=4 SV=1	130	202445	7.2	275691	101963	92285	13	8	0.597	3	yes	down	37.59	1.4e-89	sp|P13798|ACPH_HUMAN	Acylamino-acid-releasing enzyme OS=Homo sapiens GN=APEH PE=1 SV=4	GO:0006508(proteolysis)	GO:0004252(serine-type endopeptidase activity)	GO:0005737(cytoplasm);GO:0031965(nuclear membrane)	97.95	0	gi|78708638|gb|ABB47613.1|	prolyl oligopeptidase family protein, expressed [Oryza sativa Japonica Group]	55.76	1.3e-118	KOG2100	Dipeptidyl aminopeptidase	O	Posttranslational modification, protein turnover, chaperones	97.74	1e-114	A2Z798_ORYSI/575-795	A2Z798.1 PF00326.16;Peptidase_S9;	98.82	0	K01303	acylaminoacyl-peptidase	EC:3.4.19.1	-
1811	1235	A0A0D3FWK4_9ORYZ	Chlorophyll a-b binding protein, chloroplastic OS=Oryza barthii PE=3 SV=1	183	31606	33.3	275691	101963	92285	10	9	0.599	8	yes	down	76.06	1.5e-105	sp|P36494|CB4_SPIOL	Chlorophyll a-b binding protein CP24, chloroplastic OS=Spinacia oleracea PE=2 SV=1	GO:0009765(photosynthesis, light harvesting);GO:0018298(protein-chromophore linkage)	GO:0016168(chlorophyll binding)	GO:0009535(chloroplast thylakoid membrane);GO:0016021(integral to membrane);GO:0009523(photosystem II)	95.34	1.2e-141	gi|573942177|ref|XP_006653476.1|	PREDICTED: chlorophyll a-b binding protein CP24 10A, chloroplastic-like [Oryza brachyantha]	90.76	1.9e-94	-	-	-	-	98.88	1.1e-98	Q01JQ3_ORYSA/63-241	Q01JQ3.1 PF00504.16;Chloroa_b-bind;	77.39	1e-106	K08917	light-harvesting complex II chlorophyll a/b binding protein 6	-	ko00196(Photosynthesis - antenna proteins)
2829	341	A0A0D3G9G8_9ORYZ	Uncharacterized protein OS=Oryza barthii PE=4 SV=1	59	76085	8.6	275691	101963	92285	7	4	0.6	3	yes	down	99.68	0	sp|Q60EJ6|GH34_ORYSJ	Probable indole-3-acetic acid-amido synthetase GH3.4 OS=Oryza sativa subsp. japonica GN=GH3.4 PE=2 SV=1	GO:0009733(response to auxin stimulus);GO:0009416(response to light stimulus)	GO:0016874(ligase activity)	-	99.68	0	gi|115464735|ref|NP_001055967.1|	Os05g0500900 [Oryza sativa Japonica Group]	66.29	3.3e-222	-	-	-	-	99.82	1.6e-306	A2Y678_ORYSI/25-585	A2Y678.1 PF03321.8;GH3;	-	-	-	-	-	-
1589	1059	A0A0E0KT53_ORYPU	Uncharacterized protein OS=Oryza punctata PE=4 SV=1	231	93873	10.5	275691	101963	92285	9	5	0.601	5	yes	down	57.93	4.9e-255	sp|Q9LXA8|BXL6_ARATH	Probable beta-D-xylosidase 6 OS=Arabidopsis thaliana GN=BXL6 PE=2 SV=1	GO:0005975(carbohydrate metabolic process)	GO:0009044(xylan 1,4-beta-xylosidase activity)	GO:0005578(proteinaceous extracellular matrix);GO:0005774(vacuolar membrane)	97.79	0	gi|115459584|ref|NP_001053392.1|	Os04g0530700 [Oryza sativa Japonica Group]	57.93	1.5e-255	-	-	-	-	98.68	5.9e-165	Q7X7M4_ORYSJ/51-353	Q7X7M4.2 PF00933.16;Glyco_hydro_3;	46.93	1.8e-189	K05349	beta-glucosidase	EC:3.2.1.21	ko00460(Cyanoamino acid metabolism);ko00500(Starch and sucrose metabolism);ko00940(Phenylpropanoid biosynthesis)
1777	1105	A0A0D3FFM6_9ORYZ	Glutamine synthetase OS=Oryza barthii PE=3 SV=1	188	45168	14.9	275691	101963	92285	7	5	0.601	12	yes	down	97.76	1.3e-193	sp|P14654|GLN12_ORYSJ	Glutamine synthetase cytosolic isozyme 1-2 OS=Oryza sativa subsp. japonica GN=GLN1-2 PE=1 SV=1	GO:0006542(glutamine biosynthetic process)	GO:0005524(ATP binding);GO:0004356(glutamate-ammonia ligase activity)	GO:0005737(cytoplasm)	100	2.2e-195	gi|22748337|gb|AAN05339.1|	Putative GLN1_ORYSA GLUTAMINE SYNTHETASE ROOT ISOZYME (GLUTAMATE--AMMONIA LIGASE) [Oryza sativa Japonica Group]	84.46	5.3e-173	KOG0683	Glutamine synthetase	E	Amino acid transport and metabolism	86.75	2.3e-122	Q3L0U0_BRARP/103-351	Q3L0U0.1 PF00120.19;Gln-synt_C;	97.76	2.9e-193	K01915	glutamine synthetase	EC:6.3.1.2	ko00250(Alanine, aspartate and glutamate metabolism);ko00330(Arginine and proline metabolism);ko00910(Nitrogen metabolism);ko02020(Two-component system)
2351	1668	A0A0E0DDV7_9ORYZ	Ferredoxin OS=Oryza meridionalis PE=3 SV=1	103	27018	9.8	275691	101963	92285	3	1	0.602	3	yes	down	51.61	1.7e-37	sp|Q9ZQG8|FER3_ARATH	Ferredoxin-3, chloroplastic OS=Arabidopsis thaliana GN=FD3 PE=1 SV=1	GO:0022900(electron transport chain);GO:0006810(transport)	GO:0051537(2 iron, 2 sulfur cluster binding);GO:0009055(electron carrier activity);GO:0046872(metal ion binding)	GO:0009507(chloroplast)	95.39	5e-74	gi|115458276|ref|NP_001052738.1|	Os04g0412200 [Oryza sativa Japonica Group]	51.61	4.9e-38	-	-	-	-	100	2.6e-38	Q01JB3_ORYSA/63-138	Q01JB3.1 PF00111.22;Fer2;	95.39	2.4e-74	K02639	ferredoxin	-	ko00195(Photosynthesis)
794	427	A0A0E0QA39_ORYRU	Uncharacterized protein OS=Oryza rufipogon PE=4 SV=1	575	265557	10.5	275691	101963	92285	22	18	0.603	10	yes	down	64.53	0	sp|O22941|PXM16_ARATH	Zinc-metallopeptidase, peroxisomal OS=Arabidopsis thaliana GN=PXM16 PE=2 SV=1	GO:0006508(proteolysis)	GO:0004222(metalloendopeptidase activity);GO:0008270(zinc ion binding)	GO:0005777(peroxisome)	90.12	0	gi|222637310|gb|EEE67442.1|	hypothetical protein OsJ_24806 [Oryza sativa Japonica Group]	64.53	0	KOG0959	N-arginine dibasic convertase NRD1 and related Zn2+-dependent endopeptidases, insulinase superfamily	O	Posttranslational modification, protein turnover, chaperones	91.01	7.1e-87	B8B7I7_ORYSI/216-396	B8B7I7.1 PF05193.16;Peptidase_M16_C;	93.17	0	K01408	insulysin	EC:3.4.24.56	ko05010(Alzheimer's disease)
3033	2230	A0A0E0BXF2_9ORYZ	Uncharacterized protein OS=Oryza meridionalis PE=4 SV=1	46	50372	10.1	275691	101963	92285	6	6	0.603	3	yes	down	-	-	-	-	-	-	-	51.76	1.2e-81	gi|297720873|ref|NP_001172799.1|	Os02g0144200 [Oryza sativa Japonica Group]	-	-	-	-	-	-	50.98	4e-77	I1NX75_ORYGL/3-347	I1NX75.1 PF07893.8;DUF1668;	-	-	-	-	-	-
2879	2094	A0A0E0JD89_ORYPU	Uncharacterized protein OS=Oryza punctata PE=3 SV=1	55	132646	9.9	275691	101963	92285	12	9	0.604	3	yes	down	71.48	0	sp|Q8GVE8|CAPP4_ARATH	Phosphoenolpyruvate carboxylase 4 OS=Arabidopsis thaliana GN=PPC4 PE=2 SV=1	GO:0015977(carbon fixation);GO:0015979(photosynthesis);GO:0006099(tricarboxylic acid cycle)	GO:0008964(phosphoenolpyruvate carboxylase activity)	GO:0005737(cytoplasm)	98.07	0	gi|115434082|ref|NP_001041799.1|	Os01g0110700 [Oryza sativa Japonica Group]	78.37	0	-	-	-	-	98.06	0	A2WJU5_ORYSI/393-1009	A2WJU5.1 PF00311.12;PEPcase;	98.07	0	K01595	phosphoenolpyruvate carboxylase	EC:4.1.1.31	ko00620(Pyruvate metabolism);ko00710(Carbon fixation in photosynthetic organisms);ko00720(Reductive carboxylate cycle (CO2 fixation))
668	398	A2XDG3_ORYSI	Uncharacterized protein OS=Oryza sativa subsp. indica GN=OsI_10350 PE=4 SV=1	679	73804	28.5	275691	101963	92285	16	16	0.605	26	yes	down	99.61	8.1e-274	sp|O64437|INO1_ORYSJ	Inositol-3-phosphate synthase OS=Oryza sativa subsp. japonica GN=INO1 PE=2 SV=2	GO:0006021(inositol biosynthetic process)	GO:0005488(binding);GO:0004512(inositol-3-phosphate synthase activity)	GO:0005737(cytoplasm)	100	0	gi|125542734|gb|EAY88873.1|	hypothetical protein OsI_10350 [Oryza sativa Indica Group]	88.02	3.5e-247	KOG0693	Myo-inositol-1-phosphate synthase	I	Lipid transport and metabolism	93.53	2.6e-219	D2CIT5_9ROSI/62-494	D2CIT5.1 PF07994.7;NAD_binding_5;	99.61	1.6e-273	K01858	myo-inositol-1-phosphate synthase	EC:5.5.1.4	ko00521(Streptomycin biosynthesis);ko00562(Inositol phosphate metabolism)
2768	2013	I1QDV6_ORYGL	Uncharacterized protein OS=Oryza glaberrima PE=4 SV=1	63	78956	14.6	275691	101963	92285	13	7	0.605	3	yes	down	38.12	4.4e-86	sp|Q93YW0|EXEC1_ARATH	Protein EXECUTER 1, chloroplastic OS=Arabidopsis thaliana GN=EX1 PE=1 SV=1	GO:0006289(nucleotide-excision repair);GO:0000304(response to singlet oxygen)	GO:0003677(DNA binding);GO:0004518(nuclease activity)	GO:0009507(chloroplast);GO:0042651(thylakoid membrane)	99.16	0	gi|125524107|gb|EAY72221.1|	hypothetical protein OsI_00074 [Oryza sativa Indica Group]	44.81	8.2e-109	-	-	-	-	96.85	8.8e-66	I1HB67_BRADI/473-599	I1HB67.1 PF12014.3;DUF3506;	-	-	-	-	-	-
10	3	A0A0E0J8K1_ORYNI	Uncharacterized protein OS=Oryza nivara PE=3 SV=1	19881	90975	69.9	275691	101963	92285	49	42	0.606	303	yes	down	88.89	1.6e-306	sp|Q02028|HSP7S_PEA	Stromal 70 kDa heat shock-related protein, chloroplastic OS=Pisum sativum GN=HSP70 PE=1 SV=1	GO:0006457(protein folding);GO:0006950(response to stress)	GO:0005524(ATP binding);GO:0051082(unfolded protein binding)	GO:0009570(chloroplast stroma)	99.86	0	gi|115487998|ref|NP_001066486.1|	Os12g0244100 [Oryza sativa Japonica Group]	82.48	4e-297	KOG0102	Molecular chaperones mortalin/PBP74/GRP75, HSP70 superfamily	O	Posttranslational modification, protein turnover, chaperones	87.92	1e-279	A9RFC9_PHYPA/46-641	A9RFC9.1 PF00012.15;HSP70;	99.86	0	K03283	heat shock 70kDa protein 1/8	-	ko03040(Spliceosome);ko04010(MAPK signaling pathway);ko04144(Endocytosis);ko04612(Antigen processing and presentation)
1664	1118	A0A0E0K109_ORYPU	Uncharacterized protein OS=Oryza punctata PE=4 SV=1	214	53542	25.7	275691	101963	92285	11	9	0.606	8	yes	down	74.32	5e-187	sp|Q9FN03|UVR8_ARATH	Ultraviolet-B receptor UVR8 OS=Arabidopsis thaliana GN=UVR8 PE=1 SV=1	-	-	-	97.98	6.7e-244	gi|115446671|ref|NP_001047115.1|	Os02g0554100 [Oryza sativa Japonica Group]	74.32	2.3e-187	KOG1426	FOG: RCC1 domain	S	Function unknown	100	1.1e-26	I1P185_ORYGL/308-357	I1P185.1 PF00415.13;RCC1;	35.5	2.5e-48	K10595	E3 ubiquitin-protein ligase HERC2	EC:6.3.2.19	ko04120(Ubiquitin mediated proteolysis)
2232	1141	A0A0D3EKW8_9ORYZ	Peroxidase OS=Oryza barthii PE=3 SV=1	118	34068	16.9	275691	101963	92285	5	5	0.606	6	yes	down	56.12	3.6e-75	sp|A5H452|PER70_MAIZE	Peroxidase 70 OS=Zea mays GN=PER70 PE=1 SV=1	GO:0042744(hydrogen peroxide catabolic process)	GO:0020037(heme binding);GO:0004601(peroxidase activity)	GO:0005576(extracellular region)	97.81	1.8e-140	gi|115435168|ref|NP_001042342.1|	Os01g0205900 [Oryza sativa Japonica Group]	62.16	8.7e-72	-	-	-	-	96.97	5.3e-98	B9ETZ9_ORYSJ/44-289	B9ETZ9.1 PF00141.18;peroxidase;	58.52	7.2e-77	K00430	peroxidase	EC:1.11.1.7	ko00360(Phenylalanine metabolism);ko00680(Methane metabolism);ko00940(Phenylpropanoid biosynthesis)
59	24	A0A0D3GX28_9ORYZ	Uncharacterized protein OS=Oryza barthii PE=3 SV=1	5972	53046	13.2	275691	101963	92285	8	5	0.608	201	yes	down	99.55	3.5e-116	sp|Q6YZA9|GL82_ORYSJ	Germin-like protein 8-2 OS=Oryza sativa subsp. japonica GN=GER3 PE=2 SV=1	-	GO:0030145(manganese ion binding);GO:0045735(nutrient reservoir activity)	GO:0048046(apoplast)	72.56	2.2e-146	gi|672198767|ref|XP_008777419.1|	PREDICTED: uncharacterized protein LOC103697358 [Phoenix dactylifera]	61.33	2e-65	-	-	-	-	99.34	1.1e-78	A2YRY3_ORYSI/64-215	A2YRY3.1 PF00190.17;Cupin_1;	-	-	-	-	-	-
1097	701	A0A0E0AU90_9ORYZ	Uncharacterized protein OS=Oryza glumipatula PE=4 SV=1	398	38010	40.5	275691	101963	92285	12	10	0.608	16	yes	down	68.44	2.3e-120	sp|Q9ZPQ3|GEK1_ARATH	D-aminoacyl-tRNA deacylase OS=Arabidopsis thaliana GN=GEK1 PE=1 SV=2	GO:0009636(response to toxin)	GO:0051499(D-aminoacyl-tRNA deacylase activity);GO:0046872(metal ion binding)	GO:0005829(cytosol);GO:0005634(nucleus)	99.68	1.7e-174	gi|125561170|gb|EAZ06618.1|	hypothetical protein OsI_28867 [Oryza sativa Indica Group]	68.44	8.1e-121	-	-	-	-	100	6.5e-143	A2YU57_ORYSI/147-403	A2YU57.1 PF04414.7;tRNA_deacylase;	32.17	3.8e-18	K09716	hypothetical protein	-	-
1611	1074	A0A0D3FIS5_9ORYZ	Uncharacterized protein OS=Oryza barthii PE=3 SV=1	227	65582	16.2	275691	101963	92285	11	8	0.608	10	yes	down	89.87	9e-261	sp|B7F7K7|BGL31_ORYSJ	Beta-glucosidase 31 OS=Oryza sativa subsp. japonica GN=BGLU31 PE=2 SV=1	GO:0005975(carbohydrate metabolic process)	GO:0008422(beta-glucosidase activity);GO:0043169(cation binding)	-	90.24	1.1e-261	gi|218202444|gb|EEC84871.1|	hypothetical protein OsI_32014 [Oryza sativa Indica Group]	47.29	2.7e-120	KOG0626	Beta-glucosidase, lactase phlorizinhydrolase, and related proteins	G	Carbohydrate transport and metabolism	89.53	1.1e-239	I1QQC1_ORYGL/31-508	I1QQC1.1 PF00232.13;Glyco_hydro_1;	48.44	2.2e-123	K01188	beta-glucosidase	EC:3.2.1.21	ko00460(Cyanoamino acid metabolism);ko00500(Starch and sucrose metabolism);ko00940(Phenylpropanoid biosynthesis)
1765	1195	A0A0D3FMK5_9ORYZ	Uncharacterized protein OS=Oryza barthii PE=4 SV=1	191	65903	8.8	275691	101963	92285	5	3	0.609	4	yes	down	52.12	9.9e-161	sp|Q9LV10|PTR53_ARATH	Probable peptide/nitrate transporter At5g62680 OS=Arabidopsis thaliana GN=At5g62680 PE=2 SV=1	GO:0006857(oligopeptide transport);GO:0080167(response to karrikin)	GO:0005215(transporter activity)	GO:0016021(integral to membrane);GO:0005886(plasma membrane);GO:0009506(plasmodesma)	94.77	1.1e-291	gi|50872461|gb|AAT85061.1|	nitrate transporter, putative [Oryza sativa Japonica Group]	52.12	9.8e-161	KOG1237	H+/oligopeptide symporter	E	Amino acid transport and metabolism	93.92	1.8e-202	B8APM0_ORYSI/107-518	B8APM0.1 PF00854.16;PTR2;	38.21	4e-101	K03305	proton-dependent oligopeptide transporter, POT family	-	-
2885	2098	A0A0D3EMK1_9ORYZ	60S ribosomal protein L29 OS=Oryza barthii PE=3 SV=1	55	10997	25	275691	101963	92285	2	1	0.609	2	yes	down	81.97	9.8e-25	sp|Q9M7X7|RL291_ARATH	60S ribosomal protein L29-1 OS=Arabidopsis thaliana GN=RPL29A PE=1 SV=1	GO:0006412(translation)	GO:0003735(structural constituent of ribosome)	GO:0022625(cytosolic large ribosomal subunit);GO:0005730(nucleolus)	100	6.3e-30	gi|115436156|ref|NP_001042836.1|	Os01g0304000 [Oryza sativa Japonica Group]	81.97	4.5e-25	KOG3504	60S ribosomal protein L29	J	Translation, ribosomal structure and biogenesis	97.5	9.7e-19	G7JMT5_MEDTR/387-426	G7JMT5.1 PF01779.12;Ribosomal_L29e;	100	2.9e-30	K02905	large subunit ribosomal protein L29e	-	ko03010(Ribosome)
1782	1213	A0A0E0NHE8_ORYRU	Uncharacterized protein OS=Oryza rufipogon PE=4 SV=1	187	116946	11.8	275691	101963	92285	11	5	0.61	3	yes	down	45.17	1.9e-114	sp|A3A871|C71Z6_ORYSJ	Ent-isokaurene C2-hydroxylase OS=Oryza sativa subsp. japonica GN=CYP71Z6 PE=1 SV=1	-	-	-	99.42	1.7e-277	gi|47848295|dbj|BAD22159.1|	putative cytochrome P450 71D8 (P450 CP7) [Oryza sativa Japonica Group]	40.31	1.4e-90	KOG0156	Cytochrome P450 CYP2 subfamily	Q	Secondary metabolites biosynthesis, transport and catabolism	63.41	2.9e-163	Q6ZIH1_ORYSJ/42-514	Q6ZIH1.1 PF00067.17;p450;	53.31	3.7e-137	K07414	cytochrome P450, family 2, subfamily D	EC:1.14.14.1	ko00982(Drug metabolism - cytochrome P450)
1218	788	ORYA_ORYSJ	Oryzain alpha chain OS=Oryza sativa subsp. japonica GN=Os04g0650000 PE=1 SV=2	346	59206	17.7	275691	101963	92285	7	7	0.611	11	yes	down	100	1.9e-259	sp|P25776|ORYA_ORYSJ	Oryzain alpha chain OS=Oryza sativa subsp. japonica GN=Os04g0650000 PE=1 SV=2	GO:0006508(proteolysis)	GO:0004197(cysteine-type endopeptidase activity)	-	100	6.1e-259	gi|109939734|sp|P25776.2|ORYA_ORYSJ	RecName: Full=Oryzain alpha chain; Flags: Precursor [Oryza sativa Japonica Group]	68.62	3.7e-140	KOG1543	Cysteine proteinase Cathepsin L	O	Posttranslational modification, protein turnover, chaperones	100	1.5e-118	Q076Q8_ORYSJ/129-344	Q076Q8.1 PF00112.18;Peptidase_C1;	100	2.6e-259	K01376	-	-	-
2991	818	J3N1X2_ORYBR	Uncharacterized protein OS=Oryza brachyantha PE=4 SV=1	48	27606	7	275691	101963	92285	1	1	0.614	3	yes	down	-	-	-	-	-	-	-	100	2.4e-118	gi|573960193|ref|XP_006662280.1|	PREDICTED: NAC domain-containing protein 55-like [Oryza brachyantha]	40	5.8e-29	-	-	-	-	55.64	3.6e-34	Q6H8A9_ORYSJ/12-144	Q6H8A9.1 PF02365.10;NAM;	-	-	-	-	-	-
1813	1239	I1QLC0_ORYGL	Uncharacterized protein OS=Oryza glaberrima PE=4 SV=1	182	51325	9.6	275691	101963	92285	4	4	0.615	5	yes	down	-	-	-	-	-	-	-	99.77	3.2e-237	gi|115477601|ref|NP_001062396.1|	Os08g0542900 [Oryza sativa Japonica Group]	41.62	8.5e-65	KOG1855	Predicted RNA-binding protein	R	General function prediction only	100	6.5e-27	B8B975_ORYSI/111-170	B8B975.1 PF05383.12;La;	31.15	2.9e-17	K11090	lupus La protein	-	ko05322(Systemic lupus erythematosus)
2365	6	A0A0E0C0J9_9ORYZ	Uncharacterized protein OS=Oryza meridionalis PE=3 SV=1	101	98383	17.6	275691	101963	92285	19	18	0.615	8	yes	down	48.51	3.9e-160	sp|P46655|SYEC_YEAST	Glutamate--tRNA ligase, cytoplasmic OS=Saccharomyces cerevisiae (strain ATCC 204508 / S288c) GN=GUS1 PE=1 SV=3	GO:0006424(glutamyl-tRNA aminoacylation)	GO:0005524(ATP binding);GO:0004818(glutamate-tRNA ligase activity);GO:0003723(RNA binding)	GO:0017102(methionyl glutamyl tRNA synthetase complex);GO:0005739(mitochondrion)	97.9	0	gi|115435896|ref|NP_001042706.1|	Os01g0271200 [Oryza sativa Japonica Group]	67.32	1.6e-275	KOG1147	Glutamyl-tRNA synthetase	J	Translation, ribosomal structure and biogenesis	92.16	8.9e-160	I1HED3_BRADI/208-513	I1HED3.1 PF00749.16;tRNA-synt_1c;	97.9	0	K01885	glutamyl-tRNA synthetase	EC:6.1.1.17	ko00860(Porphyrin and chlorophyll metabolism);ko00970(Aminoacyl-tRNA biosynthesis)
2124	1496	A0A0E0MUV5_ORYRU	Protoporphyrinogen oxidase OS=Oryza rufipogon PE=3 SV=1	134	65884	26.5	275691	101963	92285	15	11	0.616	8	yes	down	99.81	8.4e-288	sp|Q9AR38|PPOC_ORYSJ	Protoporphyrinogen oxidase, chloroplastic OS=Oryza sativa subsp. japonica GN=PPOX1 PE=2 SV=1	GO:0015995(chlorophyll biosynthetic process);GO:0006783(heme biosynthetic process)	GO:0005488(binding);GO:0004729(oxygen-dependent protoporphyrinogen oxidase activity)	-	99.81	3.1e-287	gi|115436038|ref|NP_001042777.1|	Os01g0286600 [Oryza sativa Japonica Group]	74.61	4.7e-207	KOG1276	Protoporphyrinogen oxidase	H	Coenzyme transport and metabolism	99.79	1.4e-250	PPOC_ORYSJ/65-530	Q9AR38.1 PF01593.19;Amino_oxidase;	99.81	1.2e-287	K00231	protoporphyrinogen oxidase	EC:1.3.3.4	ko00860(Porphyrin and chlorophyll metabolism)
2366	1680	A0A0D3FHP7_9ORYZ	Uncharacterized protein OS=Oryza barthii PE=4 SV=1	101	23351	35.3	275691	101963	92285	7	6	0.616	5	yes	down	70.97	3.5e-59	sp|Q9FLX7|NDUA5_ARATH	Probable NADH dehydrogenase [ubiquinone] 1 alpha subcomplex subunit 5, mitochondrial OS=Arabidopsis thaliana GN=At5g52840 PE=1 SV=1	GO:0009853(photorespiration);GO:0022904(respiratory electron transport chain);GO:0006810(transport)	GO:0016651(oxidoreductase activity, acting on NADH or NADPH)	GO:0009507(chloroplast);GO:0005747(mitochondrial respiratory chain complex I)	99.42	2.6e-91	gi|115452651|ref|NP_001049926.1|	Os03g0313000 [Oryza sativa Japonica Group]	70.97	1.5e-59	KOG3365	NADH:ubiquinone oxidoreductase, NDUFA5/B13 subunit	C	Energy production and conversion	96.49	1.7e-27	B4FYG9_MAIZE/35-91	B4FYG9.1 PF04716.9;ETC_C1_NDUFA5;	99.42	1e-91	K03949	NADH dehydrogenase (ubiquinone) 1 alpha subcomplex 5	EC:1.6.5.3 1.6.99.3	ko00190(Oxidative phosphorylation);ko05010(Alzheimer's disease);ko05012(Parkinson's disease);ko05016(Huntington's disease)
2026	1412	J3MZI0_ORYBR	Pantothenate kinase 2 OS=Oryza brachyantha PE=3 SV=1	152	116008	14.7	275691	101963	92285	14	13	0.617	9	yes	down	80.38	0	sp|Q8L5Y9|PANK2_ARATH	Pantothenate kinase 2 OS=Arabidopsis thaliana GN=At4g32180 PE=1 SV=2	GO:0015937(coenzyme A biosynthetic process)	GO:0005524(ATP binding);GO:0004594(pantothenate kinase activity);GO:0005515(protein binding)	GO:0005829(cytosol)	96.24	0	gi|657341750|sp|Q0J035.2|PANK2_ORYSJ	RecName: Full=Pantothenate kinase 2; AltName: Full=Pantothenic acid kinase 2 [Oryza sativa Japonica Group]	79.27	1.6e-219	KOG2201	Pantothenate kinase PanK and related proteins	H	Coenzyme transport and metabolism	98.56	2.6e-185	I1QQP8_ORYGL/84-431	I1QQP8.1 PF03630.9;Fumble;	84.45	0	K09680	type II pantothenate kinase	EC:2.7.1.33	ko00770(Pantothenate and CoA biosynthesis)
275	6	A0A0H3V748_9ORYZ	ATP synthase subunit alpha, chloroplastic OS=Oryza barthii GN=atpA PE=3 SV=1	1531	62684	49.5	275691	101963	92285	26	22	0.618	40	yes	down	100	1.4e-260	sp|Q6ENH7|ATPA_ORYNI	ATP synthase subunit alpha, chloroplastic OS=Oryza nivara GN=atpA PE=3 SV=1	GO:0015991(ATP hydrolysis coupled proton transport);GO:0015986(ATP synthesis coupled proton transport)	GO:0005524(ATP binding);GO:0046933(hydrogen ion transporting ATP synthase activity, rotational mechanism);GO:0046961(proton-transporting ATPase activity, rotational mechanism)	GO:0009535(chloroplast thylakoid membrane);GO:0045261(proton-transporting ATP synthase complex, catalytic core F(1))	100	6.8e-260	gi|42795485|gb|AAS46052.1|	ATP synthase CF1 alpha chain [Oryza sativa Indica Group]	86.76	1.2e-225	KOG1353	F0F1-type ATP synthase, alpha subunit	C	Energy production and conversion	100	1e-110	H6CSC3_9ORYZ/149-365	H6CSC3.1 PF00006.20;ATP-synt_ab;	100	3.3e-260	K02111	F-type H+-transporting ATPase subunit alpha	EC:3.6.3.14	ko00190(Oxidative phosphorylation);ko00195(Photosynthesis)
1009	6	A0A0E0GRM3_ORYNI	Uncharacterized protein OS=Oryza nivara PE=4 SV=1	441	16919	46.6	275691	101963	92285	8	8	0.618	42	yes	down	78.61	1.3e-69	sp|Q99070|GRP2_SORBI	Glycine-rich RNA-binding protein 2 OS=Sorghum bicolor GN=GRP2 PE=2 SV=1	-	GO:0000166(nucleotide binding);GO:0003723(RNA binding)	-	98.17	4e-88	gi|50881454|gb|AAT85299.1|	glycine-rich RNA-binding protein, putative [Oryza sativa Japonica Group]	71.59	1.8e-64	KOG0118	FOG: RRM domain	R	General function prediction only	95.77	1.1e-33	O22385_ORYSA/10-80	O22385.1 PF00076.17;RRM_1;	49.63	2.3e-28	K11294	nucleolin	-	ko05130(Pathogenic Escherichia coli infection)
1527	982	A0A0D3FPE5_9ORYZ	Uncharacterized protein OS=Oryza barthii PE=3 SV=1	248	53677	12.9	275691	101963	92285	5	4	0.619	4	yes	down	96.37	3.1e-178	sp|P28523|CSK2A_MAIZE	Casein kinase II subunit alpha OS=Zea mays GN=ACK2 PE=1 SV=1	-	GO:0005524(ATP binding);GO:0004674(protein serine/threonine kinase activity)	-	99.74	1.9e-212	gi|218193798|gb|EEC76225.1|	hypothetical protein OsI_13634 [Oryza sativa Indica Group]	92.79	5.1e-175	KOG0668	Casein kinase II, alpha subunit	TDK	Signal transduction mechanisms;Cell cycle control, cell division, chromosome partitioning;Transcription	99.65	2.8e-158	B6F112_9ORYZ/34-319	B6F112.1 PF00069.20;Pkinase;	97.6	3.1e-181	K03097	casein kinase 2, alpha polypeptide	EC:2.7.11.1	ko04310(Wnt signaling pathway);ko04520(Adherens junction);ko04530(Tight junction);ko04712(Circadian rhythm - plant)
1117	717	A0A0D3GB05_9ORYZ	Glucose-6-phosphate 1-epimerase OS=Oryza barthii PE=3 SV=1	388	45253	21.6	275691	101963	92285	7	3	0.62	5	yes	down	68.65	3.2e-111	sp|Q40784|AAPC_CENCI	Putative glucose-6-phosphate 1-epimerase OS=Cenchrus ciliaris PE=2 SV=1	GO:0005975(carbohydrate metabolic process)	GO:0030246(carbohydrate binding);GO:0047938(glucose-6-phosphate 1-epimerase activity)	-	100	6.4e-171	gi|218197292|gb|EEC79719.1|	hypothetical protein OsI_21039 [Oryza sativa Indica Group]	71.05	1.8e-112	KOG1594	Uncharacterized enzymes related to aldose 1-epimerase	G	Carbohydrate transport and metabolism	90.8	2.2e-133	Q5SMZ1_ORYSJ/21-296	Q5SMZ1.1 PF01263.15;Aldose_epim;	28.5	2.5e-21	K01785	aldose 1-epimerase	EC:5.1.3.3	ko00010(Glycolysis / Gluconeogenesis)
2233	1573	A0A0A1E3V6_ORYCO	Abscisic stress ripening protein OS=Oryza coarctata PE=2 SV=1	118	20887	40.9	275691	101963	92285	4	3	0.62	3	yes	down	68.83	6.6e-27	sp|Q08655|ASR1_SOLLC	Abscisic stress-ripening protein 1 OS=Solanum lycopersicum GN=ASR1 PE=2 SV=1	GO:0006950(response to stress)	-	GO:0005634(nucleus)	86.96	5e-65	gi|115484359|ref|NP_001065841.1|	Os11g0167800 [Oryza sativa Japonica Group]	-	-	-	-	-	-	93.75	4.7e-39	I1QY07_ORYGL/49-128	I1QY07.1 PF02496.11;ABA_WDS;	-	-	-	-	-	-
3903	3004	A0A0E0B486_9ORYZ	Uncharacterized protein OS=Oryza glumipatula PE=4 SV=1	19	15286	6	275691	101963	92285	1	1	0.621	2	yes	down	59.52	1.3e-39	sp|Q9ZP41|EGC_CITJA	EG45-like domain containing protein OS=Citrus jambhiri GN=CjBAp12 PE=1 SV=1	-	-	GO:0005576(extracellular region)	100	2.6e-70	gi|115479709|ref|NP_001063448.1|	Os09g0472900 [Oryza sativa Japonica Group]	57.38	8.7e-34	-	-	-	-	100	5.4e-41	A2Z2A0_ORYSI/54-131	A2Z2A0.1 PF03330.13;DPBB_1;	-	-	-	-	-	-
1953	1353	A0A0E0LDZ4_ORYPU	Uncharacterized protein OS=Oryza punctata PE=3 SV=1	158	32253	15.6	275691	101963	92285	4	3	0.622	4	yes	down	64.85	1.5e-66	sp|P22778|ATPO_IPOBA	ATP synthase subunit O, mitochondrial OS=Ipomoea batatas PE=1 SV=1	GO:0015986(ATP synthesis coupled proton transport)	GO:0046933(hydrogen ion transporting ATP synthase activity, rotational mechanism)	GO:0005743(mitochondrial inner membrane);GO:0005886(plasma membrane);GO:0045261(proton-transporting ATP synthase complex, catalytic core F(1))	98.22	2.6e-111	gi|297606267|ref|NP_001058199.2|	Os06g0646500 [Oryza sativa Japonica Group]	54.95	2.4e-57	KOG1662	Mitochondrial F1F0-ATP synthase, subunit OSCP/ATP5	C	Energy production and conversion	99.42	1.1e-85	A2YFL3_ORYSI/47-219	A2YFL3.1 PF00213.13;OSCP;	98.22	9.9e-112	K02137	F-type H+-transporting ATPase oligomycin sensitivity conferral protein	EC:3.6.3.14	ko00190(Oxidative phosphorylation);ko05010(Alzheimer's disease);ko05012(Parkinson's disease);ko05016(Huntington's disease)
1375	6	A0A0D3EPG7_9ORYZ	Uncharacterized protein OS=Oryza barthii PE=4 SV=1	296	52885	23	275691	101963	92285	11	11	0.623	14	yes	down	41.05	4.9e-74	sp|P84169|PSD13_CHICK	26S proteasome non-ATPase regulatory subunit 13 OS=Gallus gallus GN=PSMD13 PE=1 SV=1	-	-	GO:0000502(proteasome complex)	99.48	8.3e-200	gi|115436936|ref|NP_001043172.1|	Os01g0511300 [Oryza sativa Japonica Group]	72.76	3.5e-131	KOG2908	26S proteasome regulatory complex, subunit RPN9/PSMD13	O	Posttranslational modification, protein turnover, chaperones	91.74	4.5e-50	I1I6J0_BRADI/235-343	I1I6J0.1 PF01399.22;PCI;	99.48	3.2e-200	K03039	26S proteasome regulatory subunit N9	-	ko03050(Proteasome)
2157	1514	I1QDG6_ORYGL	Uncharacterized protein OS=Oryza glaberrima PE=4 SV=1	130	118668	10	275691	101963	92285	11	8	0.624	4	yes	down	27.78	2.1e-20	sp|A7HNE8|DDL_FERNB	D-alanine--D-alanine ligase OS=Fervidobacterium nodosum (strain ATCC 35602 / DSM 5306 / Rt17-B1) GN=ddl PE=3 SV=1	GO:0007047(cellular cell wall organization);GO:0009252(peptidoglycan biosynthetic process);GO:0008360(regulation of cell shape)	GO:0005524(ATP binding);GO:0008716(D-alanine-D-alanine ligase activity);GO:0046872(metal ion binding)	GO:0005618(cell wall);GO:0005737(cytoplasm)	99.68	0	gi|115474235|ref|NP_001060716.1|	Os07g0691200 [Oryza sativa Japonica Group]	58.55	1.3e-134	-	-	-	-	99.46	8.8e-96	Q7XI67_ORYSJ/208-392	Q7XI67.1 PF07478.8;Dala_Dala_lig_C;	34.18	1.4e-20	K01921	D-alanine-D-alanine ligase	EC:6.3.2.4	ko00473(D-Alanine metabolism);ko00550(Peptidoglycan biosynthesis)
402	211	A0A0D3HVU3_9ORYZ	Uncharacterized protein OS=Oryza barthii PE=3 SV=1	1074	34240	48.3	275691	101963	92285	17	14	0.625	32	yes	down	93.46	1.8e-137	sp|P29766|RL8_SOLLC	60S ribosomal protein L8 OS=Solanum lycopersicum GN=RPL8 PE=2 SV=1	GO:0006412(translation)	GO:0003735(structural constituent of ribosome)	GO:0005840(ribosome)	100	5e-143	gi|115489150|ref|NP_001067062.1|	Os12g0567700 [Oryza sativa Japonica Group]	91.86	2.5e-134	KOG2309	60s ribosomal protein L2/L8	J	Translation, ribosomal structure and biogenesis	97.06	4e-72	C0PMC5_MAIZE/96-231	C0PMC5.1 PF03947.13;Ribosomal_L2_C;	100	2.4e-143	K02938	large subunit ribosomal protein L8e	-	ko03010(Ribosome)
1406	926	A0A0E0CZH9_9ORYZ	Uncharacterized protein OS=Oryza meridionalis PE=4 SV=1	283	192852	13.4	275691	101963	92285	22	15	0.626	12	yes	down	90.57	0	sp|Q10MJ1|CGEP_ORYSJ	Probable glutamyl endopeptidase, chloroplastic OS=Oryza sativa subsp. japonica GN=GEP PE=2 SV=1	GO:0006508(proteolysis)	GO:0008236(serine-type peptidase activity)	GO:0009570(chloroplast stroma)	95.57	0	gi|222624784|gb|EEE58916.1|	hypothetical protein OsJ_10563 [Oryza sativa Japonica Group]	69.23	0	KOG2100	Dipeptidyl aminopeptidase	O	Posttranslational modification, protein turnover, chaperones	97.1	8.2e-141	Q10MJ0_ORYSJ/3-282	Q10MJ0.1 PF03059.11;NAS;	64.58	3.1e-104	K05953	nicotianamine synthase	EC:2.5.1.43	-
1691	1135	A0A0D3HIE7_9ORYZ	Uncharacterized protein OS=Oryza barthii PE=4 SV=1	207	61994	7.2	275691	101963	92285	5	5	0.626	4	yes	down	40	4.5e-93	sp|Q7TMR0|PCP_MOUSE	Lysosomal Pro-X carboxypeptidase OS=Mus musculus GN=Prcp PE=2 SV=2	GO:0006508(proteolysis)	GO:0004180(carboxypeptidase activity);GO:0008236(serine-type peptidase activity)	GO:0005764(lysosome)	99.8	4.2e-285	gi|115484263|ref|NP_001065793.1|	Os11g0156200 [Oryza sativa Japonica Group]	47.55	3.7e-118	KOG2183	Prolylcarboxypeptidase (angiotensinase C)	OR	Posttranslational modification, protein turnover, chaperones;General function prediction only	69.61	4.7e-172	F2EE51_HORVD/66-492	F2EE51.1 PF05577.7;Peptidase_S28;	48.28	3.9e-126	K01285	lysosomal Pro-X carboxypeptidase	EC:3.4.16.2	-
2085	1466	A0A0E0BPK4_9ORYZ	Uncharacterized protein OS=Oryza glumipatula PE=4 SV=1	140	34842	34.8	275691	101963	92285	10	10	0.626	6	yes	down	79.17	5.5e-117	sp|Q9C6B3|GCA2_ARATH	Gamma carbonic anhydrase 2, mitochondrial OS=Arabidopsis thaliana GN=GAMMACA2 PE=1 SV=1	-	-	-	100	1.1e-143	gi|115487556|ref|NP_001066265.1|	Os12g0169700 [Oryza sativa Japonica Group]	79.17	2.4e-117	-	-	-	-	52.33	2.7e-16	UMP6_ARATH/1-257	Q9SX77.1 PF14290.1;DUF4370;	36.56	3.2e-30	K00680	-	-	ko00350(Tyrosine metabolism);ko00624(1- and 2-Methylnaphthalene degradation);ko00632(Benzoate degradation via CoA ligation);ko00642(Ethylbenzene degradation);ko00903(Limonene and pinene degradation)
3449	2574	J3LGH1_ORYBR	Uncharacterized protein OS=Oryza brachyantha GN=102720855 PE=4 SV=1	30	18722	13.3	275691	101963	92285	2	2	0.627	3	yes	down	68.75	8e-54	sp|O48528|OP163_ARATH	Outer envelope pore protein 16-3, chloroplastic/mitochondrial OS=Arabidopsis thaliana GN=OEP163 PE=1 SV=1	-	-	-	100	3.7e-78	gi|573920389|ref|XP_006647797.1|	PREDICTED: outer envelope pore protein 16-3, chloroplastic/mitochondrial-like [Oryza brachyantha]	68.75	2.6e-54	KOG3225	Mitochondrial import inner membrane translocase, subunit TIM22	U	Intracellular trafficking, secretion, and vesicular transport	90.4	1.4e-57	Q6ZGV9_ORYSJ/7-131	Q6ZGV9.1 PF02466.14;Tim17;	-	-	-	-	-	-
530	6	A0A0E0QY87_ORYRU	Uncharacterized protein OS=Oryza rufipogon PE=3 SV=1	857	98499	30.9	275691	101963	92285	30	29	0.628	22	yes	down	48.27	6.5e-159	sp|P46655|SYEC_YEAST	Glutamate--tRNA ligase, cytoplasmic OS=Saccharomyces cerevisiae (strain ATCC 204508 / S288c) GN=GUS1 PE=1 SV=3	GO:0006424(glutamyl-tRNA aminoacylation)	GO:0005524(ATP binding);GO:0004818(glutamate-tRNA ligase activity);GO:0003723(RNA binding)	GO:0017102(methionyl glutamyl tRNA synthetase complex);GO:0005739(mitochondrion)	100	0	gi|115481716|ref|NP_001064451.1|	Os10g0369000 [Oryza sativa Japonica Group]	69.14	7.5e-278	KOG1147	Glutamyl-tRNA synthetase	J	Translation, ribosomal structure and biogenesis	92.16	5.7e-160	I1HED3_BRADI/208-513	I1HED3.1 PF00749.16;tRNA-synt_1c;	100	0	K01885	glutamyl-tRNA synthetase	EC:6.1.1.17	ko00860(Porphyrin and chlorophyll metabolism);ko00970(Aminoacyl-tRNA biosynthesis)
972	613	A0A0D3FVL7_9ORYZ	Uncharacterized protein OS=Oryza barthii PE=4 SV=1	460	46639	29.3	275691	101963	92285	11	7	0.628	17	yes	down	-	-	-	-	-	-	-	99.72	9.8e-204	gi|222628827|gb|EEE60959.1|	hypothetical protein OsJ_14723 [Oryza sativa Japonica Group]	54.6	5.8e-111	-	-	-	-	99.63	2.3e-152	Q01JB6_ORYSA/83-350	Q01JB6.1 PF12697.2;Abhydrolase_6;	-	-	-	-	-	-
2302	1637	A0A0D3EZS0_9ORYZ	Carboxypeptidase OS=Oryza barthii PE=3 SV=1	108	64804	14.4	275691	101963	92285	9	5	0.629	4	yes	down	99.8	3e-278	sp|P37891|CBP3_ORYSJ	Serine carboxypeptidase 3 OS=Oryza sativa subsp. japonica GN=CBP3 PE=2 SV=1	GO:0006508(proteolysis)	GO:0004185(serine-type carboxypeptidase activity)	-	99.8	1.1e-277	gi|115443775|ref|NP_001045667.1|	Os02g0114200 [Oryza sativa Japonica Group]	64.37	4.7e-180	KOG1282	Serine carboxypeptidases (lysosomal cathepsin A)	OE	Posttranslational modification, protein turnover, chaperones;Amino acid transport and metabolism	93.61	9.1e-219	C5XS84_SORBI/76-482	C5XS84.1 PF00450.17;Peptidase_S10;	99.8	4.7e-278	K01287	carboxypeptidase C	EC:3.4.16.5	-
224	97	A0A0H3V724_ORYLO	Photosystem II CP47 reaction center protein OS=Oryza longistaminata GN=psbB PE=3 SV=1	1839	60584	26.4	275691	101963	92285	12	9	0.63	35	yes	down	100	3e-287	sp|Q6ENE8|PSBB_ORYNI	Photosystem II CP47 chlorophyll apoprotein OS=Oryza nivara GN=psbB PE=3 SV=1	GO:0009767(photosynthetic electron transport chain);GO:0018298(protein-chromophore linkage);GO:0006810(transport)	GO:0016168(chlorophyll binding)	GO:0009535(chloroplast thylakoid membrane);GO:0016021(integral to membrane);GO:0009523(photosystem II)	96.22	1.4e-289	gi|374974629|gb|AFA27408.1|	photosystem II CP47 chlorophyll apoprotein [Thamnochortus insignis]	95.67	1.2e-278	-	-	-	-	97.76	6.2e-271	Q67I56_HYDGA/1-490	Q67I56.1 PF00421.14;PSII;	99.02	7.5e-284	K02704	photosystem II PsbB protein	-	ko00195(Photosynthesis)
1312	146	A2XFD1_ORYSI	Uncharacterized protein OS=Oryza sativa subsp. indica GN=OsI_11075 PE=3 SV=1	316	13833	76.5	275691	101963	92285	8	7	0.63	27	yes	down	100	1.9e-53	sp|Q10N21|APX1_ORYSJ	L-ascorbate peroxidase 1, cytosolic OS=Oryza sativa subsp. japonica GN=APX1 PE=1 SV=1	GO:0042744(hydrogen peroxide catabolic process)	GO:0020037(heme binding);GO:0016688(L-ascorbate peroxidase activity)	-	100	7.7e-53	gi|125543402|gb|EAY89541.1|	hypothetical protein OsI_11075 [Oryza sativa Indica Group]	85.29	4.5e-45	-	-	-	-	100	2e-40	B7E6Z4_ORYSJ/16-227	B7E6Z4.1 PF00141.18;peroxidase;	100	3.4e-53	K00434	L-ascorbate peroxidase	EC:1.11.1.11	ko00053(Ascorbate and aldarate metabolism);ko00480(Glutathione metabolism)
2491	1785	A0A0D3FN24_9ORYZ	Uncharacterized protein OS=Oryza barthii PE=4 SV=1	86	37037	18.7	275691	101963	92285	5	5	0.63	6	yes	down	45.45	3.1e-61	sp|Q5U3U0|PHYD1_DANRE	Phytanoyl-CoA dioxygenase domain-containing protein 1 OS=Danio rerio GN=phyhd1 PE=2 SV=1	-	GO:0046872(metal ion binding);GO:0016702(oxidoreductase activity, acting on single donors with incorporation of molecular oxygen, incorporation of two atoms of oxygen)	-	99.63	2.3e-147	gi|122230581|sp|Q10E49.1|PAHX1_ORYSJ	RecName: Full=Phytanoyl-CoA dioxygenase 1; AltName: Full=Phytanoyl-CoA 2-hydroxylase [Oryza sativa Japonica Group]	67.02	8e-70	KOG3290	Peroxisomal phytanoyl-CoA hydroxylase	I	Lipid transport and metabolism	87.34	5e-111	C5WNQ9_SORBI/15-251	C5WNQ9.1 PF05721.8;PhyH;	40.6	8.1e-51	K00477	phytanoyl-CoA hydroxylase	EC:1.14.11.18	ko04146(Peroxisome)
2781	2014	I1NYU9_ORYGL	Peroxidase OS=Oryza glaberrima PE=3 SV=1	63	35582	24.3	275691	101963	92285	6	5	0.631	5	yes	down	62.34	1.6e-105	sp|Q9FLC0|PER52_ARATH	Peroxidase 52 OS=Arabidopsis thaliana GN=PER52 PE=2 SV=1	GO:0042744(hydrogen peroxide catabolic process)	GO:0020037(heme binding);GO:0004601(peroxidase activity);GO:0005515(protein binding)	GO:0048046(apoplast);GO:0005618(cell wall);GO:0005829(cytosol)	100	6.1e-168	gi|50251693|dbj|BAD27598.1|	putative bacterial-induced peroxidase precursor [Oryza sativa Japonica Group]	62.34	6.8e-106	-	-	-	-	87.65	2.3e-113	F2D1Q5_HORVD/72-314	F2D1Q5.1 PF00141.18;peroxidase;	62.34	2.6e-105	K00430	peroxidase	EC:1.11.1.7	ko00360(Phenylalanine metabolism);ko00680(Methane metabolism);ko00940(Phenylpropanoid biosynthesis)
1871	6	A0A0D3EJS1_9ORYZ	Uncharacterized protein OS=Oryza barthii PE=4 SV=1	172	93799	13.8	275691	101963	92285	11	9	0.632	12	yes	down	20.86	7.4e-06	sp|Q9QXS1|PLEC_MOUSE	Plectin OS=Mus musculus GN=Plec PE=1 SV=2	-	-	-	83.88	1.7e-293	gi|357127071|ref|XP_003565209.1|	PREDICTED: uncharacterized protein LOC100824671 [Brachypodium distachyon]	48.11	1.3e-153	-	-	-	-	-	-	-	-	-	-	-	-	-	-
1483	982	A0A0E0GIR1_ORYNI	Uncharacterized protein OS=Oryza nivara PE=4 SV=1	258	75558	15.1	275691	101963	92285	7	3	0.633	5	yes	down	77.81	2.1e-159	sp|Q08466|CSK22_ARATH	Casein kinase II subunit alpha-2 OS=Arabidopsis thaliana GN=CKA2 PE=2 SV=3	-	GO:0005524(ATP binding);GO:0005515(protein binding);GO:0004674(protein serine/threonine kinase activity)	GO:0005829(cytosol);GO:0005886(plasma membrane)	97.59	4.3e-178	gi|115451449|ref|NP_001049325.1|	Os03g0207300 [Oryza sativa Japonica Group]	84.98	2.2e-158	KOG0668	Casein kinase II, alpha subunit	TDK	Signal transduction mechanisms;Cell cycle control, cell division, chromosome partitioning;Transcription	100	1.2e-150	Q8H064_ORYSJ/34-309	Q8H064.1 PF00069.20;Pkinase;	86.79	8e-163	K03097	casein kinase 2, alpha polypeptide	EC:2.7.11.1	ko04310(Wnt signaling pathway);ko04520(Adherens junction);ko04530(Tight junction);ko04712(Circadian rhythm - plant)
2749	2001	A0A0E0PJX6_ORYRU	Uncharacterized protein OS=Oryza rufipogon PE=4 SV=1	64	127961	7.6	275691	101963	92285	9	6	0.634	4	yes	down	-	-	-	-	-	-	-	100	1.3e-304	gi|125551624|gb|EAY97333.1|	hypothetical protein OsI_19257 [Oryza sativa Indica Group]	62.41	3.5e-164	-	-	-	-	-	-	-	-	-	-	-	-	-	-
1332	875	A0A0D9YLU4_9ORYZ	Uncharacterized protein OS=Oryza glumipatula PE=4 SV=1	310	398276	5.8	275691	101963	92285	22	14	0.635	21	yes	down	67.68	2.7e-51	sp|Q9SJ12|ATP7_ARATH	Probable ATP synthase 24 kDa subunit, mitochondrial OS=Arabidopsis thaliana GN=At2g21870 PE=1 SV=1	GO:0009555(pollen development);GO:0015992(proton transport)	GO:0050897(cobalt ion binding);GO:0005507(copper ion binding);GO:0008270(zinc ion binding)	GO:0009507(chloroplast);GO:0005753(mitochondrial proton-transporting ATP synthase complex);GO:0005730(nucleolus);GO:0045263(proton-transporting ATP synthase complex, coupling factor F(o))	74.02	0	gi|222622109|gb|EEE56241.1|	hypothetical protein OsJ_05250 [Oryza sativa Japonica Group]	21.14	4.9e-74	KOG1181	FOG: Low-complexity	S	Function unknown	-	-	-	-	17.92	6.4e-11	K10388	plectin	-	-
1923	1325	J3MG77_ORYBR	Purple acid phosphatase OS=Oryza brachyantha GN=102710990 PE=3 SV=1	163	61960	9.6	275691	101963	92285	4	2	0.635	4	yes	down	74.95	7.6e-204	sp|Q93WP4|PEPP_ALLCE	Phosphoenolpyruvate phosphatase OS=Allium cepa GN=ACPEPP PE=1 SV=1	-	-	-	100	2.7e-272	gi|573947963|ref|XP_006656291.1|	PREDICTED: phosphoenolpyruvate phosphatase-like isoform X1 [Oryza brachyantha]	73.16	8.3e-197	KOG1378	Purple acid phosphatase	G	Carbohydrate transport and metabolism	95.96	1.4e-107	Q84V56_ORYSA/155-352	Q84V56.1 PF00149.23;Metallophos;	-	-	-	-	-	-
2701	1954	J3MI22_ORYBR	Dirigent protein OS=Oryza brachyantha PE=3 SV=1	68	28370	10.2	275691	101963	92285	3	3	0.635	5	yes	down	-	-	-	-	-	-	-	98.51	4e-102	gi|573950200|ref|XP_006657395.1|	PREDICTED: dirigent protein 21-like [Oryza brachyantha]	40.24	6.4e-28	-	-	-	-	81.33	1.6e-61	B8B6K1_ORYSI/28-174	B8B6K1.1 PF03018.9;Dirigent;	-	-	-	-	-	-
3020	3	A0A0D3HRX3_9ORYZ	RNA cytidine acetyltransferase OS=Oryza barthii PE=3 SV=1	47	141160	5.5	275691	101963	92285	6	5	0.635	4	yes	down	69.22	0	sp|Q9XIK4|U202A_ARATH	UPF0202 protein At1g10490 OS=Arabidopsis thaliana GN=At1g10490 PE=2 SV=2	-	GO:0005524(ATP binding)	GO:0005634(nucleus)	99.9	0	gi|222616707|gb|EEE52839.1|	hypothetical protein OsJ_35372 [Oryza sativa Japonica Group]	69.22	0	KOG2036	Predicted P-loop ATPase fused to an acetyltransferase	R	General function prediction only	100	1.7e-122	B9GC32_ORYSJ/517-744	B9GC32.1 PF13718.1;GNAT_acetyltr_2;	52.22	2.5e-283	K06957	-	-	-
480	6	A0A0D3HX19_9ORYZ	Uncharacterized protein OS=Oryza barthii PE=4 SV=1	934	17002	67.7	275691	101963	92285	11	11	0.637	67	yes	down	73.68	9.3e-64	sp|Q99070|GRP2_SORBI	Glycine-rich RNA-binding protein 2 OS=Sorghum bicolor GN=GRP2 PE=2 SV=1	-	GO:0000166(nucleotide binding);GO:0003723(RNA binding)	-	100	6.2e-90	gi|169244425|gb|ACA50486.1|	glycine-rich RNA binding protein [Oryza sativa Japonica Group]	70.69	2.3e-60	KOG0118	FOG: RRM domain	R	General function prediction only	98.59	9.9e-35	O22385_ORYSA/10-80	O22385.1 PF00076.17;RRM_1;	49.62	4.8e-28	K11294	nucleolin	-	ko05130(Pathogenic Escherichia coli infection)
1607	1071	A0A0E0PQN2_ORYRU	Uncharacterized protein OS=Oryza rufipogon PE=3 SV=1	228	49887	20.3	275691	101963	92285	7	6	0.637	6	yes	down	83.95	6.2e-161	sp|P49353|FPPS_MAIZE	Farnesyl pyrophosphate synthase OS=Zea mays GN=FPS PE=2 SV=1	GO:0006695(cholesterol biosynthetic process);GO:0008299(isoprenoid biosynthetic process)	GO:0004161(dimethylallyltranstransferase activity);GO:0004337(geranyltranstransferase activity);GO:0046872(metal ion binding)	GO:0005737(cytoplasm)	100	9.3e-194	gi|115465209|ref|NP_001056204.1|	Os05g0543400 [Oryza sativa Japonica Group]	69.82	3.3e-133	KOG0711	Polyprenyl synthetase	H	Coenzyme transport and metabolism	100	1.2e-141	Q9XEN0_ORYSI/192-458	Q9XEN0.1 PF00348.12;polyprenyl_synt;	100	4.1e-194	K00795	farnesyl diphosphate synthase	EC:2.5.1.1 2.5.1.10	ko00900(Terpenoid backbone biosynthesis)
336	146	A0A0D9Z5N3_9ORYZ	Uncharacterized protein OS=Oryza glumipatula PE=3 SV=1	1305	32424	65.6	275691	101963	92285	15	13	0.639	55	yes	down	100	1.3e-134	sp|Q10N21|APX1_ORYSJ	L-ascorbate peroxidase 1, cytosolic OS=Oryza sativa subsp. japonica GN=APX1 PE=1 SV=1	GO:0042744(hydrogen peroxide catabolic process)	GO:0020037(heme binding);GO:0016688(L-ascorbate peroxidase activity)	-	100	5.3e-134	gi|115452337|ref|NP_001049769.1|	Os03g0285700 [Oryza sativa Japonica Group]	78	4.5e-109	-	-	-	-	100	1.5e-113	B7E6Z4_ORYSJ/16-227	B7E6Z4.1 PF00141.18;peroxidase;	100	2.2e-134	K00434	L-ascorbate peroxidase	EC:1.11.1.11	ko00053(Ascorbate and aldarate metabolism);ko00480(Glutathione metabolism)
1068	683	A0A0E0EBX0_9ORYZ	Uncharacterized protein OS=Oryza meridionalis PE=3 SV=1	410	166017	12.3	275691	101963	92285	17	10	0.639	12	yes	down	94.48	2.2e-140	sp|P0C1M0|ATPG_MAIZE	ATP synthase subunit gamma, chloroplastic OS=Zea mays PE=1 SV=1	GO:0015986(ATP synthesis coupled proton transport)	GO:0046933(hydrogen ion transporting ATP synthase activity, rotational mechanism);GO:0046961(proton-transporting ATPase activity, rotational mechanism)	GO:0009535(chloroplast thylakoid membrane);GO:0045261(proton-transporting ATP synthase complex, catalytic core F(1))	86.43	0	gi|573952670|ref|XP_006658609.1|	PREDICTED: uncharacterized protein LOC102711450, partial [Oryza brachyantha]	76.04	2.2e-118	KOG1531	F0F1-type ATP synthase, gamma subunit	C	Energy production and conversion	94.46	1.7e-139	ATPG_MAIZE/36-357	P0C1M0.1 PF00231.14;ATP-synt;	99.66	8.9e-147	K02115	F-type H+-transporting ATPase subunit gamma	EC:3.6.3.14	ko00190(Oxidative phosphorylation);ko00195(Photosynthesis)
2031	1417	A0A0D3FKG3_9ORYZ	Uncharacterized protein OS=Oryza barthii PE=4 SV=1	151	40830	14.4	275691	101963	92285	6	4	0.639	4	yes	down	44.44	1.9e-38	sp|P95649|CBBY_RHOSH	Protein CbbY OS=Rhodobacter sphaeroides GN=cbbY PE=3 SV=1	-	GO:0016787(hydrolase activity)	-	100	1.4e-167	gi|115453797|ref|NP_001050499.1|	Os03g0565200 [Oryza sativa Japonica Group]	80.78	2.1e-110	KOG2914	Predicted haloacid-halidohydrolase and related hydrolases	R	General function prediction only	100	4.4e-103	I1PCT3_ORYGL/80-277	I1PCT3.1 PF13419.1;HAD_2;	38.41	5.4e-20	K01567	-	-	-
649	384	A0A0E0I9X7_ORYNI	Uncharacterized protein OS=Oryza nivara PE=4 SV=1	696	59315	33.5	275691	101963	92285	14	12	0.64	19	yes	down	-	-	-	-	-	-	-	100	8.8e-217	gi|115485233|ref|NP_001067760.1|	Os11g0414000 [Oryza sativa Japonica Group]	77.13	1.3e-175	KOG2297	Predicted translation factor, contains W2 domain	J	Translation, ribosomal structure and biogenesis	97.4	1.4e-37	B4FI21_MAIZE/335-411	B4FI21.1 PF02020.13;W2;	-	-	-	-	-	-
867	540	A0A0E0ITF2_ORYNI	Uncharacterized protein OS=Oryza nivara PE=4 SV=1	521	168684	9.6	275691	101963	92285	13	7	0.64	11	yes	down	48.81	2.3e-82	sp|Q8W034|RNP1_ARATH	Heterogeneous nuclear ribonucleoprotein 1 OS=Arabidopsis thaliana GN=RNP1 PE=1 SV=1	-	-	-	97.96	0	gi|125532324|gb|EAY78889.1|	hypothetical protein OsI_33993 [Oryza sativa Indica Group]	50.63	3.9e-211	-	-	-	-	76.94	6.3e-296	C5WYI9_SORBI/40-760	C5WYI9.1 PF05664.6;DUF810;	42.22	2e-46	K03102	squid	-	ko04320(Dorso-ventral axis formation)
1432	945	A0A0D9ZJ98_9ORYZ	Uncharacterized protein OS=Oryza glumipatula PE=4 SV=1	274	36623	20.4	275691	101963	92285	6	3	0.64	4	yes	down	-	-	-	-	-	-	-	97.47	3.7e-138	gi|218194630|gb|EEC77057.1|	hypothetical protein OsI_15443 [Oryza sativa Indica Group]	-	-	-	-	-	-	98.2	9.8e-53	Q7XS70_ORYSJ/14-124	Q7XS70.2 PF00072.19;Response_reg;	-	-	-	-	-	-
1034	432	A0A0D3G3Q6_9ORYZ	Uncharacterized protein OS=Oryza barthii PE=4 SV=1	423	78178	16.8	275691	101963	92285	15	11	0.641	19	yes	down	58.68	1.6e-114	sp|Q8GYD7|AT18C_ARATH	Autophagy-related protein 18c OS=Arabidopsis thaliana GN=ATG18C PE=2 SV=1	-	-	-	99.21	1.2e-205	gi|115462321|ref|NP_001054760.1|	Os05g0169200 [Oryza sativa Japonica Group]	58.68	5.3e-115	KOG2111	Uncharacterized conserved protein, contains WD40 repeats	S	Function unknown	97.55	3.1e-86	I1HLE6_BRADI/5-167	I1HLE6.1 PF00252.13;Ribosomal_L16;	100	2.7e-108	K02866	large subunit ribosomal protein L10e	-	ko03010(Ribosome)
3359	2524	A0A0E0GJ99_ORYNI	Uncharacterized protein OS=Oryza nivara PE=4 SV=1	33	29975	15.3	275691	101963	92285	4	4	0.641	3	yes	down	-	-	-	-	-	-	-	99.62	4.3e-137	gi|115451681|ref|NP_001049441.1|	Os03g0226700 [Oryza sativa Japonica Group]	-	-	-	-	-	-	-	-	-	-	-	-	-	-	-	-
283	137	A0A0D3FPD3_9ORYZ	Uncharacterized protein OS=Oryza barthii PE=3 SV=1	1505	45305	46.1	275691	101963	92285	12	11	0.642	27	yes	down	55.36	2.5e-93	sp|Q55512|DHAS_SYNY3	Aspartate-semialdehyde dehydrogenase OS=Synechocystis sp. (strain PCC 6803 / Kazusa) GN=asd PE=3 SV=2	GO:0019877(diaminopimelate biosynthetic process);GO:0009097(isoleucine biosynthetic process);GO:0009086(methionine biosynthetic process);GO:0009088(threonine biosynthetic process)	GO:0004073(aspartate-semialdehyde dehydrogenase activity);GO:0003942(N-acetyl-gamma-glutamyl-phosphate reductase activity);GO:0051287(NAD binding);GO:0050661(NADP binding);GO:0046983(protein dimerization activity)	GO:0005737(cytoplasm)	100	1.2e-196	gi|115455493|ref|NP_001051347.1|	Os03g0760700 [Oryza sativa Japonica Group]	74.52	1.3e-143	KOG4777	Aspartate-semialdehyde dehydrogenase	E	Amino acid transport and metabolism	100	8.2e-95	Q93Y73_ORYSJ/179-360	Q93Y73.1 PF02774.13;Semialdhyde_dhC;	100	5.5e-197	K00133	aspartate-semialdehyde dehydrogenase	EC:1.2.1.11	ko00260(Glycine, serine and threonine metabolism);ko00270(Cysteine and methionine metabolism);ko00300(Lysine biosynthesis)
1143	733	A0A0D3G0S1_9ORYZ	Uncharacterized protein OS=Oryza barthii PE=4 SV=1	378	91592	14	275691	101963	92285	10	9	0.642	7	yes	down	69.46	9.8e-298	sp|Q9FLG1|BXL4_ARATH	Beta-D-xylosidase 4 OS=Arabidopsis thaliana GN=BXL4 PE=1 SV=1	GO:0045493(xylan catabolic process)	GO:0009044(xylan 1,4-beta-xylosidase activity)	GO:0048046(apoplast);GO:0005618(cell wall);GO:0005578(proteinaceous extracellular matrix)	99.61	0	gi|115460876|ref|NP_001054038.1|	Os04g0640700 [Oryza sativa Japonica Group]	69.46	2.7e-298	-	-	-	-	92.88	7.3e-156	F2D5P9_HORVD/56-365	F2D5P9.1 PF00933.16;Glyco_hydro_3;	56.1	1.7e-229	K05349	beta-glucosidase	EC:3.2.1.21	ko00460(Cyanoamino acid metabolism);ko00500(Starch and sucrose metabolism);ko00940(Phenylpropanoid biosynthesis)
366	105	A0A0D3ENQ1_9ORYZ	40S ribosomal protein S4 OS=Oryza barthii PE=3 SV=1	1201	39261	65.7	275691	101963	92285	22	19	0.643	46	yes	down	98.87	1.3e-140	sp|P49398|RS4_ORYSJ	40S ribosomal protein S4 OS=Oryza sativa subsp. japonica GN=RPS4 PE=2 SV=3	GO:0006412(translation)	GO:0019843(rRNA binding);GO:0003735(structural constituent of ribosome)	-	99.62	8.6e-141	gi|115436514|ref|NP_001043015.1|	Os01g0358400 [Oryza sativa Japonica Group]	89.31	3.4e-129	KOG0378	40S ribosomal protein S4	J	Translation, ribosomal structure and biogenesis	90.91	5.9e-35	A2Y3W4_ORYSI/110-186	A2Y3W4.1 PF00900.15;Ribosomal_S4e;	99.62	3.7e-141	K02987	small subunit ribosomal protein S4e	-	ko03010(Ribosome)
538	6	A0A0D3GU79_9ORYZ	NADH dehydrogenase [ubiquinone] flavoprotein 1, mitochondrial OS=Oryza barthii PE=3 SV=1	846	65625	31.7	275691	101963	92285	19	16	0.644	22	yes	down	94.83	3e-248	sp|Q9FNN5|NDUV1_ARATH	NADH dehydrogenase [ubiquinone] flavoprotein 1, mitochondrial OS=Arabidopsis thaliana GN=At5g08530 PE=2 SV=1	GO:0022900(electron transport chain);GO:0006810(transport)	GO:0051539(4 iron, 4 sulfur cluster binding);GO:0010181(FMN binding);GO:0046872(metal ion binding);GO:0051287(NAD binding);GO:0008137(NADH dehydrogenase (ubiquinone) activity)	GO:0005747(mitochondrial respiratory chain complex I)	99.8	3.4e-279	gi|115473713|ref|NP_001060455.1|	Os07g0645400 [Oryza sativa Japonica Group]	94.83	9.6e-249	KOG2658	NADH:ubiquinone oxidoreductase, NDUFV1/51kDa subunit	C	Energy production and conversion	95.38	4.8e-90	F6H4T6_VITVI/91-263	F6H4T6.1 PF01512.12;Complex1_51K;	99.8	1.4e-279	K03942	NADH dehydrogenase (ubiquinone) flavoprotein 1	EC:1.6.5.3 1.6.99.3	ko00190(Oxidative phosphorylation);ko05010(Alzheimer's disease);ko05012(Parkinson's disease);ko05016(Huntington's disease)
13	3	A0A0D3G5Q6_9ORYZ	Uncharacterized protein OS=Oryza barthii PE=3 SV=1	18261	174232	28.7	275691	101963	92285	43	37	0.645	259	yes	down	88.24	2.8e-307	sp|Q9STW6|HSP7F_ARATH	Heat shock 70 kDa protein 6, chloroplastic OS=Arabidopsis thaliana GN=HSP70-6 PE=1 SV=1	-	-	-	100	0	gi|222631026|gb|EEE63158.1|	hypothetical protein OsJ_17967 [Oryza sativa Japonica Group]	88.24	7e-308	KOG0102	Molecular chaperones mortalin/PBP74/GRP75, HSP70 superfamily	O	Posttranslational modification, protein turnover, chaperones	88.93	1.1e-282	A8W7B5_SOLLC/57-652	A8W7B5.1 PF00012.15;HSP70;	88.24	3.8e-307	K03283	heat shock 70kDa protein 1/8	-	ko03040(Spliceosome);ko04010(MAPK signaling pathway);ko04144(Endocytosis);ko04612(Antigen processing and presentation)
1200	775	A0A0D9Z1G0_9ORYZ	Uncharacterized protein OS=Oryza glumipatula PE=3 SV=1	353	55345	13.5	275691	101963	92285	6	6	0.645	7	yes	down	59.31	1.5e-152	sp|A7PZL3|PGLR_VITVI	Probable polygalacturonase OS=Vitis vinifera GN=GSVIVT00026920001 PE=1 SV=1	GO:0005975(carbohydrate metabolic process)	GO:0004650(polygalacturonase activity)	GO:0016021(integral to membrane)	99.78	3.4e-254	gi|115450425|ref|NP_001048813.1|	Os03g0124900 [Oryza sativa Japonica Group]	63.08	5.1e-152	-	-	-	-	100	7.6e-199	Q10SE9_ORYSJ/73-429	Q10SE9.1 PF00295.12;Glyco_hydro_28;	29.87	2.5e-29	K01184	polygalacturonase	EC:3.2.1.15	ko00040(Pentose and glucuronate interconversions);ko00500(Starch and sucrose metabolism)
3859	609	A0A0D3G0K6_9ORYZ	Uncharacterized protein OS=Oryza barthii PE=4 SV=1	20	23208	21.2	275691	101963	92285	4	2	0.645	2	yes	down	97.73	2.8e-65	sp|O04433|SRP14_ORYSJ	Signal recognition particle 14 kDa protein OS=Oryza sativa subsp. japonica GN=SRP14 PE=2 SV=1	GO:0045900(negative regulation of translational elongation);GO:0006614(SRP-dependent cotranslational protein targeting to membrane)	GO:0008312(7S RNA binding);GO:0030942(endoplasmic reticulum signal peptide binding)	GO:0005786(signal recognition particle, endoplasmic reticulum targeting)	97.73	1e-64	gi|115460654|ref|NP_001053927.1|	Os04g0623700 [Oryza sativa Japonica Group]	62.5	6.3e-39	KOG1761	Signal recognition particle, subunit Srp14	U	Intracellular trafficking, secretion, and vesicular transport	96.67	3.5e-43	B8AUI8_ORYSI/4-93	B8AUI8.1 PF02290.10;SRP14;	97.73	4.1e-65	K03104	signal recognition particle subunit SRP14	-	ko03060(Protein export)
1783	613	A0A0D3FVL5_9ORYZ	Uncharacterized protein OS=Oryza barthii PE=4 SV=1	187	46709	18.2	275691	101963	92285	7	5	0.646	11	yes	down	-	-	-	-	-	-	-	100	1.5e-205	gi|218194815|gb|EEC77242.1|	hypothetical protein OsI_15805 [Oryza sativa Indica Group]	56.41	2.2e-113	-	-	-	-	100	4.5e-153	B8ATN3_ORYSI/85-352	B8ATN3.1 PF12697.2;Abhydrolase_6;	-	-	-	-	-	-
489	146	J3LMP1_ORYBR	Uncharacterized protein OS=Oryza brachyantha GN=102702265 PE=3 SV=1	920	32513	55.2	275691	101963	92285	14	12	0.648	48	yes	down	96	1e-129	sp|Q10N21|APX1_ORYSJ	L-ascorbate peroxidase 1, cytosolic OS=Oryza sativa subsp. japonica GN=APX1 PE=1 SV=1	GO:0042744(hydrogen peroxide catabolic process)	GO:0020037(heme binding);GO:0016688(L-ascorbate peroxidase activity)	-	100	2.6e-134	gi|573924656|ref|XP_006649890.1|	PREDICTED: L-ascorbate peroxidase 1, cytosolic-like [Oryza brachyantha]	78	8.2e-109	-	-	-	-	95.75	5e-109	B7E6Z4_ORYSJ/16-227	B7E6Z4.1 PF00141.18;peroxidase;	96	1.8e-129	K00434	L-ascorbate peroxidase	EC:1.11.1.11	ko00053(Ascorbate and aldarate metabolism);ko00480(Glutathione metabolism)
343	18	A0A0E0P0Y0_ORYRU	Glucose-1-phosphate adenylyltransferase OS=Oryza rufipogon PE=3 SV=1	1275	61750	59.3	275691	101963	92285	27	25	0.65	39	yes	down	82.69	8.7e-203	sp|P55229|GLGL1_ARATH	Glucose-1-phosphate adenylyltransferase large subunit 1, chloroplastic OS=Arabidopsis thaliana GN=ADG2 PE=1 SV=3	GO:0005978(glycogen biosynthetic process);GO:0019252(starch biosynthetic process)	GO:0005524(ATP binding);GO:0008878(glucose-1-phosphate adenylyltransferase activity)	GO:0009941(chloroplast envelope);GO:0009570(chloroplast stroma)	98.22	1.2e-261	gi|115455167|ref|NP_001051184.1|	Os03g0735000 [Oryza sativa Japonica Group]	82.69	4e-203	KOG1322	GDP-mannose pyrophosphorylase/mannose-1-phosphate guanylyltransferase	M	Cell wall/membrane/envelope biogenesis	93.57	5.7e-142	F2D730_HORVD/71-350	F2D730.1 PF00483.18;NTP_transferase;	98.22	5.1e-262	K00975	glucose-1-phosphate adenylyltransferase	EC:2.7.7.27	ko00500(Starch and sucrose metabolism);ko00520(Amino sugar and nucleotide sugar metabolism)
1441	952	A2ZZV6_ORYSJ	Uncharacterized protein OS=Oryza sativa subsp. japonica GN=OsJ_04179 PE=4 SV=1	271	61461	34	275691	101963	92285	17	10	0.65	11	yes	down	29.82	4.6e-09	sp|Q9FVQ1|NUCL1_ARATH	Nucleolin 1 OS=Arabidopsis thaliana GN=NUCL1 PE=1 SV=1	-	-	-	100	2.6e-231	gi|125572738|gb|EAZ14253.1|	hypothetical protein OsJ_04179 [Oryza sativa Japonica Group]	43.04	3.4e-75	KOG0118	FOG: RRM domain	R	General function prediction only	100	5.9e-51	A2ZZV6_ORYSJ/301-400	A2ZZV6.1 PF08777.6;RRM_3;	99.77	2.7e-231	K11090	lupus La protein	-	ko05322(Systemic lupus erythematosus)
470	6	A0A0D3HUS8_9ORYZ	Uncharacterized protein OS=Oryza barthii PE=4 SV=1	950	25394	31.9	275691	101963	92285	9	5	0.652	17	yes	down	56.87	2.8e-58	sp|Q9FNR1|RBG3_ARATH	Glycine-rich RNA-binding protein 3, mitochondrial OS=Arabidopsis thaliana GN=RBG3 PE=2 SV=1	-	-	-	70.17	1.3e-82	gi|514754041|ref|XP_004962942.1|	PREDICTED: glycine-rich RNA-binding protein 3, mitochondrial-like [Setaria italica]	56.87	1.1e-58	KOG0118	FOG: RRM domain	R	General function prediction only	100	7.4e-34	I1R6K8_ORYGL/33-103	I1R6K8.1 PF00076.17;RRM_1;	35.06	3e-22	K03102	squid	-	ko04320(Dorso-ventral axis formation)
282	19	A0A0D9Y7M6_9ORYZ	S-adenosylmethionine synthase OS=Oryza glumipatula PE=3 SV=1	1514	58936	50.6	275691	101963	92285	17	15	0.653	36	yes	down	99.75	3.5e-216	sp|P93438|METK2_ORYSJ	S-adenosylmethionine synthase 2 OS=Oryza sativa subsp. japonica GN=SAM2 PE=1 SV=1	GO:0006730(one-carbon metabolic process);GO:0006556(S-adenosylmethionine biosynthetic process)	GO:0005524(ATP binding);GO:0046872(metal ion binding);GO:0004478(methionine adenosyltransferase activity)	GO:0005737(cytoplasm)	99.75	1.3e-215	gi|3024122|sp|P93438.1|METK2_ORYSJ	RecName: Full=S-adenosylmethionine synthase 2; Short=AdoMet synthase 2; AltName: Full=Methionine adenosyltransferase 2; Short=MAT 2 [Oryza sativa Japonica Group]	93.57	1e-202	KOG1506	S-adenosylmethionine synthetase	H	Coenzyme transport and metabolism	92.25	3.8e-72	I1HF17_BRADI/242-383	I1HF17.1 PF02773.11;S-AdoMet_synt_C;	94.85	9.7e-206	K00789	S-adenosylmethionine synthetase	EC:2.5.1.6	ko00270(Cysteine and methionine metabolism);ko00450(Selenoamino acid metabolism)
2221	1568	B8BAV7_ORYSI	Uncharacterized protein OS=Oryza sativa subsp. indica GN=OsI_27845 PE=4 SV=1	119	70399	16.3	275691	101963	92285	6	5	0.654	2	yes	down	51.66	5.2e-187	sp|Q8VXX5|SKS1_ARATH	Monocopper oxidase-like protein SKS1 OS=Arabidopsis thaliana GN=SKS1 PE=1 SV=1	-	GO:0005507(copper ion binding);GO:0016491(oxidoreductase activity)	GO:0046658(anchored to plasma membrane);GO:0009506(plasmodesma)	100	0	gi|218200491|gb|EEC82918.1|	hypothetical protein OsI_27845 [Oryza sativa Indica Group]	54.41	2.7e-186	KOG1263	Multicopper oxidases	Q	Secondary metabolites biosynthesis, transport and catabolism	100	3.9e-76	I1QFR2_ORYGL/361-498	I1QFR2.1 PF07731.9;Cu-oxidase_2;	45.49	5.8e-126	K00423	L-ascorbate oxidase	EC:1.10.3.3	ko00053(Ascorbate and aldarate metabolism)
1449	959	A0A0E0LYQ2_ORYPU	DNA-directed RNA polymerase OS=Oryza punctata PE=3 SV=1	270	178177	10.2	275691	101963	92285	15	9	0.655	10	yes	down	78.45	0	sp|Q8L6J5|RPO1B_TOBAC	DNA-directed RNA polymerase 1B, mitochondrial OS=Nicotiana tabacum GN=RPOT1-TOM PE=2 SV=2	-	GO:0003677(DNA binding);GO:0003899(DNA-directed RNA polymerase activity)	GO:0005739(mitochondrion)	87.5	0	gi|115478128|ref|NP_001062659.1|	Os09g0246200 [Oryza sativa Japonica Group]	68.81	0	KOG1038	Mitochondrial/chloroplast DNA-directed RNA polymerase RPO41, provides primers for DNA replication-initiation	KL	Transcription;Replication, recombination and repair	98.44	2e-207	I1PIF4_ORYGL/601-993	I1PIF4.1 PF00940.14;RNA_pol;	87.5	0	K10908	DNA-directed RNA polymerase, mitochondrial	EC:2.7.7.6	-
1679	1126	A0A0E0FI21_ORYNI	Uncharacterized protein OS=Oryza nivara PE=4 SV=1	211	361821	9	275691	101963	92285	34	28	0.655	9	yes	down	85.01	0	sp|Q99PV0|PRP8_MOUSE	Pre-mRNA-processing-splicing factor 8 OS=Mus musculus GN=Prpf8 PE=1 SV=2	GO:0000398(nuclear mRNA splicing, via spliceosome)	GO:0003723(RNA binding)	GO:0016607(nuclear speck)	99.68	0	gi|55296044|dbj|BAD67606.1|	putative splicing factor Prp8 [Oryza sativa Japonica Group]	91.84	0	KOG1795	U5 snRNP spliceosome subunit	A	RNA processing and modification	96.33	3.4e-224	Q9T0I6_ARATH/411-819	Q9T0I6.1 PF08083.6;PROCN;	-	-	-	-	-	-
2261	1599	A0A0D3GZY6_9ORYZ	Uncharacterized protein OS=Oryza barthii PE=4 SV=1	114	120929	5.8	275691	101963	92285	5	5	0.656	3	yes	down	64.62	0	sp|Q84K47|AB2A_ARATH	ABC transporter A family member 2 OS=Arabidopsis thaliana GN=ABCA2 PE=2 SV=1	GO:0006810(transport)	GO:0005524(ATP binding);GO:0016887(ATPase activity)	GO:0016021(integral to membrane)	99.38	0	gi|115476292|ref|NP_001061742.1|	Os08g0398000 [Oryza sativa Japonica Group]	62.97	0	KOG0059	Lipid exporter ABCA1 and related proteins, ABC superfamily	IR	Lipid transport and metabolism;General function prediction only	95.1	5.8e-149	I1I6W4_BRADI/154-439	I1I6W4.1 PF12698.2;ABC2_membrane_3;	35.57	2.6e-78	K10827	polyamine-transporting ATPase	-	-
3550	2663	A0A0E0KIC8_ORYPU	Calcium load-activated calcium channel OS=Oryza punctata PE=3 SV=1	27	25003	18.9	275691	101963	92285	4	3	0.656	2	yes	down	-	-	-	-	-	-	-	96.65	2e-100	gi|115455007|ref|NP_001051104.1|	Os03g0721400 [Oryza sativa Japonica Group]	63.18	2.9e-63	KOG3312	Predicted membrane protein	S	Function unknown	96.17	1.5e-86	A2XLH6_ORYSI/7-189	A2XLH6.1 PF01956.11;DUF106;	-	-	-	-	-	-
3355	2515	Q84P92_ORYSJ	Carboxypeptidase (Fragment) OS=Oryza sativa subsp. japonica PE=2 SV=1	33	53411	13	275691	101963	92285	5	4	0.657	2	yes	down	75.17	2.9e-182	sp|P52711|CBP23_HORVU	Serine carboxypeptidase II-3 OS=Hordeum vulgare GN=CXP;2-3 PE=2 SV=1	GO:0006508(proteolysis)	GO:0004185(serine-type carboxypeptidase activity)	-	99.33	1.4e-248	gi|29367473|gb|AAO72592.1|	serine carboxypepsidase [Oryza sativa Japonica Group]	53.1	9.7e-126	KOG1282	Serine carboxypeptidases (lysosomal cathepsin A)	OE	Posttranslational modification, protein turnover, chaperones;Amino acid transport and metabolism	92.58	1.5e-184	B8B5L7_ORYSI/1-361	B8B5L7.1 PF00450.17;Peptidase_S10;	93.67	5.4e-228	K01288	carboxypeptidase D	EC:3.4.16.6	-
588	344	A0A0D3F3P9_9ORYZ	60S ribosomal protein L27 OS=Oryza barthii PE=3 SV=1	773	22736	46.7	275691	101963	92285	9	5	0.658	25	yes	down	80.29	4.4e-57	sp|P51419|RL273_ARATH	60S ribosomal protein L27-3 OS=Arabidopsis thaliana GN=RPL27C PE=2 SV=2	GO:0006412(translation)	GO:0003735(structural constituent of ribosome)	GO:0022625(cytosolic large ribosomal subunit)	100	4.7e-71	gi|115445581|ref|NP_001046570.1|	Os02g0284600 [Oryza sativa Japonica Group]	80.29	1.5e-57	KOG3418	60S ribosomal protein L27	J	Translation, ribosomal structure and biogenesis	100	4.1e-43	I1NZG3_ORYGL/52-137	I1NZG3.1 PF01777.13;Ribosomal_L27e;	100	1.9e-71	K02901	large subunit ribosomal protein L27e	-	ko03010(Ribosome)
1394	917	A0A0D3FKF7_9ORYZ	Mg-protoporphyrin IX chelatase OS=Oryza barthii PE=3 SV=1	288	51207	27	275691	101963	92285	13	11	0.659	8	yes	down	100	8.4e-217	sp|Q53RM0|CHLI_ORYSJ	Magnesium-chelatase subunit ChlI, chloroplastic OS=Oryza sativa subsp. japonica GN=CHLI PE=1 SV=1	-	-	-	100	3.2e-216	gi|115453785|ref|NP_001050493.1|	Os03g0563300 [Oryza sativa Japonica Group]	76.4	1.2e-163	-	-	-	-	80.53	5.2e-81	H8ZXE1_9EUGL/13-202	H8ZXE1.1 PF01078.16;Mg_chelatase;	100	1.6e-216	K03405	magnesium chelatase subunit I	EC:6.6.1.1	ko00860(Porphyrin and chlorophyll metabolism)
1481	977	A0A0E0ISN2_ORYNI	Uncharacterized protein OS=Oryza nivara PE=4 SV=1	259	54272	20.9	275691	101963	92285	10	5	0.659	5	yes	down	-	-	-	-	-	-	-	99.15	2.9e-250	gi|115482238|ref|NP_001064712.1|	Os10g0445600 [Oryza sativa Japonica Group]	46.4	5.4e-87	-	-	-	-	-	-	-	-	-	-	-	-	-	-
2023	1411	A0A0D3EY59_9ORYZ	Uncharacterized protein OS=Oryza barthii PE=4 SV=1	152	57851	11.2	275691	101963	92285	5	4	0.659	4	yes	down	-	-	-	-	-	-	-	100	1.4e-221	gi|115441987|ref|NP_001045273.1|	Os01g0928100 [Oryza sativa Japonica Group]	61.11	1.3e-77	-	-	-	-	-	-	-	-	-	-	-	-	-	-
674	404	A0A0E0MZF0_ORYRU	Uncharacterized protein OS=Oryza rufipogon PE=4 SV=1	677	68970	30.7	275691	101963	92285	19	17	0.66	14	yes	down	80.9	1.6e-213	sp|Q42479|CDPK3_ARATH	Calcium-dependent protein kinase 3 OS=Arabidopsis thaliana GN=CPK3 PE=1 SV=1	GO:0009738(abscisic acid mediated signaling pathway);GO:0046777(protein autophosphorylation);GO:0010359(regulation of anion channel activity);GO:0010119(regulation of stomatal movement);GO:0009651(response to salt stress)	GO:0005524(ATP binding);GO:0005509(calcium ion binding);GO:0005515(protein binding);GO:0004674(protein serine/threonine kinase activity)	GO:0005829(cytosol);GO:0005634(nucleus);GO:0005886(plasma membrane);GO:0005773(vacuole)	100	4.6e-284	gi|125571219|gb|EAZ12734.1|	hypothetical protein OsJ_02652 [Oryza sativa Japonica Group]	80.9	6.3e-214	KOG0032	Ca2+/calmodulin-dependent protein kinase, EF-Hand protein superfamily	T	Signal transduction mechanisms	92.66	2e-132	F2DKQ8_HORVD/68-326	F2DKQ8.1 PF00069.20;Pkinase;	100	1.8e-284	K00924	-	-	-
792	487	A0A0D3HIR1_9ORYZ	Fructose-bisphosphate aldolase OS=Oryza barthii PE=3 SV=1	575	49813	46.1	275691	101963	92285	18	17	0.662	37	yes	down	100	8.8e-208	sp|Q40677|ALFC_ORYSJ	Fructose-bisphosphate aldolase, chloroplastic OS=Oryza sativa subsp. japonica GN=Os11g0171300 PE=1 SV=2	GO:0006096(glycolysis)	GO:0004332(fructose-bisphosphate aldolase activity)	-	100	3e-207	gi|115484401|ref|NP_001065862.1|	Os11g0171300 [Oryza sativa Japonica Group]	75.32	5.2e-158	KOG1557	Fructose-biphosphate aldolase	G	Carbohydrate transport and metabolism	93.62	2.6e-173	F2D6R8_HORVD/41-385	F2D6R8.1 PF00274.14;Glycolytic;	100	1.3e-207	K01623	fructose-bisphosphate aldolase, class I	EC:4.1.2.13	ko00010(Glycolysis / Gluconeogenesis);ko00030(Pentose phosphate pathway);ko00051(Fructose and mannose metabolism);ko00710(Carbon fixation in photosynthetic organisms)
1322	868	A0A0D3HEP8_9ORYZ	Uncharacterized protein OS=Oryza barthii PE=4 SV=1	312	74949	27	275691	101963	92285	15	14	0.663	11	yes	down	48.3	4.2e-95	sp|Q06190|P2R3A_HUMAN	Serine/threonine-protein phosphatase 2A regulatory subunit B'' subunit alpha OS=Homo sapiens GN=PPP2R3A PE=1 SV=1	GO:0006470(protein dephosphorylation)	GO:0005509(calcium ion binding);GO:0005515(protein binding);GO:0008601(protein phosphatase type 2A regulator activity)	GO:0000159(protein phosphatase type 2A complex)	100	0	gi|13129508|gb|AAK13162.1|AC078829_14	putative protein phosphatase 2A regulatory subunit [Oryza sativa Japonica Group]	82.65	2.6e-218	KOG2562	Protein phosphatase 2 regulatory subunit	A	RNA processing and modification	77.83	2.2e-89	Q69M01_ORYSJ/230-433	Q69M01.1 PF13499.1;EF-hand_7;	100	2.1e-294	K11583	protein phosphatase 2 (formerly 2A), regulatory subunit B''	-	-
2504	1790	A0A0E0HXI7_ORYNI	Uncharacterized protein OS=Oryza nivara PE=3 SV=1	85	46977	23.5	275691	101963	92285	9	6	0.663	8	yes	down	50.58	4.3e-47	sp|P23444|H1_MAIZE	Histone H1 OS=Zea mays PE=2 SV=2	GO:0006334(nucleosome assembly)	GO:0003677(DNA binding)	GO:0000786(nucleosome);GO:0005634(nucleus)	99.28	8.8e-139	gi|125557479|gb|EAZ03015.1|	hypothetical protein OsI_25157 [Oryza sativa Indica Group]	47.6	1.9e-46	-	-	-	-	100	2.6e-34	A2YIV4_ORYSI/74-144	A2YIV4.1 PF00538.14;Linker_histone;	98.92	6.2e-138	K11275	histone H1/5	-	-
1443	951	A2Y8L7_ORYSI	Uncharacterized protein OS=Oryza sativa subsp. indica GN=OsI_21398 PE=3 SV=1	271	52662	27.1	275691	101963	92285	12	10	0.664	14	yes	down	-	-	-	-	-	-	-	100	4e-260	gi|125553822|gb|EAY99427.1|	hypothetical protein OsI_21398 [Oryza sativa Indica Group]	35.08	2.6e-47	KOG1339	Aspartyl protease	O	Posttranslational modification, protein turnover, chaperones	100	3.1e-95	A2Y8L7_ORYSI/132-301	A2Y8L7.1 PF14543.1;TAXi_N;	-	-	-	-	-	-
1461	963	B8AGZ1_ORYSI	Uncharacterized protein OS=Oryza sativa subsp. indica GN=OsI_05674 PE=4 SV=1	268	103770	7.9	275691	101963	92285	6	5	0.664	8	yes	down	64.65	1.6e-189	sp|Q67XD9|CINV2_ARATH	Alkaline/neutral invertase CINV2 OS=Arabidopsis thaliana GN=CINV2 PE=2 SV=1	-	-	-	100	0	gi|218189966|gb|EEC72393.1|	hypothetical protein OsI_05674 [Oryza sativa Indica Group]	69.65	2.1e-188	-	-	-	-	74.54	6.3e-186	I1LPG4_SOYBN/161-597	I1LPG4.1 PF12899.2;Glyco_hydro_100;	-	-	-	-	-	-
1716	285	A0A0D3F1W5_9ORYZ	Uncharacterized protein OS=Oryza barthii PE=4 SV=1	200	26959	28.9	275691	101963	92285	5	4	0.664	3	yes	down	99.11	1.5e-111	sp|Q7F8S5|PR2E2_ORYSJ	Peroxiredoxin-2E-2, chloroplastic OS=Oryza sativa subsp. japonica GN=PRXIIE-2 PE=1 SV=1	-	GO:0004601(peroxidase activity);GO:0051920(peroxiredoxin activity)	GO:0009570(chloroplast stroma)	99.56	2e-111	gi|125538439|gb|EAY84834.1|	hypothetical protein OsI_06200 [Oryza sativa Indica Group]	65.12	3.9e-70	KOG0541	Alkyl hydroperoxide reductase/peroxiredoxin	O	Posttranslational modification, protein turnover, chaperones	100	6.2e-81	PR2E2_ORYSJ/64-222	Q7F8S5.1 PF08534.5;Redoxin;	56.02	1.5e-44	K03386	peroxiredoxin (alkyl hydroperoxide reductase subunit C)	EC:1.11.1.15	-
852	530	A0A0D3EWS6_9ORYZ	Uncharacterized protein OS=Oryza barthii PE=4 SV=1	529	32423	36.2	275691	101963	92285	9	7	0.665	11	yes	down	75.45	1.2e-100	sp|Q9SMB4|PSBS_TOBAC	Photosystem II 22 kDa protein, chloroplastic OS=Nicotiana tabacum GN=PSBS PE=2 SV=1	GO:0015979(photosynthesis)	-	GO:0009535(chloroplast thylakoid membrane);GO:0016021(integral to membrane);GO:0009523(photosystem II)	99.63	8e-136	gi|115441299|ref|NP_001044929.1|	Os01g0869800 [Oryza sativa Japonica Group]	72.96	1.7e-94	-	-	-	-	92.23	8.8e-96	I1HTT0_BRADI/56-258	I1HTT0.1 PF00504.16;Chloroa_b-bind;	99.63	3.2e-136	K03542	photosystem II 22kDa protein	-	ko00195(Photosynthesis)
3118	2295	Q8HCR7_ORYSJ	NADH-ubiquinone oxidoreductase chain 1 OS=Oryza sativa subsp. japonica GN=nad1 PE=3 SV=2	42	39767	13.5	275691	101963	92285	5	2	0.666	2	yes	down	98.15	4.5e-169	sp|P92558|NU1M_ARATH	NADH-ubiquinone oxidoreductase chain 1 OS=Arabidopsis thaliana GN=ND1 PE=1 SV=4	GO:0022900(electron transport chain);GO:0006810(transport)	GO:0008137(NADH dehydrogenase (ubiquinone) activity)	GO:0016021(integral to membrane);GO:0005743(mitochondrial inner membrane);GO:0070469(respiratory chain)	100	2.2e-172	gi|194033211|ref|YP_002000548.1|	NADH dehydrogenase subunit 1 [Oryza sativa Japonica Group]	97.54	5.2e-168	KOG4770	NADH dehydrogenase subunit 1	C	Energy production and conversion	93.35	3.3e-150	H6D9Q2_9POAL/4-319	H6D9Q2.1 PF00146.16;NADHdh;	100	8.8e-173	K03878	NADH dehydrogenase I subunit 1	EC:1.6.5.3	ko00190(Oxidative phosphorylation);ko05012(Parkinson's disease)
1029	658	A0A0E0FYP7_ORYNI	Uncharacterized protein OS=Oryza nivara PE=3 SV=1	426	39368	26	275691	101963	92285	6	5	0.667	6	yes	down	77.01	2.4e-139	sp|P15737|E13B_HORVU	Glucan endo-1,3-beta-glucosidase GII OS=Hordeum vulgare PE=1 SV=1	GO:0005975(carbohydrate metabolic process);GO:0006952(defense response)	GO:0043169(cation binding);GO:0042973(glucan endo-1,3-beta-D-glucosidase activity)	-	100	1.8e-177	gi|115442185|ref|NP_001045372.1|	Os01g0944700 [Oryza sativa Japonica Group]	47.73	7.6e-78	-	-	-	-	100	2.4e-163	Q94CR1_ORYSJ/30-334	Q94CR1.1 PF00332.13;Glyco_hydro_17;	47.73	3.6e-77	K01199	glucan endo-1,3-beta-D-glucosidase	EC:3.2.1.39	ko00500(Starch and sucrose metabolism)
2069	1450	Q5VMA4_ORYSJ	Os06g0156700 protein OS=Oryza sativa subsp. japonica GN=Os06g0156700 PE=2 SV=1	143	46789	12.4	275691	101963	92285	6	3	0.667	7	yes	down	32.45	1.8e-47	sp|Q9M153|GDL61_ARATH	GDSL esterase/lipase At4g01130 OS=Arabidopsis thaliana GN=At4g01130 PE=2 SV=1	GO:0016042(lipid catabolic process)	GO:0016788(hydrolase activity, acting on ester bonds)	GO:0005576(extracellular region)	100	1.4e-227	gi|115466514|ref|NP_001056856.1|	Os06g0156700 [Oryza sativa Japonica Group]	32.45	8e-48	-	-	-	-	99.41	3e-186	B8B306_ORYSI/54-389	B8B306.1 PF00657.17;Lipase_GDSL;	-	-	-	-	-	-
2101	1393	A0A0E0PPS4_ORYRU	Uncharacterized protein OS=Oryza rufipogon PE=4 SV=1	138	81712	7.3	275691	101963	92285	4	3	0.667	4	yes	down	48.48	1.4e-66	sp|Q96PZ0|PUS7_HUMAN	Pseudouridylate synthase 7 homolog OS=Homo sapiens GN=PUS7 PE=1 SV=2	GO:0001522(pseudouridine synthesis);GO:0008033(tRNA processing)	GO:0009982(pseudouridine synthase activity);GO:0003723(RNA binding)	-	99.81	0	gi|218197076|gb|EEC79503.1|	hypothetical protein OsI_20570 [Oryza sativa Indica Group]	57.69	2.1e-151	KOG2339	Uncharacterized conserved protein	S	Function unknown	99.69	8.7e-180	B8AZT1_ORYSI/197-558	B8AZT1.1 PF01142.13;TruD;	48.48	7e-66	K01855	-	-	-
2528	1814	A0A0E0JW23_ORYPU	Uncharacterized protein OS=Oryza punctata PE=3 SV=1	83	46388	18.5	275691	101963	92285	9	4	0.667	3	yes	down	95.65	3.4e-183	sp|Q6H6D2|HEM3_ORYSJ	Porphobilinogen deaminase, chloroplastic OS=Oryza sativa subsp. japonica GN=HEMC PE=2 SV=1	GO:0015995(chlorophyll biosynthetic process);GO:0018160(peptidyl-pyrromethane cofactor linkage)	GO:0004418(hydroxymethylbilane synthase activity)	-	95.65	1.1e-182	gi|115444475|ref|NP_001046017.1|	Os02g0168800 [Oryza sativa Japonica Group]	69.8	2.2e-124	KOG2892	Porphobilinogen deaminase	H	Coenzyme transport and metabolism	95.71	1.3e-102	Q1EPC9_MUSAC/121-333	Q1EPC9.1 PF01379.15;Porphobil_deam;	95.65	6.3e-183	K01749	hydroxymethylbilane synthase	EC:2.5.1.61	ko00860(Porphyrin and chlorophyll metabolism)
3213	6	I1QF95_ORYGL	Uncharacterized protein OS=Oryza glaberrima PE=4 SV=1	39	571892	7.9	275691	101963	92285	98	91	0.667	5	yes	down	51.6	1.3e-114	sp|Q9LXA5|LRK91_ARATH	L-type lectin-domain containing receptor kinase IX.1 OS=Arabidopsis thaliana GN=LECRK91 PE=2 SV=1	-	GO:0005524(ATP binding);GO:0004674(protein serine/threonine kinase activity);GO:0004872(receptor activity);GO:0005529(sugar binding)	GO:0016021(integral to membrane);GO:0005886(plasma membrane)	98.38	0	gi|42408109|dbj|BAD09249.1|	putative receptor-type protein kinase LRK1 [Oryza sativa Japonica Group]	51.6	4.6e-115	-	-	-	-	89.67	2.6e-128	Q6ZFS5_ORYSJ/377-655	Q6ZFS5.1 PF00069.20;Pkinase;	36.29	6.1e-45	K04733	interleukin-1 receptor-associated kinase 4	EC:2.7.11.1	ko04210(Apoptosis);ko04620(Toll-like receptor signaling pathway);ko04722(Neurotrophin signaling pathway);ko05140(Leishmaniasis);ko05142(Chagas disease)
1692	1134	A0A0D3GNM6_9ORYZ	Uncharacterized protein OS=Oryza barthii PE=4 SV=1	207	41314	13.1	275691	101963	92285	5	4	0.668	3	yes	down	74.32	2e-135	sp|Q9LYA9|CP41A_ARATH	Chloroplast stem-loop binding protein of 41 kDa a, chloroplastic OS=Arabidopsis thaliana GN=CSP41A PE=1 SV=1	GO:0006364(rRNA processing)	GO:0003824(catalytic activity);GO:0050662(coenzyme binding);GO:0008266(poly(U) RNA binding)	GO:0048046(apoplast);GO:0009941(chloroplast envelope);GO:0010287(plastoglobule);GO:0009579(thylakoid)	98.78	2.3e-174	gi|115471157|ref|NP_001059177.1|	Os07g0212200 [Oryza sativa Japonica Group]	74.32	6e-136	-	-	-	-	100	1.6e-114	B8B8E9_ORYSI/80-292	B8B8E9.1 PF01370.16;Epimerase;	-	-	-	-	-	-
1702	1141	A0A0P0VZ16_ORYSJ	Peroxidase OS=Oryza sativa subsp. japonica GN=Os03g0434800 PE=3 SV=1	204	36650	20	275691	101963	92285	4	4	0.668	5	yes	down	65.83	2.1e-107	sp|A2YPX3|PER2_ORYSI	Peroxidase 2 OS=Oryza sativa subsp. indica GN=PRX112 PE=2 SV=2	GO:0042744(hydrogen peroxide catabolic process)	GO:0020037(heme binding);GO:0004601(peroxidase activity)	GO:0005576(extracellular region)	74.78	2.4e-129	gi|242040523|ref|XP_002467656.1|	hypothetical protein SORBIDRAFT_01g031740 [Sorghum bicolor]	56.88	1e-96	-	-	-	-	99.18	5.1e-126	I1PCJ8_ORYGL/57-299	I1PCJ8.1 PF00141.18;peroxidase;	56.88	4.8e-96	K00430	peroxidase	EC:1.11.1.7	ko00360(Phenylalanine metabolism);ko00680(Methane metabolism);ko00940(Phenylpropanoid biosynthesis)
1286	837	I1P5X4_ORYGL	Peroxidase OS=Oryza glaberrima PE=3 SV=1	325	37899	23.3	275691	101963	92285	6	6	0.669	3	yes	down	60.13	9.4e-99	sp|Q43872|PER64_ARATH	Peroxidase 64 OS=Arabidopsis thaliana GN=PER64 PE=1 SV=1	GO:0042744(hydrogen peroxide catabolic process)	GO:0020037(heme binding);GO:0004601(peroxidase activity)	GO:0005576(extracellular region);GO:0009505(plant-type cell wall)	100	2.9e-172	gi|50251422|dbj|BAD28460.1|	putative peroxidase [Oryza sativa Japonica Group]	60.13	3.2e-99	-	-	-	-	83.13	4.2e-107	C4IZ20_MAIZE/48-296	C4IZ20.1 PF00141.18;peroxidase;	60.13	1.5e-98	K00430	peroxidase	EC:1.11.1.7	ko00360(Phenylalanine metabolism);ko00680(Methane metabolism);ko00940(Phenylpropanoid biosynthesis)
3331	2487	A0A0D3EQD3_9ORYZ	Uncharacterized protein OS=Oryza barthii PE=4 SV=1	34	49986	13.4	275691	101963	92285	7	2	0.669	2	yes	down	31.29	1.3e-11	sp|P11118|CALM_EUGGR	Calmodulin OS=Euglena gracilis PE=1 SV=2	-	GO:0005509(calcium ion binding)	-	99.24	8.3e-221	gi|125526512|gb|EAY74626.1|	hypothetical protein OsI_02514 [Oryza sativa Indica Group]	44.36	7.3e-92	KOG4223	Reticulocalbin, calumenin, DNA supercoiling factor, and related Ca2+-binding proteins of the CREC family (EF-Hand protein superfamily)	TU	Signal transduction mechanisms;Intracellular trafficking, secretion, and vesicular transport	91.55	2.2e-35	I1HNR8_BRADI/223-293	I1HNR8.1 PF13499.1;EF-hand_7;	30	1.4e-11	K06268	protein phosphatase 3, regulatory subunit	-	ko04010(MAPK signaling pathway);ko04020(Calcium signaling pathway);ko04114(Oocyte meiosis);ko04210(Apoptosis);ko04310(Wnt signaling pathway);ko04360(Axon guidance);ko04370(VEGF signaling pathway);ko04650(Natural killer cell mediated cytotoxicity);ko04660(T cell receptor signaling pathway);ko04662(B cell receptor signaling pathway);ko04720(Long-term potentiation);ko05010(Alzheimer's disease);ko050…
3507	2634	A0A0D3GSH7_9ORYZ	Uncharacterized protein OS=Oryza barthii PE=4 SV=1	28	54202	9.8	275691	101963	92285	6	2	0.669	2	yes	down	73.3	2.3e-138	sp|P82869|CYP37_ARATH	Peptidyl-prolyl cis-trans isomerase CYP37, chloroplastic OS=Arabidopsis thaliana GN=CYP37 PE=1 SV=3	GO:0006457(protein folding)	GO:0003755(peptidyl-prolyl cis-trans isomerase activity)	GO:0009543(chloroplast thylakoid lumen);GO:0009535(chloroplast thylakoid membrane)	98.4	3.5e-224	gi|218199851|gb|EEC82278.1|	hypothetical protein OsI_26503 [Oryza sativa Indica Group]	69.89	1.6e-130	-	-	-	-	96.53	7.5e-85	Q7XIJ9_ORYSJ/256-422	Q7XIJ9.1 PF00160.16;Pro_isomerase;	33.6	3.5e-39	K01802	peptidylprolyl isomerase	EC:5.2.1.8	-
481	127	A0A0E0AZQ4_9ORYZ	Uncharacterized protein OS=Oryza glumipatula PE=4 SV=1	931	166491	22.3	275691	101963	92285	33	27	0.671	30	yes	down	98.99	0	sp|Q0J3D9|COPA3_ORYSJ	Coatomer subunit alpha-3 OS=Oryza sativa subsp. japonica GN=Os09g0127800 PE=2 SV=1	GO:0006886(intracellular protein transport);GO:0016192(vesicle-mediated transport)	GO:0005198(structural molecule activity)	GO:0030126(COPI vesicle coat)	98.99	0	gi|115478034|ref|NP_001062612.1|	Os09g0127800 [Oryza sativa Japonica Group]	78.93	0	KOG0292	Vesicle coat complex COPI, alpha subunit	U	Intracellular trafficking, secretion, and vesicular transport	94.86	7.3e-221	C5XLU5_SORBI/241-673	C5XLU5.1 PF04053.9;Coatomer_WDAD;	98.99	0	K05236	coatomer protein complex, subunit alpha (xenin)	-	ko04080(Neuroactive ligand-receptor interaction)
2910	2116	A0A0D3F4H9_9ORYZ	Uncharacterized protein OS=Oryza barthii PE=4 SV=1	53	173513	7.1	275691	101963	92285	11	8	0.671	3	yes	down	66.58	0	sp|Q42510|GNOM_ARATH	ARF guanine-nucleotide exchange factor GNOM OS=Arabidopsis thaliana GN=GN PE=1 SV=1	GO:0010540(basipetal auxin transport);GO:0007155(cell adhesion);GO:0007047(cellular cell wall organization);GO:0000911(cytokinesis by cell plate formation);GO:0010386(lateral root primordium development);GO:0009942(longitudinal axis specification);GO:0010087(phloem or xylem histogenesis);GO:0032012(regulation of ARF protein signal transduction);GO:0048209(regulation of vesicle targeting, to, from…	GO:0005086(ARF guanyl-nucleotide exchange factor activity);GO:0010292(GTP:GDP antiporter activity);GO:0042803(protein homodimerization activity)	GO:0005737(cytoplasm)	99.25	0	gi|46390266|dbj|BAD15695.1|	putative pattern formation protein GNOM [Oryza sativa Japonica Group]	66.58	0	KOG0928	Pattern-formation protein/guanine nucleotide exchange factor	U	Intracellular trafficking, secretion, and vesicular transport	95.77	6.2e-96	I1H9F0_BRADI/504-692	I1H9F0.1 PF01369.15;Sec7;	-	-	-	-	-	-
3784	2883	A0A0E0DNS9_9ORYZ	Uncharacterized protein OS=Oryza meridionalis PE=4 SV=1	22	37995	10.2	275691	101963	92285	4	1	0.671	2	yes	down	54.79	2.1e-82	sp|Q8L493|BCAL3_ARATH	Branched-chain-amino-acid aminotransferase-like protein 3, chloroplastic OS=Arabidopsis thaliana GN=At5g57850 PE=2 SV=1	GO:0008153(para-aminobenzoic acid biosynthetic process);GO:0046654(tetrahydrofolate biosynthetic process)	GO:0008696(4-amino-4-deoxychorismate lyase activity);GO:0008483(transaminase activity)	GO:0009507(chloroplast)	93.71	9.7e-149	gi|115462827|ref|NP_001055013.1|	Os05g0244700 [Oryza sativa Japonica Group]	56.65	2.1e-81	KOG0975	Branched chain aminotransferase BCAT1, pyridoxal phosphate enzymes type IV superfamily	E	Amino acid transport and metabolism	95.5	6.5e-109	Q0DJP6_ORYSJ/79-321	Q0DJP6.1 PF01063.14;Aminotran_4;	93.71	4.6e-149	K00826	branched-chain amino acid aminotransferase	EC:2.6.1.42	ko00280(Valine, leucine and isoleucine degradation);ko00290(Valine, leucine and isoleucine biosynthesis);ko00770(Pantothenate and CoA biosynthesis)
4101	6	A0A0D3F132_9ORYZ	Uncharacterized protein OS=Oryza barthii PE=4 SV=1	16	233029	2.2	275691	101963	92285	6	4	0.671	2	yes	down	-	-	-	-	-	-	-	95.99	0	gi|49388045|dbj|BAD25159.1|	hypothetical protein [Oryza sativa Japonica Group]	-	-	-	-	-	-	95.12	7e-73	B8AI77_ORYSI/758-941	B8AI77.1 PF02902.14;Peptidase_C48;	-	-	-	-	-	-
1590	1058	A0A0D3FC28_9ORYZ	Uncharacterized protein OS=Oryza barthii PE=4 SV=1	231	42378	33.2	275691	101963	92285	11	10	0.672	12	yes	down	100	1.4e-177	sp|Q40648|KCAB_ORYSJ	Probable voltage-gated potassium channel subunit beta OS=Oryza sativa subsp. japonica GN=KOB1 PE=1 SV=2	GO:0006813(potassium ion transport)	GO:0005244(voltage-gated ion channel activity)	-	100	5e-177	gi|115449661|ref|NP_001048521.1|	Os02g0817500 [Oryza sativa Japonica Group]	85.06	2.3e-156	KOG1575	Voltage-gated shaker-like K+ channel, subunit beta/KCNAB	C	Energy production and conversion	100	3.2e-164	B8AEU9_ORYSI/15-318	B8AEU9.1 PF00248.16;Aldo_ket_red;	50.15	4.2e-91	K04882	potassium voltage-gated channel, Shaker-related subfamily A, beta member 1	-	-
2626	1892	A0A0E0C6W4_9ORYZ	Uncharacterized protein OS=Oryza meridionalis PE=4 SV=1	73	178179	5.4	275691	101963	92285	10	1	0.672	2	yes	down	72.2	3.8e-74	sp|P19683|ROC4_NICSY	31 kDa ribonucleoprotein, chloroplastic OS=Nicotiana sylvestris PE=1 SV=1	GO:0006397(mRNA processing)	GO:0000166(nucleotide binding);GO:0003723(RNA binding)	GO:0009507(chloroplast);GO:0030529(ribonucleoprotein complex)	97.58	0	gi|222642114|gb|EEE70246.1|	hypothetical protein OsJ_30368 [Oryza sativa Japonica Group]	52.02	9.6e-73	KOG0118	FOG: RRM domain	R	General function prediction only	96.73	4.2e-75	B8BEL7_ORYSI/664-817	B8BEL7.1 PF07002.11;Copine;	33.33	1.5e-31	K11294	nucleolin	-	ko05130(Pathogenic Escherichia coli infection)
3038	2236	Q0D3V8_ORYSJ	Os07g0663600 protein OS=Oryza sativa subsp. japonica GN=Os07g0663600 PE=2 SV=1	46	33590	18.9	275691	101963	92285	6	4	0.673	2	yes	down	50.9	4.7e-63	sp|Q7FAE1|MOMAS_ORYSJ	Momilactone A synthase OS=Oryza sativa subsp. japonica GN=Os04g0179200 PE=2 SV=1	-	GO:0005488(binding);GO:0016491(oxidoreductase activity)	-	100	1.4e-156	gi|115473905|ref|NP_001060551.1|	Os07g0663600 [Oryza sativa Japonica Group]	49.07	1.3e-69	KOG0725	Reductases with broad range of substrate specificities	R	General function prediction only	70.45	8.2e-87	F2D3G8_HORVD/45-290	F2D3G8.1 PF13561.1;adh_short_C2;	41.37	3.5e-50	K09841	xanthoxin dehydrogenase	EC:1.1.1.288	ko00906(Carotenoid biosynthesis)
486	271	A0A0E0GAT9_ORYNI	Uncharacterized protein OS=Oryza nivara PE=4 SV=1	925	179634	24.2	275691	101963	92285	37	31	0.674	34	yes	down	39.1	4.8e-222	sp|Q64514|TPP2_MOUSE	Tripeptidyl-peptidase 2 OS=Mus musculus GN=Tpp2 PE=2 SV=3	GO:0006508(proteolysis)	GO:0004177(aminopeptidase activity);GO:0004252(serine-type endopeptidase activity)	GO:0005737(cytoplasm);GO:0005634(nucleus)	99.27	0	gi|218191316|gb|EEC73743.1|	hypothetical protein OsI_08378 [Oryza sativa Indica Group]	61.04	0	KOG1114	Tripeptidyl peptidase II	O	Posttranslational modification, protein turnover, chaperones	89.39	7.3e-238	C5Y1E8_SORBI/117-597	C5Y1E8.1 PF00082.17;Peptidase_S8;	98.9	0	K01280	tripeptidyl-peptidase II	EC:3.4.14.10	-
3337	2497	A0A0E0F0F2_9ORYZ	Uncharacterized protein OS=Oryza meridionalis PE=4 SV=1	34	78505	14.6	275691	101963	92285	11	8	0.674	4	yes	down	98.88	3.4e-289	sp|P53682|CDPK1_ORYSJ	Calcium-dependent protein kinase isoform 1 OS=Oryza sativa subsp. japonica GN=SPK PE=2 SV=2	-	GO:0005524(ATP binding);GO:0005509(calcium ion binding);GO:0004674(protein serine/threonine kinase activity)	GO:0016020(membrane)	98.88	1e-288	gi|218184945|gb|EEC67372.1|	hypothetical protein OsI_34493 [Oryza sativa Indica Group]	65.6	9.2e-189	KOG0032	Ca2+/calmodulin-dependent protein kinase, EF-Hand protein superfamily	T	Signal transduction mechanisms	99.23	4.8e-141	B8BI19_ORYSI/73-331	B8BI19.1 PF00069.20;Pkinase;	64.09	5.9e-188	K00924	-	-	-
1378	907	A0A0D3GNM8_9ORYZ	Uncharacterized protein OS=Oryza barthii PE=4 SV=1	294	24091	47.8	275691	101963	92285	7	7	0.675	12	yes	down	65.91	2.6e-62	sp|Q9LHK1|NUD16_ARATH	Nudix hydrolase 16, mitochondrial OS=Arabidopsis thaliana GN=NUDT16 PE=2 SV=1	-	GO:0016787(hydrolase activity);GO:0046872(metal ion binding)	GO:0005739(mitochondrion)	100	2.5e-100	gi|115471159|ref|NP_001059178.1|	Os07g0212300 [Oryza sativa Japonica Group]	65.91	8.8e-63	KOG2839	Diadenosine and diphosphoinositol polyphosphate phosphohydrolase	T	Signal transduction mechanisms	100	9.3e-78	A2YJF1_ORYSI/19-164	A2YJF1.1 PF00293.23;NUDIX;	-	-	-	-	-	-
1932	1332	A0A0E0AK27_9ORYZ	Uncharacterized protein OS=Oryza glumipatula PE=3 SV=1	161	120454	7.3	275691	101963	92285	8	5	0.675	7	yes	down	70.53	0	sp|O49545|BAME1_ARATH	Leucine-rich repeat receptor-like serine/threonine-protein kinase BAM1 OS=Arabidopsis thaliana GN=BAM1 PE=1 SV=1	GO:0010480(microsporocyte differentiation);GO:0009934(regulation of meristem structural organization)	GO:0005524(ATP binding);GO:0043621(protein self-association);GO:0004674(protein serine/threonine kinase activity);GO:0004872(receptor activity);GO:0033612(receptor serine/threonine kinase binding)	GO:0016021(integral to membrane);GO:0005886(plasma membrane)	99.51	0	gi|125557146|gb|EAZ02682.1|	hypothetical protein OsI_24796 [Oryza sativa Indica Group]	70.53	0	-	-	-	-	95.59	2.7e-142	F2CPZ0_HORVD/690-961	F2CPZ0.1 PF00069.20;Pkinase;	54.68	1.6e-271	K00924	-	-	-
3329	1349	4CL4_ORYSJ	Probable 4-coumarate--CoA ligase 4 OS=Oryza sativa subsp. japonica GN=4CL4 PE=2 SV=1	34	69326	11.6	275691	101963	92285	7	5	0.675	3	yes	down	100	6.9e-298	sp|Q67W82|4CL4_ORYSJ	Probable 4-coumarate--CoA ligase 4 OS=Oryza sativa subsp. japonica GN=4CL4 PE=2 SV=1	GO:0009698(phenylpropanoid metabolic process)	GO:0016207(4-coumarate-CoA ligase activity);GO:0005524(ATP binding)	-	100	2.6e-297	gi|115469306|ref|NP_001058252.1|	Os06g0656500 [Oryza sativa Japonica Group]	63.78	6.2e-189	KOG1176	Acyl-CoA synthetase	I	Lipid transport and metabolism	100	1.3e-220	4CL4_ORYSJ/40-452	Q67W82.1 PF00501.23;AMP-binding;	100	1.2e-297	K01904	4-coumarate--CoA ligase	EC:6.2.1.12	ko00130(Ubiquinone and other terpenoid-quinone biosynthesis);ko00360(Phenylalanine metabolism);ko00940(Phenylpropanoid biosynthesis)
266	127	A0A0E0GSN5_ORYNI	Uncharacterized protein OS=Oryza nivara PE=4 SV=1	1597	191088	24.3	275691	101963	92285	39	36	0.676	41	yes	down	99.84	0	sp|Q9AUR8|COPA1_ORYSJ	Coatomer subunit alpha-1 OS=Oryza sativa subsp. japonica GN=Os03g0711400 PE=2 SV=1	GO:0006886(intracellular protein transport);GO:0016192(vesicle-mediated transport)	GO:0005198(structural molecule activity)	GO:0030126(COPI vesicle coat)	99.84	0	gi|115454911|ref|NP_001051056.1|	Os03g0711400 [Oryza sativa Japonica Group]	78.52	0	KOG0292	Vesicle coat complex COPI, alpha subunit	U	Intracellular trafficking, secretion, and vesicular transport	94.16	2.2e-220	C5XLU5_SORBI/241-673	C5XLU5.1 PF04053.9;Coatomer_WDAD;	99.84	0	K05236	coatomer protein complex, subunit alpha (xenin)	-	ko04080(Neuroactive ligand-receptor interaction)
531	19	A0A0D3FTI6_9ORYZ	Uncharacterized protein OS=Oryza barthii PE=4 SV=1	856	91443	28.6	275691	101963	92285	26	22	0.676	22	yes	down	78.2	1.5e-306	sp|Q43848|TKTC_SOLTU	Transketolase, chloroplastic OS=Solanum tuberosum PE=2 SV=1	-	GO:0046872(metal ion binding);GO:0004802(transketolase activity)	GO:0009535(chloroplast thylakoid membrane)	99.86	0	gi|115457470|ref|NP_001052335.1|	Os04g0266900 [Oryza sativa Japonica Group]	78.28	9.7e-299	KOG0523	Transketolase	G	Carbohydrate transport and metabolism	91.04	8.8e-173	C5YDD1_SORBI/66-400	C5YDD1.1 PF00456.16;Transketolase_N;	99.86	0	K00615	transketolase	EC:2.2.1.1	ko00030(Pentose phosphate pathway);ko00710(Carbon fixation in photosynthetic organisms);ko01051(Biosynthesis of ansamycins)
625	146	A0A0E0KC91_ORYPU	Uncharacterized protein OS=Oryza punctata PE=3 SV=1	724	32993	54.8	275691	101963	92285	14	12	0.676	43	yes	down	98.4	1.2e-132	sp|Q10N21|APX1_ORYSJ	L-ascorbate peroxidase 1, cytosolic OS=Oryza sativa subsp. japonica GN=APX1 PE=1 SV=1	GO:0042744(hydrogen peroxide catabolic process)	GO:0020037(heme binding);GO:0016688(L-ascorbate peroxidase activity)	-	98.4	4.4e-132	gi|115452337|ref|NP_001049769.1|	Os03g0285700 [Oryza sativa Japonica Group]	78.4	5e-109	-	-	-	-	98.11	1.1e-111	B7E6Z4_ORYSJ/16-227	B7E6Z4.1 PF00141.18;peroxidase;	98.4	1.9e-132	K00434	L-ascorbate peroxidase	EC:1.11.1.11	ko00053(Ascorbate and aldarate metabolism);ko00480(Glutathione metabolism)
1911	6	A0A0D3EW21_9ORYZ	60S ribosomal protein L36 OS=Oryza barthii PE=3 SV=1	165	19113	60.9	275691	101963	92285	11	9	0.676	13	yes	down	75.89	5.7e-42	sp|Q9M352|RL362_ARATH	60S ribosomal protein L36-2 OS=Arabidopsis thaliana GN=RPL36B PE=2 SV=1	GO:0006412(translation)	GO:0003735(structural constituent of ribosome)	GO:0022625(cytosolic large ribosomal subunit);GO:0005774(vacuolar membrane)	100	4.5e-55	gi|115440961|ref|NP_001044760.1|	Os01g0840700 [Oryza sativa Japonica Group]	75.89	2.1e-42	KOG3452	60S ribosomal protein L36	J	Translation, ribosomal structure and biogenesis	95.92	1.7e-46	I1PWC1_ORYGL/5-103	I1PWC1.1 PF01158.13;Ribosomal_L36e;	100	2.2e-55	K02920	large subunit ribosomal protein L36e	-	ko03010(Ribosome)
3251	2417	A0A0D3EPH1_9ORYZ	Uncharacterized protein OS=Oryza barthii PE=4 SV=1	37	55084	16.4	275691	101963	92285	7	6	0.676	5	yes	down	76.96	9.1e-167	sp|Q9ZSY2|DNJ15_ARATH	Chaperone protein dnaJ 15 OS=Arabidopsis thaliana GN=ATJ15 PE=1 SV=1	GO:0009958(positive gravitropism);GO:0006457(protein folding)	GO:0008092(cytoskeletal protein binding);GO:0031072(heat shock protein binding);GO:0051082(unfolded protein binding)	GO:0005856(cytoskeleton);GO:0005789(endoplasmic reticulum membrane);GO:0000139(Golgi membrane)	100	7.3e-213	gi|115436952|ref|NP_001043176.1|	Os01g0512100 [Oryza sativa Japonica Group]	76.96	2.6e-167	KOG0713	Molecular chaperone (DnaJ superfamily)	O	Posttranslational modification, protein turnover, chaperones	100	1.7e-30	B9EX64_ORYSJ/18-80	B9EX64.1 PF00226.26;DnaJ;	62.69	9.7e-22	K05516	curved DNA-binding protein	-	-
3474	2588	J3LZ14_ORYBR	Serine/threonine protein phosphatase 2A regulatory subunit OS=Oryza brachyantha GN=102704882 PE=3 SV=1	29	70009	17.8	275691	101963	92285	10	4	0.676	3	yes	down	72.38	8.7e-189	sp|Q9LU89|2A5N_ARATH	Serine/threonine protein phosphatase 2A 59 kDa regulatory subunit B' eta isoform OS=Arabidopsis thaliana GN=B'ETA PE=2 SV=1	GO:0007165(signal transduction)	GO:0005488(binding);GO:0008601(protein phosphatase type 2A regulator activity)	GO:0005829(cytosol);GO:0005634(nucleus);GO:0000159(protein phosphatase type 2A complex)	100	1.6e-276	gi|573940037|ref|XP_006652431.1|	PREDICTED: serine/threonine protein phosphatase 2A 59 kDa regulatory subunit B' eta isoform-like [Oryza brachyantha]	72.38	3.2e-189	KOG2085	Serine/threonine protein phosphatase 2A, regulatory subunit	T	Signal transduction mechanisms	81.07	2.3e-188	C5WSZ6_SORBI/85-497	C5WSZ6.1 PF01603.15;B56;	96.27	3e-266	K11584	protein phosphatase 2 (formerly 2A), regulatory subunit B'	-	ko04113(Meiosis - yeast);ko04114(Oocyte meiosis);ko04310(Wnt signaling pathway)
3825	244	Q688H9_ORYSJ	Putative polyprotein OS=Oryza sativa subsp. japonica GN=P0686B10.6 PE=4 SV=1	21	197819	3.7	275691	101963	92285	8	4	0.676	4	yes	down	38.89	6.1e-23	sp|Q8I7P9|POL5_DROME	Retrovirus-related Pol polyprotein from transposon opus OS=Drosophila melanogaster GN=pol PE=4 SV=1	GO:0015074(DNA integration);GO:0006278(RNA-dependent DNA replication);GO:0006313(transposition, DNA-mediated)	GO:0003677(DNA binding);GO:0004519(endonuclease activity);GO:0008233(peptidase activity);GO:0003723(RNA binding);GO:0003964(RNA-directed DNA polymerase activity)	GO:0005634(nucleus)	100	0	gi|51854462|gb|AAU10841.1|	putative polyprotein [Oryza sativa Japonica Group]	38.59	2.7e-176	KOG0017	FOG: Transposon-encoded proteins with TYA, reverse transcriptase, integrase domains in various combinations	R	General function prediction only	89.69	2.6e-56	Q2QUU0_ORYSJ/62-185	Q2QUU0.1 PF00078.22;RVT_1;	-	-	-	-	-	-
119	14	A0A0D3FJJ4_9ORYZ	Sucrose synthase OS=Oryza barthii PE=3 SV=1	3454	111342	36.2	275691	101963	92285	36	26	0.677	141	yes	down	100	0	sp|P31924|SUS1_ORYSJ	Sucrose synthase 1 OS=Oryza sativa subsp. japonica GN=SUS1 PE=1 SV=1	GO:0009058(biosynthetic process);GO:0005985(sucrose metabolic process)	GO:0016157(sucrose synthase activity)	-	100	0	gi|115453437|ref|NP_001050319.1|	Os03g0401300 [Oryza sativa Japonica Group]	73.98	0	KOG0853	Glycosyltransferase	M	Cell wall/membrane/envelope biogenesis	100	2.5e-300	F4MFT0_ORYSJ/11-559	F4MFT0.1 PF00862.14;Sucrose_synth;	100	0	K00695	sucrose synthase	EC:2.4.1.13	ko00500(Starch and sucrose metabolism)
1278	833	A0A0D3EKH1_9ORYZ	Uncharacterized protein OS=Oryza barthii PE=4 SV=1	327	72174	12.5	275691	101963	92285	7	5	0.677	4	yes	down	48.46	9.9e-111	sp|Q15208|STK38_HUMAN	Serine/threonine-protein kinase 38 OS=Homo sapiens GN=STK38 PE=1 SV=1	GO:0007243(intracellular protein kinase cascade);GO:0043407(negative regulation of MAP kinase activity)	GO:0005524(ATP binding);GO:0000287(magnesium ion binding);GO:0031435(mitogen-activated protein kinase kinase kinase binding);GO:0004674(protein serine/threonine kinase activity)	GO:0005737(cytoplasm);GO:0070688(MLL5-L complex)	99.8	1.8e-287	gi|115434976|ref|NP_001042246.1|	Os01g0186700 [Oryza sativa Japonica Group]	79.03	2.4e-208	KOG0605	NDR and related serine/threonine kinases	R	General function prediction only	83.12	1.2e-143	I1JTZ3_SOYBN/93-396	I1JTZ3.1 PF00069.20;Pkinase;	68.98	1.9e-185	K08790	serine/threonine kinase 38	EC:2.7.11.1	-
1889	1299	J3MH36_ORYBR	Uncharacterized protein OS=Oryza brachyantha GN=102720335 PE=3 SV=1	168	101413	7.7	275691	101963	92285	7	5	0.677	5	yes	down	66.16	1.4e-272	sp|Q9M3H5|HMA1_ARATH	Probable cadmium/zinc-transporting ATPase HMA1, chloroplastic OS=Arabidopsis thaliana GN=HMA1 PE=1 SV=2	GO:0006754(ATP biosynthetic process);GO:0006878(cellular copper ion homeostasis);GO:0009642(response to light intensity);GO:0009636(response to toxin);GO:0055069(zinc ion homeostasis)	GO:0005524(ATP binding);GO:0008551(cadmium-exporting ATPase activity);GO:0015434(cadmium-transporting ATPase activity);GO:0005388(calcium-transporting ATPase activity);GO:0046872(metal ion binding);GO:0015633(zinc transporting ATPase activity);GO:0016463(zinc-exporting ATPase activity)	GO:0009706(chloroplast inner membrane);GO:0016021(integral to membrane)	100	0	gi|573948205|ref|XP_006656409.1|	PREDICTED: probable cadmium/zinc-transporting ATPase HMA1, chloroplastic-like [Oryza brachyantha]	66.16	5.8e-273	KOG0207	Cation transport ATPase	P	Inorganic ion transport and metabolism	99.16	1.2e-123	I1Q4Q7_ORYGL/204-440	I1Q4Q7.1 PF00122.15;E1-E2_ATPase;	39.88	3.6e-108	K01529	-	-	-
1951	1345	A0A0E0NHP6_ORYRU	Uncharacterized protein OS=Oryza rufipogon PE=4 SV=1	159	112952	10.1	275691	101963	92285	8	5	0.677	5	yes	down	-	-	-	-	-	-	-	99.21	0	gi|115447271|ref|NP_001047415.1|	Os02g0612800 [Oryza sativa Japonica Group]	42.92	9e-71	KOG1525	Sister chromatid cohesion complex Cohesin, subunit PDS5	D	Cell cycle control, cell division, chromosome partitioning	62.26	7.4e-17	G7I899_MEDTR/643-696	G7I899.1 PF09465.5;LBR_tudor;	42.92	1.4e-71	K11267	sister chromatid cohesion protein PDS5	-	-
2228	1576	A0A0D3GYX5_9ORYZ	Signal recognition particle subunit SRP68 OS=Oryza barthii PE=3 SV=1	118	82317	28.8	275691	101963	92285	22	16	0.677	8	yes	down	-	-	-	-	-	-	-	94.46	8.2e-301	gi|573945527|ref|XP_006655101.1|	PREDICTED: signal recognition particle subunit SRP68-like [Oryza brachyantha]	62.46	6.3e-204	KOG2460	Signal recognition particle, subunit Srp68	U	Intracellular trafficking, secretion, and vesicular transport	-	-	-	-	99.05	1.8e-219	K03107	signal recognition particle subunit SRP68	-	ko03060(Protein export)
2280	1612	A0A0D3F1K2_9ORYZ	Uncharacterized protein OS=Oryza barthii PE=4 SV=1	111	25484	23.8	275691	101963	92285	4	4	0.677	4	yes	down	39.25	1.8e-17	sp|Q7NFM6|Y3498_GLOVI	Nucleoid-associated protein glr3498 OS=Gloeobacter violaceus (strain PCC 7421) GN=glr3498 PE=3 SV=1	-	-	-	100	6.4e-95	gi|115444621|ref|NP_001046090.1|	Os02g0180200 [Oryza sativa Japonica Group]	73.15	7e-55	-	-	-	-	100	4.4e-44	I1NXV9_ORYGL/85-177	I1NXV9.1 PF02575.11;YbaB_DNA_bd;	39.25	2.8e-17	K09747	hypothetical protein	-	-
3204	2385	Q2QRD5_ORYSJ	Expressed protein OS=Oryza sativa subsp. japonica GN=LOC_Os12g27940 PE=4 SV=1	39	15480	22.2	275691	101963	92285	3	1	0.677	3	yes	down	-	-	-	-	-	-	-	100	1.1e-64	gi|115488508|ref|NP_001066741.1|	Os12g0465100 [Oryza sativa Japonica Group]	-	-	-	-	-	-	-	-	-	-	-	-	-	-	-	-
1387	912	A0A0E0HLJ8_ORYNI	Uncharacterized protein OS=Oryza nivara PE=4 SV=1	292	72609	30.2	275691	101963	92285	16	16	0.678	10	yes	down	100	1.2e-281	sp|Q5WA72|PDI15_ORYSJ	Protein disulfide isomerase-like 1-5 OS=Oryza sativa subsp. japonica GN=PDIL1-5 PE=2 SV=1	GO:0045454(cell redox homeostasis)	GO:0003756(protein disulfide isomerase activity)	GO:0005788(endoplasmic reticulum lumen)	100	4.4e-281	gi|115466594|ref|NP_001056896.1|	Os06g0163400 [Oryza sativa Japonica Group]	49.81	8.5e-137	KOG0190	Protein disulfide isomerase (prolyl 4-hydroxylase beta subunit)	O	Posttranslational modification, protein turnover, chaperones	100	1.5e-95	PDI15_ORYSJ/202-386	Q5WA72.1 PF13848.1;Thioredoxin_6;	33.4	5.4e-74	K09580	prolyl 4-hydroxylase, beta polypeptide	EC:5.3.4.1	-
2901	2108	Q6K3Y7_ORYSJ	Putative ubiquitin-protein ligase 1 OS=Oryza sativa subsp. japonica GN=P0574F11.30 PE=4 SV=1	54	455611	4.8	275691	101963	92285	22	7	0.678	4	yes	down	53.01	0	sp|Q8H0T4|UPL2_ARATH	E3 ubiquitin-protein ligase UPL2 OS=Arabidopsis thaliana GN=UPL2 PE=1 SV=3	GO:0006464(protein modification process)	GO:0016881(acid-amino acid ligase activity);GO:0005488(binding)	GO:0005829(cytosol);GO:0005739(mitochondrion);GO:0005634(nucleus)	100	0	gi|47848485|dbj|BAD22340.1|	putative ubiquitin-protein ligase 1 [Oryza sativa Japonica Group]	53.01	0	KOG0939	E3 ubiquitin-protein ligase/Putative upstream regulatory element binding protein	OK	Posttranslational modification, protein turnover, chaperones;Transcription	100	1.3e-191	Q0J365_ORYSJ/148-515	Q0J365.1 PF06025.7;DUF913;	53.01	0	K10592	E3 ubiquitin-protein ligase HUWE1	EC:6.3.2.19	ko04120(Ubiquitin mediated proteolysis)
3050	2245	A0A0E0HCC0_ORYNI	Uncharacterized protein OS=Oryza nivara PE=3 SV=1	45	47307	17.3	275691	101963	92285	6	2	0.678	2	yes	down	46.19	1.2e-60	sp|A1E295|CATB_PIG	Cathepsin B OS=Sus scrofa GN=CTSB PE=1 SV=1	GO:0006508(proteolysis);GO:0050790(regulation of catalytic activity)	GO:0004197(cysteine-type endopeptidase activity)	GO:0005764(lysosome);GO:0042470(melanosome)	99.05	1.4e-190	gi|215687149|dbj|BAG90919.1|	unnamed protein product [Oryza sativa Japonica Group]	76.14	2.2e-111	KOG1543	Cysteine proteinase Cathepsin L	O	Posttranslational modification, protein turnover, chaperones	91.53	6.2e-106	F2D5L6_HORVD/96-331	F2D5L6.1 PF00112.18;Peptidase_C1;	78.68	1.1e-118	K01363	cathepsin B	EC:3.4.22.1	ko04142(Lysosome);ko04612(Antigen processing and presentation)
270	50	A0A0D3FQ57_9ORYZ	Uncharacterized protein OS=Oryza barthii PE=4 SV=1	1557	53204	47.4	275691	101963	92285	18	18	0.679	41	yes	down	71.53	6.5e-156	sp|Q9XF97|RL4_PRUAR	60S ribosomal protein L4 OS=Prunus armeniaca GN=RPL4 PE=1 SV=1	GO:0006412(translation)	GO:0003735(structural constituent of ribosome)	GO:0005840(ribosome)	96.29	4.9e-202	gi|297722605|ref|NP_001173666.1|	Os03g0796501 [Oryza sativa Japonica Group]	70.05	1.1e-155	KOG1475	Ribosomal protein RPL1/RPL2/RL4L4	A	RNA processing and modification	94.24	2.8e-117	A2XMW9_ORYSI/25-267	A2XMW9.1 PF00573.17;Ribosomal_L4;	83.95	8.5e-182	K02930	large subunit ribosomal protein L4e	-	ko03010(Ribosome)
3007	2197	A0A0D3GK53_9ORYZ	Uncharacterized protein OS=Oryza barthii PE=4 SV=1	48	9486	8.2	275691	101963	92285	1	1	0.679	3	yes	down	-	-	-	-	-	-	-	-	-	-	-	-	-	-	-	-	-	-	-	-	-	-	-	-	-	-	-
3572	866	A0A0D3EPA0_9ORYZ	Histone H2A OS=Oryza barthii PE=3 SV=1	26	35552	16.6	275691	101963	92285	6	3	0.679	4	yes	down	100	2.6e-80	sp|A2WQG7|H2A5_ORYSI	Probable histone H2A.5 OS=Oryza sativa subsp. indica GN=OsI_002060 PE=1 SV=1	GO:0006334(nucleosome assembly)	GO:0003677(DNA binding)	GO:0000786(nucleosome)	100	9.2e-80	gi|115436786|ref|NP_001043136.1|	Os01g0502700 [Oryza sativa Japonica Group]	82.35	3.6e-63	KOG1756	Histone 2A	B	Chromatin structure and dynamics	94.59	2.1e-34	B4FJK0_MAIZE/28-101	B4FJK0.1 PF00125.19;Histone;	100	4.4e-80	K11251	histone H2A	-	ko05322(Systemic lupus erythematosus)
710	432	RL101_ORYSI	60S ribosomal protein L10-1 OS=Oryza sativa subsp. indica GN=SC34 PE=2 SV=2	644	33335	50	275691	101963	92285	16	12	0.68	20	yes	down	100	6.2e-122	sp|A2ZCQ7|RL101_ORYSI	60S ribosomal protein L10-1 OS=Oryza sativa subsp. indica GN=SC34 PE=2 SV=2	GO:0006412(translation)	GO:0003735(structural constituent of ribosome)	-	100	2.1e-121	gi|115484761|ref|NP_001067524.1|	Os11g0220800 [Oryza sativa Japonica Group]	83.71	1e-101	KOG0857	60s ribosomal protein L10	J	Translation, ribosomal structure and biogenesis	93.21	1e-82	I1MZN4_SOYBN/48-210	I1MZN4.1 PF00252.13;Ribosomal_L16;	100	7.7e-122	K02866	large subunit ribosomal protein L10e	-	ko03010(Ribosome)
1255	813	A0A0E0HNE5_ORYNI	Alpha-mannosidase OS=Oryza nivara PE=3 SV=1	334	151751	9.7	275691	101963	92285	14	12	0.68	6	yes	down	40.85	1.9e-201	sp|Q8BRK9|MA2A2_MOUSE	Alpha-mannosidase 2x OS=Mus musculus GN=Man2a2 PE=2 SV=2	GO:0006013(mannose metabolic process)	GO:0004559(alpha-mannosidase activity);GO:0030246(carbohydrate binding);GO:0004572(mannosyl-oligosaccharide 1,3-1,6-alpha-mannosidase activity);GO:0008270(zinc ion binding)	GO:0000139(Golgi membrane);GO:0016021(integral to membrane)	100	0	gi|52076866|dbj|BAD45807.1|	putative glycosyl hydrolase [Oryza sativa Japonica Group]	65.26	0	KOG1958	Glycosyl hydrolase, family 38 - alpha-mannosidase	G	Carbohydrate transport and metabolism	100	8e-285	Q654G0_ORYSJ/645-1162	Q654G0.1 PF07748.8;Glyco_hydro_38C;	100	0	K01231	alpha-mannosidase II	EC:3.2.1.114	ko00510(N-Glycan biosynthesis)
1622	1078	A0A0D3GYJ8_9ORYZ	Uncharacterized protein OS=Oryza barthii PE=3 SV=1	225	47676	21.2	275691	101963	92285	8	5	0.68	7	yes	down	44.99	9.8e-79	sp|A8QW53|OMT3_SORBI	5-pentadecatrienyl resorcinol O-methyltransferase OS=Sorghum bicolor GN=OMT3 PE=1 SV=1	-	GO:0008171(O-methyltransferase activity);GO:0046983(protein dimerization activity);GO:0008757(S-adenosylmethionine-dependent methyltransferase activity)	-	97.62	1.2e-198	gi|115475736|ref|NP_001061464.1|	Os08g0290700 [Oryza sativa Japonica Group]	31.56	5.3e-35	KOG3178	Hydroxyindole-O-methyltransferase and related SAM-dependent methyltransferases	R	General function prediction only	97.25	5.1e-132	A3BRL7_ORYSJ/92-343	A3BRL7.1 PF00891.13;Methyltransf_2;	32.93	4.2e-17	K00599	-	-	ko00340(Histidine metabolism);ko00350(Tyrosine metabolism);ko00450(Selenoamino acid metabolism);ko00626(Naphthalene and anthracene degradation)
1799	1228	A0A0E0A348_9ORYZ	Uncharacterized protein OS=Oryza glumipatula PE=3 SV=1	184	55624	13.8	275691	101963	92285	8	5	0.68	7	yes	down	41.28	1.4e-74	sp|Q7G7J6|SLR1_ORYSJ	DELLA protein SLR1 OS=Oryza sativa subsp. japonica GN=SLR1 PE=1 SV=1	GO:0009740(gibberellic acid mediated signaling pathway);GO:0006355(regulation of transcription, DNA-dependent);GO:0006351(transcription, DNA-dependent)	-	GO:0005634(nucleus)	99.6	3.2e-269	gi|115465589|ref|NP_001056394.1|	Os05g0574900 [Oryza sativa Japonica Group]	41.24	5.2e-72	-	-	-	-	99.74	3.8e-204	Q6F368_ORYSJ/77-454	Q6F368.1 PF03514.9;GRAS;	-	-	-	-	-	-
802	493	A0A0E0Q0C1_ORYRU	Uncharacterized protein OS=Oryza rufipogon PE=4 SV=1	569	157050	21.3	275691	101963	92285	29	25	0.681	21	yes	down	-	-	-	-	-	-	-	95	0	gi|573949713|ref|XP_006657154.1|	PREDICTED: uncharacterized protein LOC102702859 [Oryza brachyantha]	69.46	0	KOG0959	N-arginine dibasic convertase NRD1 and related Zn2+-dependent endopeptidases, insulinase superfamily	O	Posttranslational modification, protein turnover, chaperones	100	4.7e-128	B9FQ02_ORYSJ/313-550	B9FQ02.1 PF05193.16;Peptidase_M16_C;	30.26	3.3e-17	K01422	-	-	-
887	557	B8AEE7_ORYSI	40S ribosomal protein S30 OS=Oryza sativa subsp. indica GN=OsI_09334 PE=3 SV=1	508	12180	69.9	275691	101963	92285	8	7	0.681	13	yes	down	96.67	1.3e-28	sp|P49689|RS30_ARATH	40S ribosomal protein S30 OS=Arabidopsis thaliana GN=RPS30A PE=2 SV=3	GO:0006412(translation)	GO:0003735(structural constituent of ribosome)	GO:0022627(cytosolic small ribosomal subunit);GO:0005730(nucleolus)	100	6.8e-36	gi|218191764|gb|EEC74191.1|	hypothetical protein OsI_09334 [Oryza sativa Indica Group]	90.91	6.9e-30	KOG0009	Ubiquitin-like/40S ribosomal S30 protein fusion	JO	Translation, ribosomal structure and biogenesis;Posttranslational modification, protein turnover, chaperones	100	1.9e-28	C6TEP1_SOYBN/3-61	C6TEP1.1 PF04758.9;Ribosomal_S30;	100	3.2e-29	K02983	small subunit ribosomal protein S30e	-	ko03010(Ribosome)
2831	2059	A0A0E0GJA8_ORYNI	Uncharacterized protein OS=Oryza nivara PE=4 SV=1	59	50904	13.1	275691	101963	92285	6	5	0.681	3	yes	down	-	-	-	-	-	-	-	100	2e-235	gi|218192392|gb|EEC74819.1|	hypothetical protein OsI_10641 [Oryza sativa Indica Group]	-	-	-	-	-	-	99.39	1.8e-175	B7E586_ORYSJ/64-389	B7E586.1 PF02450.10;LCAT;	24.44	5.5e-06	K00679	phospholipid:diacylglycerol acyltransferase	EC:2.3.1.158	ko00561(Glycerolipid metabolism)
520	295	A0A0P0WK98_ORYSJ	Ribosomal protein L15 (Fragment) OS=Oryza sativa subsp. japonica GN=Os05g0274900 PE=3 SV=1	865	30761	49.5	275691	101963	92285	13	7	0.682	18	yes	down	88.18	8.9e-101	sp|O82528|RL15_PETHY	60S ribosomal protein L15 OS=Petunia hybrida GN=RPL15 PE=2 SV=1	GO:0006412(translation)	GO:0003735(structural constituent of ribosome)	GO:0005840(ribosome)	100	3.1e-111	gi|573945651|ref|XP_006655163.1|	PREDICTED: 60S ribosomal protein L15-like [Oryza brachyantha]	87.19	8.2e-101	KOG1678	60s ribosomal protein L15	J	Translation, ribosomal structure and biogenesis	94.27	9.4e-102	F2DL85_HORVD/2-193	F2DL85.1 PF00827.12;Ribosomal_L15e;	100	1.3e-111	K02877	large subunit ribosomal protein L15e	-	ko03010(Ribosome)
1851	1071	A0A0D3ESZ4_9ORYZ	Uncharacterized protein OS=Oryza barthii PE=3 SV=1	175	49289	20.1	275691	101963	92285	7	7	0.682	6	yes	down	86.12	3.8e-168	sp|P49353|FPPS_MAIZE	Farnesyl pyrophosphate synthase OS=Zea mays GN=FPS PE=2 SV=1	GO:0006695(cholesterol biosynthetic process);GO:0008299(isoprenoid biosynthetic process)	GO:0004161(dimethylallyltranstransferase activity);GO:0004337(geranyltranstransferase activity);GO:0046872(metal ion binding)	GO:0005737(cytoplasm)	99.43	3.5e-192	gi|115439441|ref|NP_001044000.1|	Os01g0703400 [Oryza sativa Japonica Group]	73.96	9.8e-143	KOG0711	Polyprenyl synthetase	H	Coenzyme transport and metabolism	92.28	1.2e-139	F2CPK7_HORVD/47-318	F2CPK7.1 PF00348.12;polyprenyl_synt;	99.43	1.5e-192	K00795	farnesyl diphosphate synthase	EC:2.5.1.1 2.5.1.10	ko00900(Terpenoid backbone biosynthesis)
2635	1905	A0A0D3H0L2_9ORYZ	Chlorophyll a-b binding protein, chloroplastic OS=Oryza barthii PE=3 SV=1	72	30087	10.2	275691	101963	92285	2	2	0.682	4	yes	down	75.79	1.7e-100	sp|Q9SQL2|CB24_PEA	Chlorophyll a-b binding protein P4, chloroplastic OS=Pisum sativum GN=lhcA-P4 PE=1 SV=1	GO:0009765(photosynthesis, light harvesting);GO:0018298(protein-chromophore linkage)	GO:0016168(chlorophyll binding);GO:0046872(metal ion binding)	GO:0009535(chloroplast thylakoid membrane);GO:0016021(integral to membrane);GO:0009522(photosystem I);GO:0009523(photosystem II)	99.59	2e-132	gi|125561654|gb|EAZ07102.1|	hypothetical protein OsI_29351 [Oryza sativa Indica Group]	75.49	1.9e-99	-	-	-	-	96.91	1.3e-85	Q6SYB3_ORYSJ/55-216	Q6SYB3.2 PF00504.16;Chloroa_b-bind;	98.77	1.5e-131	K08910	light-harvesting complex I chlorophyll a/b binding protein 4	-	ko00196(Photosynthesis - antenna proteins)
1190	767	A0A0E0FA82_9ORYZ	Uncharacterized protein OS=Oryza meridionalis PE=4 SV=1	357	154679	10.9	275691	101963	92285	15	12	0.683	12	yes	down	67.04	2.5e-236	sp|Q9SG80|ASD1_ARATH	Alpha-L-arabinofuranosidase 1 OS=Arabidopsis thaliana GN=ASD1 PE=1 SV=1	GO:0046373(L-arabinose metabolic process);GO:0045493(xylan catabolic process)	GO:0046556(alpha-N-arabinofuranosidase activity);GO:0009044(xylan 1,4-beta-xylosidase activity)	GO:0048046(apoplast);GO:0009505(plant-type cell wall);GO:0005578(proteinaceous extracellular matrix);GO:0005773(vacuole)	97.31	0	gi|218186366|gb|EEC68793.1|	hypothetical protein OsI_37345 [Oryza sativa Indica Group]	67.04	1e-236	-	-	-	-	98.93	3.6e-96	Q2RAZ2_ORYSJ/453-639	Q2RAZ2.1 PF06964.7;Alpha-L-AF_C;	34.98	2.7e-90	K01209	alpha-N-arabinofuranosidase	EC:3.2.1.55	ko00520(Amino sugar and nucleotide sugar metabolism)
1724	1166	A0A0D9ZEJ1_9ORYZ	Thioredoxin OS=Oryza glumipatula PE=3 SV=1	198	18260	35.8	275691	101963	92285	6	4	0.683	11	yes	down	99.25	8.9e-71	sp|Q851R5|TRH22_ORYSJ	Thioredoxin H2-2 OS=Oryza sativa subsp. japonica GN=Os03g0800700 PE=2 SV=1	GO:0045454(cell redox homeostasis);GO:0022900(electron transport chain);GO:0006662(glycerol ether metabolic process);GO:0006810(transport)	GO:0009055(electron carrier activity);GO:0015035(protein disulfide oxidoreductase activity)	GO:0005737(cytoplasm)	99.25	3.2e-70	gi|115455973|ref|NP_001051587.1|	Os03g0800700 [Oryza sativa Japonica Group]	52.31	4e-32	KOG0907	Thioredoxin	O	Posttranslational modification, protein turnover, chaperones	98.1	1.3e-53	I1PGD4_ORYGL/23-127	I1PGD4.1 PF00085.15;Thioredoxin;	65.67	1.7e-46	K03671	thioredoxin 1	-	-
1785	1214	Q8HCR3_ORYSJ	NADH-ubiquinone oxidoreductase chain 5 OS=Oryza sativa subsp. japonica GN=nad5 PE=3 SV=3	187	79960	4.2	275691	101963	92285	2	2	0.683	3	yes	down	98.36	0	sp|Q37680|NU5M_WHEAT	NADH-ubiquinone oxidoreductase chain 5 OS=Triticum aestivum GN=ND5 PE=3 SV=1	GO:0042773(ATP synthesis coupled electron transport);GO:0006810(transport)	GO:0008137(NADH dehydrogenase (ubiquinone) activity)	GO:0016021(integral to membrane);GO:0005743(mitochondrial inner membrane);GO:0070469(respiratory chain)	100	0	gi|194033215|ref|YP_002000552.1|	NADH dehydrogenase subunit 5 [Oryza sativa Japonica Group]	93.88	0	KOG4668	NADH dehydrogenase subunits 2, 5, and related proteins	C	Energy production and conversion	83.21	5e-127	Q8M1E5_CHAGL/130-409	Q8M1E5.1 PF00361.15;Oxidored_q1;	100	0	K03883	NADH dehydrogenase I subunit 5	EC:1.6.5.3	ko00190(Oxidative phosphorylation);ko05012(Parkinson's disease)
4242	6	J3MD03_ORYBR	Uncharacterized protein OS=Oryza brachyantha GN=102710988 PE=4 SV=1	14	574650	2.6	275691	101963	92285	17	11	0.683	2	yes	down	63.74	0	sp|F4IHS2|SYD_ARATH	Chromatin structure-remodeling complex protein SYD OS=Arabidopsis thaliana GN=SYD PE=1 SV=1	-	-	-	100	0	gi|573947294|ref|XP_006655974.1|	PREDICTED: chromatin structure-remodeling complex protein SYD-like isoform X2 [Oryza brachyantha]	70.13	4.6e-296	KOG0386	Chromatin remodeling complex SWI/SNF, component SWI2 and related ATPases (DNA/RNA helicase superfamily)	BK	Chromatin structure and dynamics;Transcription	100	3.3e-158	Q656N0_ORYSJ/1019-1311	Q656N0.1 PF00176.18;SNF2_N;	51.57	1.2e-191	K11647	SWI/SNF-related matrix-associated actin-dependent regulator of chromatin subfamily A member 2/4	EC:3.6.1.-	-
3306	2467	A0A0E0HKT4_ORYNI	Uncharacterized protein OS=Oryza nivara PE=4 SV=1	35	192681	5.1	275691	101963	92285	8	4	0.684	3	yes	down	32.47	1.4e-24	sp|Q6CA26|RPAB1_YARLI	DNA-directed RNA polymerases I, II, and III subunit RPABC1 OS=Yarrowia lipolytica (strain CLIB 122 / E 150) GN=RPB5 PE=3 SV=1	-	GO:0003677(DNA binding);GO:0003899(DNA-directed RNA polymerase activity)	GO:0005634(nucleus)	96.3	0	gi|297724427|ref|NP_001174577.1|	Os06g0122600 [Oryza sativa Japonica Group]	46.94	4.8e-46	KOG3218	RNA polymerase, 25-kDa subunit (common to polymerases I, II and III)	K	Transcription	100	6e-45	Q2RAP1_ORYSJ/22-113	Q2RAP1.1 PF03871.9;RNA_pol_Rpb5_N;	99.06	3.7e-109	K03013	DNA-directed RNA polymerase II subunit E	-	ko00230(Purine metabolism);ko00240(Pyrimidine metabolism);ko03020(RNA polymerase);ko05016(Huntington's disease)
2345	1664	A0A0D3HIP4_9ORYZ	Uncharacterized protein OS=Oryza barthii PE=4 SV=1	103	32641	9.3	275691	101963	92285	3	2	0.685	7	yes	down	39.26	2.1e-12	sp|P51989|RO21_XENLA	Heterogeneous nuclear ribonucleoprotein A2 homolog 1 OS=Xenopus laevis PE=2 SV=1	-	GO:0000166(nucleotide binding);GO:0003723(RNA binding)	GO:0005634(nucleus);GO:0030529(ribonucleoprotein complex)	99.63	2.1e-151	gi|218185319|gb|EEC67746.1|	hypothetical protein OsI_35259 [Oryza sativa Indica Group]	57.59	1.2e-71	KOG2567	Uncharacterized conserved protein	S	Function unknown	100	4.7e-30	Q2RA28_ORYSJ/19-83	Q2RA28.1 PF01918.16;Alba;	-	-	-	-	-	-
41	14	A0A0E0QB99_ORYRU	Sucrose synthase OS=Oryza rufipogon PE=3 SV=1	7804	106951	44.9	275691	101963	92285	40	32	0.686	236	yes	down	100	0	sp|Q43009|SUS3_ORYSJ	Sucrose synthase 3 OS=Oryza sativa subsp. japonica GN=SUS3 PE=1 SV=2	GO:0009058(biosynthetic process);GO:0005985(sucrose metabolic process)	GO:0016157(sucrose synthase activity)	-	100	0	gi|115473359|ref|NP_001060278.1|	Os07g0616800 [Oryza sativa Japonica Group]	74.25	0	KOG0853	Glycosyltransferase	M	Cell wall/membrane/envelope biogenesis	90.89	1.6e-276	F4MFT0_ORYSJ/11-559	F4MFT0.1 PF00862.14;Sucrose_synth;	89.95	0	K00695	sucrose synthase	EC:2.4.1.13	ko00500(Starch and sucrose metabolism)
2111	1480	A0A0P0UYM7_ORYSJ	Os01g0151500 protein OS=Oryza sativa subsp. japonica GN=Os01g0151500 PE=4 SV=1	137	63372	11.6	275691	101963	92285	8	3	0.686	2	yes	down	61.08	1.9e-141	sp|Q9M0G0|GAGT3_ARATH	Gamma-glutamyltranspeptidase 3 OS=Arabidopsis thaliana GN=GGT3 PE=2 SV=1	-	-	-	99.8	2.7e-267	gi|54290225|dbj|BAD61113.1|	putative gamma-glutamyl transpeptidase [Oryza sativa Japonica Group]	61.08	7.5e-142	KOG2410	Gamma-glutamyltransferase	E	Amino acid transport and metabolism	92.45	1.5e-188	Q0JQM4_ORYSJ/34-389	Q0JQM4.2 PF01019.16;G_glu_transpept;	98.47	1.7e-238	K00681	gamma-glutamyltranspeptidase	EC:2.3.2.2	ko00430(Taurine and hypotaurine metabolism);ko00450(Selenoamino acid metabolism);ko00460(Cyanoamino acid metabolism);ko00480(Glutathione metabolism);ko00590(Arachidonic acid metabolism)
3399	6	A0A0D3ESC8_9ORYZ	Uncharacterized protein OS=Oryza barthii PE=4 SV=1	31	220943	10.3	275691	101963	92285	22	15	0.687	4	yes	down	65.68	0	sp|Q9ZT82|CALSC_ARATH	Callose synthase 12 OS=Arabidopsis thaliana GN=CALS12 PE=1 SV=1	GO:0006075(1,3-beta-D-glucan biosynthetic process);GO:0007047(cellular cell wall organization);GO:0052544(defense response by callose deposition in cell wall);GO:0009870(defense response signaling pathway, resistance gene-dependent);GO:0042742(defense response to bacterium);GO:0009965(leaf morphogenesis);GO:0010150(leaf senescence);GO:0009555(pollen development);GO:0008360(regulation of cell shap…	GO:0003843(1,3-beta-D-glucan synthase activity)	GO:0000148(1,3-beta-D-glucan synthase complex);GO:0016021(integral to membrane);GO:0009506(plasmodesma)	99.76	0	gi|18461174|dbj|BAB84371.1|	1,3-beta-glucan synthase component-like [Oryza sativa Japonica Group]	65.68	0	KOG0916	1,3-beta-glucan synthase/callose synthase catalytic subunit	M	Cell wall/membrane/envelope biogenesis	94.05	0	I1HQ98_BRADI/862-1651	I1HQ98.1 PF02364.10;Glucan_synthase;	44.87	0	K11000	callose synthase	EC:2.4.1.-	-
1787	6	A0A0E0AMZ5_9ORYZ	4-alpha-glucanotransferase OS=Oryza glumipatula PE=3 SV=1	187	71630	13.8	275691	101963	92285	7	7	0.688	4	yes	down	97.25	2.5e-305	sp|Q8LI30|DPE1_ORYSJ	4-alpha-glucanotransferase DPE1, chloroplastic/amyloplastic OS=Oryza sativa subsp. japonica GN=DPE1 PE=2 SV=2	-	GO:0004134(4-alpha-glucanotransferase activity);GO:0043169(cation binding)	GO:0009501(amyloplast);GO:0009507(chloroplast)	97.25	1e-304	gi|332313389|sp|Q8LI30.2|DPE1_ORYSJ	RecName: Full=4-alpha-glucanotransferase DPE1, chloroplastic/amyloplastic; AltName: Full=Amylomaltase; AltName: Full=Disproportionating enzyme; Short=D-enzyme; AltName: Full=Protein DISPROPORTIONATING ENZYME 1; Flags: Precursor [Oryza sativa Japonica Group]	58.1	8.4e-169	-	-	-	-	96.94	3.4e-251	I1QCE8_ORYGL/109-598	I1QCE8.1 PF02446.12;Glyco_hydro_77;	95.98	8.3e-302	K00705	4-alpha-glucanotransferase	EC:2.4.1.25	ko00500(Starch and sucrose metabolism)
2063	1446	A0A0D3GBQ9_9ORYZ	Uncharacterized protein OS=Oryza barthii PE=4 SV=1	145	37288	9.2	275691	101963	92285	2	1	0.688	2	yes	down	46.18	2.5e-64	sp|P0CH30|RING1_GOSHI	E3 ubiquitin-protein ligase RING1 OS=Gossypium hirsutum GN=RING1 PE=2 SV=1	-	GO:0016874(ligase activity);GO:0008270(zinc ion binding)	-	99.11	6.6e-191	gi|115465860|ref|NP_001056529.1|	Os06g0101300 [Oryza sativa Japonica Group]	44.78	6.4e-65	KOG0800	FOG: Predicted E3 ubiquitin ligase	O	Posttranslational modification, protein turnover, chaperones	100	1.7e-23	I1PYP0_ORYGL/200-243	I1PYP0.1 PF13639.1;zf-RING_2;	35.12	1.6e-13	K11982	E3 ubiquitin-protein ligase RNF115/126	EC:6.3.2.19	-
2269	1608	A0A0E0DVQ5_9ORYZ	Uncharacterized protein OS=Oryza meridionalis PE=4 SV=1	112	33043	15.1	275691	101963	92285	4	2	0.688	2	yes	down	64.04	5e-89	sp|Q9T0I8|MTN1_ARATH	5'-methylthioadenosine/S-adenosylhomocysteine nucleosidase 1 OS=Arabidopsis thaliana GN=MTN1 PE=1 SV=1	GO:0019509(L-methionine salvage from methylthioadenosine);GO:0009116(nucleoside metabolic process)	GO:0008782(adenosylhomocysteine nucleosidase activity);GO:0008930(methylthioadenosine nucleosidase activity)	GO:0005829(cytosol);GO:0005886(plasma membrane)	98.84	9.4e-135	gi|115465986|ref|NP_001056592.1|	Os06g0112200 [Oryza sativa Japonica Group]	64.04	1.9e-89	-	-	-	-	98.7	3.6e-119	Q8W162_ORYSA/20-249	Q8W162.1 PF01048.15;PNP_UDP_1;	98.84	4.2e-135	K01244	5'-methylthioadenosine nucleosidase	EC:3.2.2.16	ko00270(Cysteine and methionine metabolism)
2868	2083	A0A0D3EU23_9ORYZ	Uncharacterized protein OS=Oryza barthii PE=3 SV=1	56	51520	20.6	275691	101963	92285	10	5	0.688	3	yes	down	65.26	5.5e-137	sp|Q9SHJ8|HIBC8_ARATH	3-hydroxyisobutyryl-CoA hydrolase-like protein 5 OS=Arabidopsis thaliana GN=At1g06550 PE=2 SV=2	-	GO:0016787(hydrolase activity)	-	100	7.2e-208	gi|115439967|ref|NP_001044263.1|	Os01g0752200 [Oryza sativa Japonica Group]	65.68	5.9e-134	-	-	-	-	70.66	6.9e-93	B9SKX9_RICCO/16-257	B9SKX9.1 PF00378.15;ECH;	44.57	1.3e-81	K01692	enoyl-CoA hydratase	EC:4.2.1.17	ko00071(Fatty acid metabolism);ko00280(Valine, leucine and isoleucine degradation);ko00281(Geraniol degradation);ko00281(Geraniol degradation);ko00310(Lysine degradation);ko00380(Tryptophan metabolism);ko00410(beta-Alanine metabolism);ko00632(Benzoate degradation via CoA ligation);ko00640(Propanoate metabolism);ko00650(Butanoate metabolism);ko00903(Limonene and pinene degradation);ko00930(Caprola…
23	8	A0A0D3FPA9_9ORYZ	Alpha-1,4 glucan phosphorylase OS=Oryza barthii PE=3 SV=1	10581	131780	44.2	275691	101963	92285	47	38	0.689	249	yes	down	73.28	0	sp|P27598|PHSL_IPOBA	Alpha-1,4 glucan phosphorylase L isozyme, chloroplastic/amyloplastic OS=Ipomoea batatas PE=2 SV=1	GO:0005975(carbohydrate metabolic process)	GO:0004645(phosphorylase activity);GO:0030170(pyridoxal phosphate binding)	GO:0009501(amyloplast);GO:0009507(chloroplast)	99.49	0	gi|190689248|dbj|BAG49328.1|	plastidial starch phosphorylase 1 [Oryza sativa Japonica Group]	61.64	1.7e-290	KOG2099	Glycogen phosphorylase	G	Carbohydrate transport and metabolism	62.36	1.5e-265	B2DG14_CUCMA/116-839	B2DG14.1 PF00343.15;Phosphorylase;	75.43	0	K00688	starch phosphorylase	EC:2.4.1.1	ko00500(Starch and sucrose metabolism);ko04910(Insulin signaling pathway)
2281	1618	A0A0E0RID4_ORYRU	Uncharacterized protein OS=Oryza rufipogon PE=4 SV=1	111	34738	15.8	275691	101963	92285	6	4	0.689	4	yes	down	43.2	3.6e-42	sp|A5DB51|RISA_PICGU	Riboflavin synthase OS=Meyerozyma guilliermondii (strain ATCC 6260 / CBS 566 / DSM 6381 / JCM 1539 / NBRC 10279 / NRRL Y-324) GN=RIB5 PE=2 SV=3	GO:0009231(riboflavin biosynthetic process)	GO:0016491(oxidoreductase activity);GO:0004746(riboflavin synthase activity)	-	100	2.5e-159	gi|215769397|dbj|BAH01626.1|	unnamed protein product [Oryza sativa Japonica Group]	57.38	9.4e-53	KOG3310	Riboflavin synthase alpha chain	H	Coenzyme transport and metabolism	100	8.4e-47	B8BMC0_ORYSI/85-180	B8BMC0.1 PF00677.12;Lum_binding;	100	8.8e-157	K00793	riboflavin synthase alpha chain	EC:2.5.1.9	ko00740(Riboflavin metabolism)
2292	1622	A0A0D3GBS9_9ORYZ	Acyl-coenzyme A oxidase OS=Oryza barthii PE=3 SV=1	110	86534	18.7	275691	101963	92285	14	12	0.689	8	yes	down	78.37	2.4e-288	sp|O65202|ACOX1_ARATH	Peroxisomal acyl-coenzyme A oxidase 1 OS=Arabidopsis thaliana GN=ACX1 PE=1 SV=1	GO:0002213(defense response to insect);GO:0006635(fatty acid beta-oxidation);GO:0009695(jasmonic acid biosynthetic process);GO:0001676(long-chain fatty acid metabolic process);GO:0009555(pollen development);GO:0046686(response to cadmium ion);GO:0009620(response to fungus);GO:0009611(response to wounding)	GO:0003995(acyl-CoA dehydrogenase activity);GO:0003997(acyl-CoA oxidase activity);GO:0050660(flavin adenine dinucleotide binding)	GO:0005777(peroxisome);GO:0009506(plasmodesma)	99.7	0	gi|125553705|gb|EAY99310.1|	hypothetical protein OsI_21277 [Oryza sativa Indica Group]	77.76	1.6e-280	KOG0136	Acyl-CoA oxidase	I	Lipid transport and metabolism	98.36	1.1e-94	Q8H631_ORYSJ/481-663	Q8H631.1 PF01756.14;ACOX;	99.55	0	K00232	acyl-CoA oxidase	EC:1.3.3.6	ko00071(Fatty acid metabolism);ko00592(alpha-Linolenic acid metabolism);ko01040(Biosynthesis of unsaturated fatty acids);ko03320(PPAR signaling pathway);ko04146(Peroxisome)
2436	1729	A0A0E0DFD2_9ORYZ	Uncharacterized protein OS=Oryza meridionalis PE=4 SV=1	93	53861	17.5	275691	101963	92285	8	7	0.689	7	yes	down	99.49	1.3e-202	sp|Q8W425|PSMD6_ORYSJ	26S proteasome non-ATPase regulatory subunit 6 OS=Oryza sativa subsp. japonica GN=RPN7 PE=2 SV=1	-	-	GO:0000502(proteasome complex)	99.74	5.2e-203	gi|90265119|emb|CAC09486.2|	H0811E11.2 [Oryza sativa Indica Group]	78.18	1.6e-168	KOG0687	26S proteasome regulatory complex, subunit RPN7/PSMD6	O	Posttranslational modification, protein turnover, chaperones	98.85	1.8e-87	I1PME4_ORYGL/66-239	I1PME4.1 PF10602.4;RPN7;	99.49	2.4e-202	K03037	26S proteasome regulatory subunit N7	-	ko03050(Proteasome)
3925	3017	A0A0D9ZMY1_9ORYZ	Uncharacterized protein OS=Oryza glumipatula PE=4 SV=1	19	193188	11.4	275691	101963	92285	20	11	0.689	3	yes	down	64.01	0	sp|Q8RWY6|CLASP_ARATH	CLIP-associated protein OS=Arabidopsis thaliana GN=CLASP PE=1 SV=1	-	-	-	99.72	0	gi|38346560|emb|CAE04721.2|	OSJNBa0043L24.9 [Oryza sativa Japonica Group]	57.14	9.2e-91	KOG2956	CLIP-associating protein	R	General function prediction only	99.54	8.3e-114	Q7X8C3_ORYSJ/285-503	Q7X8C3.2 PF12348.3;CLASP_N;	-	-	-	-	-	-
1941	1343	A0A0D3GYQ3_9ORYZ	Uncharacterized protein OS=Oryza barthii PE=4 SV=1	160	131935	13.2	275691	101963	92285	16	5	0.69	3	yes	down	99.31	0	sp|Q6ZHZ1|SPSA4_ORYSJ	Probable sucrose-phosphate synthase 4 OS=Oryza sativa subsp. japonica GN=SPS4 PE=2 SV=1	GO:0009058(biosynthetic process);GO:0005985(sucrose metabolic process)	GO:0046524(sucrose-phosphate synthase activity)	-	99.41	0	gi|258644444|dbj|BAI39704.1|	putative sucrose-phosphate synthase [Oryza sativa Indica Group]	68.32	0	KOG0853	Glycosyltransferase	M	Cell wall/membrane/envelope biogenesis	83.79	6.4e-134	I1MU40_SOYBN/154-443	I1MU40.1 PF00862.14;Sucrose_synth;	99.31	0	K00696	sucrose-phosphate synthase	EC:2.4.1.14	ko00500(Starch and sucrose metabolism)
921	575	A0A0E0FG34_ORYNI	Uncharacterized protein OS=Oryza nivara PE=4 SV=1	491	68231	17.4	275691	101963	92285	9	7	0.691	14	yes	down	40	1.3e-32	sp|Q8W487|YB95_ARATH	Uncharacterized protein At2g39795, mitochondrial OS=Arabidopsis thaliana GN=At2g39795 PE=1 SV=1	-	-	GO:0005759(mitochondrial matrix)	99.28	1.9e-143	gi|125524384|gb|EAY72498.1|	hypothetical protein OsI_00355 [Oryza sativa Indica Group]	41.78	7.6e-39	KOG2536	MAM33, mitochondrial matrix glycoprotein	C	Energy production and conversion	100	8.9e-105	B8AD78_ORYSI/61-257	B8AD78.1 PF02330.11;MAM33;	-	-	-	-	-	-
1937	1336	A0A0E0EZI7_9ORYZ	Uncharacterized protein OS=Oryza meridionalis PE=4 SV=1	161	140159	16.1	275691	101963	92285	24	13	0.691	4	yes	down	51.39	3.8e-242	sp|Q91YR7|PRP6_MOUSE	Pre-mRNA-processing factor 6 OS=Mus musculus GN=Prpf6 PE=2 SV=1	GO:0000398(nuclear mRNA splicing, via spliceosome)	-	-	99.23	0	gi|18071414|gb|AAL58273.1|AC068923_15	putative pre-mRNA splicing factor [Oryza sativa Japonica Group]	73.78	0	KOG0495	HAT repeat protein	A	RNA processing and modification	93.94	3.6e-83	I1I537_BRADI/36-200	I1I537.1 PF06424.7;PRP1_N;	-	-	-	-	-	-
2051	1433	A0A0E0IN12_ORYNI	Acyl carrier protein OS=Oryza nivara PE=3 SV=1	148	18643	25.2	275691	101963	92285	5	3	0.691	6	yes	down	75.22	1.3e-39	sp|P08817|ACP2_HORVU	Acyl carrier protein 2, chloroplastic OS=Hordeum vulgare GN=ACL1.2 PE=1 SV=2	GO:0006633(fatty acid biosynthetic process)	GO:0000036(acyl carrier activity);GO:0048037(cofactor binding);GO:0031177(phosphopantetheine binding)	GO:0009507(chloroplast)	100	1e-54	gi|125564534|gb|EAZ09914.1|	hypothetical protein OsI_32210 [Oryza sativa Indica Group]	55.36	1.3e-26	KOG1748	Acyl carrier protein/NADH-ubiquinone oxidoreductase, NDUFAB1/SDAP subunit	CIQ	Energy production and conversion;Lipid transport and metabolism;Secondary metabolites biosynthesis, transport and catabolism	100	3e-28	Q0IZZ4_ORYSJ/1-64	Q0IZZ4.1 PF00550.20;PP-binding;	53.33	1.3e-15	K02078	acyl carrier protein	-	-
2734	1985	A0A0E0AT58_9ORYZ	Uncharacterized protein OS=Oryza glumipatula PE=4 SV=1	66	79690	5.3	275691	101963	92285	4	2	0.691	3	yes	down	42.37	1.2e-62	sp|Q9XI90|WRKY4_ARATH	Probable WRKY transcription factor 4 OS=Arabidopsis thaliana GN=WRKY4 PE=1 SV=2	-	GO:0043565(sequence-specific DNA binding);GO:0003700(sequence-specific DNA binding transcription factor activity)	GO:0005634(nucleus)	98.59	7.8e-305	gi|218200820|gb|EEC83247.1|	hypothetical protein OsI_28563 [Oryza sativa Indica Group]	42.37	3e-63	-	-	-	-	100	1.1e-32	Q6ZG02_ORYSJ/394-453	Q6ZG02.1 PF03106.10;WRKY;	36.23	3.2e-06	K11367	chromodomain-helicase-DNA-binding protein 1	EC:3.6.1.-	-
1046	533	A0A0E0ABU0_9ORYZ	Glycine cleavage system P protein OS=Oryza glumipatula PE=3 SV=1	419	126144	15	275691	101963	92285	17	14	0.692	16	yes	down	81.2	0	sp|O49954|GCSP_SOLTU	Glycine dehydrogenase [decarboxylating], mitochondrial OS=Solanum tuberosum GN=GDCSP PE=2 SV=1	GO:0006544(glycine metabolic process)	GO:0004375(glycine dehydrogenase (decarboxylating) activity);GO:0030170(pyridoxal phosphate binding)	GO:0005739(mitochondrion)	99.9	0	gi|51090904|dbj|BAD35509.1|	putative glycine dehydrogenase [Oryza sativa Japonica Group]	81.46	0	KOG2040	Glycine dehydrogenase (decarboxylating)	E	Amino acid transport and metabolism	91.84	1.7e-213	Q38766_AVESA/73-501	Q38766.1 PF02347.11;GDC-P;	97.1	0	K00283	glycine dehydrogenase subunit 2	EC:1.4.4.2	ko00260(Glycine, serine and threonine metabolism)
2589	739	A0A0D3GBL0_9ORYZ	Uncharacterized protein OS=Oryza barthii PE=4 SV=1	76	23886	18.4	275691	101963	92285	4	2	0.692	5	yes	down	-	-	-	-	-	-	-	99.37	7.4e-85	gi|115465803|ref|NP_001056501.1|	Os05g0593200 [Oryza sativa Japonica Group]	32.59	2.3e-07	KOG0557	Dihydrolipoamide acetyltransferase	C	Energy production and conversion	-	-	-	-	34.65	6.7e-13	K00627	pyruvate dehydrogenase E2 component (dihydrolipoamide acetyltransferase)	EC:2.3.1.12	ko00010(Glycolysis / Gluconeogenesis);ko00020(Citrate cycle (TCA cycle));ko00620(Pyruvate metabolism)
1108	711	A0A0D3G7N4_9ORYZ	Beta-hexosaminidase OS=Oryza barthii PE=3 SV=1	395	71493	26.5	275691	101963	92285	16	12	0.693	14	yes	down	63.38	4.3e-192	sp|Q8L7S6|HEXO3_ARATH	Beta-hexosaminidase 3 OS=Arabidopsis thaliana GN=HEXO3 PE=1 SV=1	-	-	-	99.44	1.4e-291	gi|115463915|ref|NP_001055557.1|	Os05g0415700 [Oryza sativa Japonica Group]	58	6e-134	KOG2499	Beta-N-acetylhexosaminidase	G	Carbohydrate transport and metabolism	100	3.6e-172	I1PVN4_ORYGL/176-481	I1PVN4.1 PF00728.17;Glyco_hydro_20;	99.44	5.2e-292	K12373	beta-hexosaminidase	EC:3.2.1.52	ko00511(Other glycan degradation);ko00520(Amino sugar and nucleotide sugar metabolism);ko00531(Glycosaminoglycan degradation);ko00603(Glycosphingolipid biosynthesis - globo series);ko00604(Glycosphingolipid biosynthesis - ganglio series);ko04142(Lysosome)
4048	6	A0A0E0KIT8_ORYPU	Lipoxygenase OS=Oryza punctata PE=3 SV=1	17	550890	3.3	275691	101963	92285	22	13	0.693	2	yes	down	93.94	0	sp|P29250|LOX2_ORYSJ	Linoleate 9S-lipoxygenase 2 OS=Oryza sativa subsp. japonica GN=LOX1.1 PE=2 SV=2	GO:0031408(oxylipin biosynthetic process);GO:0009611(response to wounding)	GO:0005506(iron ion binding);GO:0016165(lipoxygenase activity)	-	96.82	0	gi|297601656|ref|NP_001051208.2|	Os03g0738100 [Oryza sativa Japonica Group]	56.77	4.2e-214	-	-	-	-	93	2.2e-278	Q10D65_ORYSJ/168-848	Q10D65.1 PF00305.14;Lipoxygenase;	93.94	0	K00454	lipoxygenase	EC:1.13.11.12	ko00591(Linoleic acid metabolism);ko00592(alpha-Linolenic acid metabolism)
1652	1108	A0A0D3H6U3_9ORYZ	Uncharacterized protein OS=Oryza barthii PE=4 SV=1	217	19508	50.4	275691	101963	92285	7	5	0.694	20	yes	down	91.6	5.8e-55	sp|P40590|RL34_PEA	60S ribosomal protein L34 OS=Pisum sativum GN=RPL34 PE=2 SV=1	GO:0006412(translation)	GO:0003735(structural constituent of ribosome)	GO:0005840(ribosome)	100	6e-60	gi|125563708|gb|EAZ09088.1|	hypothetical protein OsI_31355 [Oryza sativa Indica Group]	88.24	6.3e-54	KOG1790	60s ribosomal protein L34	J	Translation, ribosomal structure and biogenesis	96.88	5e-47	B4FXX2_MAIZE/1-96	B4FXX2.1 PF01199.13;Ribosomal_L34e;	99.15	4.8e-59	K02915	large subunit ribosomal protein L34e	-	ko03010(Ribosome)
1707	1152	Q5N7E8_ORYSJ	Os01g0283100 protein OS=Oryza sativa subsp. japonica GN=Os01g0283100 PE=2 SV=1	202	33242	31.2	275691	101963	92285	9	7	0.695	8	yes	down	79.69	2.9e-112	sp|Q9FWR5|GCA1_ARATH	Gamma carbonic anhydrase 1, mitochondrial OS=Arabidopsis thaliana GN=GAMMACA1 PE=1 SV=1	-	-	-	100	4.3e-141	gi|115436010|ref|NP_001042763.1|	Os01g0283100 [Oryza sativa Japonica Group]	75.98	1.8e-110	-	-	-	-	91.67	1.6e-15	C5XHE5_SORBI/52-87	C5XHE5.1 PF00132.19;Hexapep;	39.86	1.3e-28	K00680	-	-	ko00350(Tyrosine metabolism);ko00624(1- and 2-Methylnaphthalene degradation);ko00632(Benzoate degradation via CoA ligation);ko00642(Ethylbenzene degradation);ko00903(Limonene and pinene degradation)
2248	1213	B9F3Q7_ORYSJ	Uncharacterized protein OS=Oryza sativa subsp. japonica GN=OsJ_05660 PE=3 SV=1	115	64320	33.2	275691	101963	92285	15	13	0.695	7	yes	down	46.39	9.9e-121	sp|A3A871|C71Z6_ORYSJ	Ent-isokaurene C2-hydroxylase OS=Oryza sativa subsp. japonica GN=CYP71Z6 PE=1 SV=1	-	-	-	100	3.4e-277	gi|222622327|gb|EEE56459.1|	hypothetical protein OsJ_05660 [Oryza sativa Japonica Group]	37.48	1.4e-92	KOG0156	Cytochrome P450 CYP2 subfamily	Q	Secondary metabolites biosynthesis, transport and catabolism	99.79	2.1e-252	Q6ZIH1_ORYSJ/42-514	Q6ZIH1.1 PF00067.17;p450;	54.92	1.5e-142	K07414	cytochrome P450, family 2, subfamily D	EC:1.14.14.1	ko00982(Drug metabolism - cytochrome P450)
3235	2401	A0A0D3GV80_9ORYZ	Uncharacterized protein OS=Oryza barthii PE=3 SV=1	38	120798	8.7	275691	101963	92285	10	9	0.695	4	yes	down	76.54	4.8e-261	sp|Q0WSF1|AL221_ARATH	Aldehyde dehydrogenase 22A1 OS=Arabidopsis thaliana GN=ALDH22A1 PE=2 SV=2	-	GO:0004029(aldehyde dehydrogenase (NAD) activity)	GO:0005783(endoplasmic reticulum);GO:0005576(extracellular region)	98.84	0	gi|115474211|ref|NP_001060704.1|	Os07g0688800 [Oryza sativa Japonica Group]	78.83	5e-251	KOG2454	Betaine aldehyde dehydrogenase	C	Energy production and conversion	90.88	1e-237	A7LHM3_MAIZE/52-521	A7LHM3.1 PF00171.17;Aldedh;	48.48	2.3e-128	K00128	aldehyde dehydrogenase (NAD+)	EC:1.2.1.3	ko00010(Glycolysis / Gluconeogenesis);ko00053(Ascorbate and aldarate metabolism);ko00071(Fatty acid metabolism);ko00280(Valine, leucine and isoleucine degradation);ko00310(Lysine degradation);ko00330(Arginine and proline metabolism);ko00340(Histidine metabolism);ko00380(Tryptophan metabolism);ko00410(beta-Alanine metabolism);ko00561(Glycerolipid metabolism);ko00620(Pyruvate metabolism);ko00631(1,…
3382	2529	I1R525_ORYGL	Uncharacterized protein OS=Oryza glaberrima PE=4 SV=1	32	39450	18.2	275691	101963	92285	6	6	0.695	3	yes	down	-	-	-	-	-	-	-	99.64	1.5e-152	gi|115487926|ref|NP_001066450.1|	Os12g0233400 [Oryza sativa Japonica Group]	60	4.5e-79	-	-	-	-	-	-	-	-	-	-	-	-	-	-
547	6	BGAL9_ORYSJ	Beta-galactosidase 9 OS=Oryza sativa subsp. japonica GN=Os06g0573600 PE=2 SV=1	833	89752	29.8	275691	101963	92285	21	21	0.696	30	yes	down	100	0	sp|Q5Z7L0|BGAL9_ORYSJ	Beta-galactosidase 9 OS=Oryza sativa subsp. japonica GN=Os06g0573600 PE=2 SV=1	GO:0005975(carbohydrate metabolic process)	GO:0004565(beta-galactosidase activity);GO:0043169(cation binding)	GO:0048046(apoplast)	100	0	gi|115468642|ref|NP_001057920.1|	Os06g0573600 [Oryza sativa Japonica Group]	66.53	3.9e-279	KOG0496	Beta-galactosidase	G	Carbohydrate transport and metabolism	92.18	7.1e-165	I1GXU1_BRADI/32-338	I1GXU1.1 PF01301.14;Glyco_hydro_35;	64.06	2.7e-267	K01190	beta-galactosidase	EC:3.2.1.23	ko00052(Galactose metabolism);ko00511(Other glycan degradation);ko00600(Sphingolipid metabolism)
97	15	A0A059UBX0_ORYGL	ATP synthase subunit beta OS=Oryza glaberrima GN=atpB PE=3 SV=1	4065	61583	63.9	275691	101963	92285	26	23	0.697	84	yes	down	100	6.2e-262	sp|Q6ENG7|ATPB_ORYNI	ATP synthase subunit beta, chloroplastic OS=Oryza nivara GN=atpB PE=3 SV=1	GO:0015991(ATP hydrolysis coupled proton transport);GO:0015986(ATP synthesis coupled proton transport)	GO:0005524(ATP binding);GO:0046933(hydrogen ion transporting ATP synthase activity, rotational mechanism);GO:0008553(hydrogen-exporting ATPase activity, phosphorylative mechanism);GO:0046961(proton-transporting ATPase activity, rotational mechanism)	GO:0009535(chloroplast thylakoid membrane);GO:0045261(proton-transporting ATP synthase complex, catalytic core F(1))	100	2.2e-261	gi|50233978|ref|YP_052756.1|	ATP synthase CF1 beta subunit [Oryza nivara]	91.97	2.8e-241	KOG1350	F0F1-type ATP synthase, beta subunit	C	Energy production and conversion	97.3	4.1e-111	B3TLW1_ELAGV/151-372	B3TLW1.1 PF00006.20;ATP-synt_ab;	99.8	8.1e-261	K02112	F-type H+-transporting ATPase subunit beta	EC:3.6.3.14	ko00190(Oxidative phosphorylation);ko00195(Photosynthesis)
819	478	A0A0D3EU24_9ORYZ	60S ribosomal protein L18a OS=Oryza barthii PE=3 SV=1	557	28497	60.1	275691	101963	92285	12	12	0.698	19	yes	down	100	4.3e-98	sp|Q943F3|RL18A_ORYSJ	60S ribosomal protein L18a OS=Oryza sativa subsp. japonica GN=RPL18A PE=2 SV=1	GO:0006412(translation)	GO:0003735(structural constituent of ribosome)	-	100	1.5e-97	gi|115439969|ref|NP_001044264.1|	Os01g0752300 [Oryza sativa Japonica Group]	89.33	7.9e-88	KOG0829	60S ribosomal protein L18A	J	Translation, ribosomal structure and biogenesis	88.71	2.7e-60	B3TLR7_ELAGV/6-129	B3TLR7.1 PF01775.12;Ribosomal_L18ae;	100	6.8e-98	K02882	large subunit ribosomal protein L18Ae	-	ko03010(Ribosome)
1570	1039	A0A0D3F9Q6_9ORYZ	Uncharacterized protein OS=Oryza barthii PE=3 SV=1	236	176970	8.9	275691	101963	92285	15	11	0.698	6	yes	down	49.29	0	sp|F4J5S1|CLU_ARATH	Clustered mitochondria protein OS=Arabidopsis thaliana GN=FMT PE=2 SV=1	-	-	-	90.48	0	gi|218191467|gb|EEC73894.1|	hypothetical protein OsI_08701 [Oryza sativa Indica Group]	48.55	0	KOG1839	Uncharacterized protein CLU1/cluA/TIF31 involved in mitochondrial morphology/distribution, also found associated with eIF-3	R	General function prediction only	99.47	4.2e-97	B8AHM3_ORYSI/804-991	B8AHM3.1 PF12807.2;eIF3_p135;	59.66	0	K03255	translation initiation factor eIF-3 subunit P135	-	-
1888	1300	A0A0D3GSF3_9ORYZ	Chlorophyll a-b binding protein, chloroplastic OS=Oryza barthii PE=3 SV=1	168	32552	20.6	275691	101963	92285	6	4	0.698	6	yes	down	87.36	1.9e-127	sp|P27523|CB23_HORVU	Chlorophyll a-b binding protein of LHCII type III, chloroplastic OS=Hordeum vulgare GN=LHBC PE=2 SV=1	GO:0009765(photosynthesis, light harvesting);GO:0018298(protein-chromophore linkage)	GO:0016168(chlorophyll binding);GO:0046872(metal ion binding)	GO:0009535(chloroplast thylakoid membrane);GO:0016021(integral to membrane);GO:0009522(photosystem I);GO:0009523(photosystem II)	99.63	1e-144	gi|125558806|gb|EAZ04342.1|	hypothetical protein OsI_26482 [Oryza sativa Indica Group]	82.46	1.3e-120	-	-	-	-	88.24	4.5e-82	D8R5M3_SELML/61-230	D8R5M3.1 PF00504.16;Chloroa_b-bind;	99.25	9.5e-145	K08914	light-harvesting complex II chlorophyll a/b binding protein 3	-	ko00196(Photosynthesis - antenna proteins)
982	621	A0A0D3HHN8_9ORYZ	Uncharacterized protein OS=Oryza barthii PE=3 SV=1	455	21847	49	275691	101963	92285	10	8	0.699	29	yes	down	100	3e-77	sp|A2ZB00|RS16_ORYSI	40S ribosomal protein S16 OS=Oryza sativa subsp. indica GN=RPS16A PE=2 SV=1	GO:0006412(translation)	GO:0003735(structural constituent of ribosome)	-	100	1.1e-76	gi|115483941|ref|NP_001065632.1|	Os11g0127900 [Oryza sativa Japonica Group]	77.08	2.7e-59	KOG1753	40S ribosomal protein S16	J	Translation, ribosomal structure and biogenesis	96.24	2.5e-65	C5YR16_SORBI/17-149	C5YR16.1 PF00380.14;Ribosomal_S9;	100	1.9e-77	K02960	small subunit ribosomal protein S16e	-	ko03010(Ribosome)
777	478	A0A0D3ES83_9ORYZ	60S ribosomal protein L18a OS=Oryza barthii PE=3 SV=1	584	27875	65.2	275691	101963	92285	14	14	0.701	20	yes	down	95.51	1.5e-93	sp|Q943F3|RL18A_ORYSJ	60S ribosomal protein L18a OS=Oryza sativa subsp. japonica GN=RPL18A PE=2 SV=1	GO:0006412(translation)	GO:0003735(structural constituent of ribosome)	-	100	1.9e-97	gi|297597332|ref|NP_001043805.2|	Os01g0666900 [Oryza sativa Japonica Group]	89.33	1.1e-87	KOG0829	60S ribosomal protein L18A	J	Translation, ribosomal structure and biogenesis	89.52	4.9e-60	B3TLR7_ELAGV/6-129	B3TLR7.1 PF01775.12;Ribosomal_L18ae;	98.31	1.7e-96	K02882	large subunit ribosomal protein L18Ae	-	ko03010(Ribosome)
1172	754	I1NVA9_ORYGL	Uncharacterized protein OS=Oryza glaberrima PE=3 SV=1	365	143557	17.8	275691	101963	92285	20	19	0.701	11	yes	down	39.12	4.3e-223	sp|Q8D4H3|BGAL_VIBVU	Beta-galactosidase OS=Vibrio vulnificus (strain CMCP6) GN=lacZ PE=3 SV=2	GO:0005975(carbohydrate metabolic process)	GO:0004565(beta-galactosidase activity);GO:0030246(carbohydrate binding);GO:0046872(metal ion binding)	GO:0009341(beta-galactosidase complex)	99.19	0	gi|115442283|ref|NP_001045421.1|	Os01g0952600 [Oryza sativa Japonica Group]	-	-	-	-	-	-	100	1.2e-164	I1NVA9_ORYGL/807-1099	I1NVA9.1 PF02929.12;Bgal_small_N;	99.19	0	K01190	beta-galactosidase	EC:3.2.1.23	ko00052(Galactose metabolism);ko00511(Other glycan degradation);ko00600(Sphingolipid metabolism)
2722	1974	A0A0E0C3S4_9ORYZ	Uncharacterized protein OS=Oryza meridionalis PE=4 SV=1	67	42268	8.1	275691	101963	92285	3	3	0.701	4	yes	down	72.49	2.1e-118	sp|F4I907|GLYR2_ARATH	Glyoxylate/succinic semialdehyde reductase 2, chloroplastic OS=Arabidopsis thaliana GN=GLYR2 PE=1 SV=1	-	-	-	97.37	4.7e-170	gi|115437808|ref|NP_001043386.1|	Os01g0574600 [Oryza sativa Japonica Group]	77.11	8.9e-117	KOG0409	Predicted dehydrogenase	R	General function prediction only	98.16	1.3e-82	Q656T5_ORYSJ/50-212	Q656T5.1 PF03446.10;NAD_binding_2;	59.51	3.5e-86	K00020	3-hydroxyisobutyrate dehydrogenase	EC:1.1.1.31	ko00280(Valine, leucine and isoleucine degradation)
744	458	B9F4C0_ORYSJ	Uncharacterized protein OS=Oryza sativa subsp. japonica GN=OsJ_05928 PE=4 SV=1	612	57507	29.6	275691	101963	92285	14	9	0.702	15	yes	down	42.25	3e-65	sp|Q8BG05|ROA3_MOUSE	Heterogeneous nuclear ribonucleoprotein A3 OS=Mus musculus GN=Hnrnpa3 PE=1 SV=1	GO:0006397(mRNA processing);GO:0008380(RNA splicing)	GO:0000166(nucleotide binding)	GO:0005681(spliceosomal complex)	100	2.8e-284	gi|222622445|gb|EEE56577.1|	hypothetical protein OsJ_05928 [Oryza sativa Japonica Group]	54.95	1.7e-91	KOG0118	FOG: RRM domain	R	General function prediction only	100	1.6e-34	Q6YVH4_ORYSJ/68-136	Q6YVH4.1 PF00076.17;RRM_1;	38.12	3.2e-46	K03102	squid	-	ko04320(Dorso-ventral axis formation)
2852	454	A0A0D3H3B0_9ORYZ	Uncharacterized protein OS=Oryza barthii PE=4 SV=1	57	157543	7.1	275691	101963	92285	12	5	0.702	2	yes	down	74.03	0	sp|Q9ZR72|AB1B_ARATH	ABC transporter B family member 1 OS=Arabidopsis thaliana GN=ABCB1 PE=1 SV=1	GO:0043481(anthocyanin accumulation in tissues in response to UV light);GO:0009926(auxin polar transport);GO:0009640(photomorphogenesis);GO:0009958(positive gravitropism);GO:0008361(regulation of cell size);GO:0009637(response to blue light);GO:0009624(response to nematode);GO:0048443(stamen development)	GO:0005524(ATP binding);GO:0042626(ATPase activity, coupled to transmembrane movement of substances);GO:0010329(auxin efflux transmembrane transporter activity);GO:0005515(protein binding)	GO:0016021(integral to membrane);GO:0005886(plasma membrane);GO:0009506(plasmodesma)	98.17	0	gi|222641027|gb|EEE69159.1|	hypothetical protein OsJ_28307 [Oryza sativa Japonica Group]	74.03	0	KOG0055	Multidrug/pheromone exporter, ABC superfamily	Q	Secondary metabolites biosynthesis, transport and catabolism	99.64	9.5e-145	Q8GU78_ORYSJ/96-373	Q8GU78.1 PF00664.18;ABC_membrane;	42.82	6.6e-274	K05658	ATP-binding cassette, subfamily B (MDR/TAP), member 1	-	ko02010(ABC transporters)
3912	6	A0A0E0B3E4_9ORYZ	Uncharacterized protein OS=Oryza glumipatula PE=4 SV=1	19	22581	9.1	275691	101963	92285	2	2	0.702	2	yes	down	52.24	7.2e-16	sp|P33081|AX15A_SOYBN	Auxin-induced protein 15A OS=Glycine max PE=2 SV=1	GO:0009734(auxin mediated signaling pathway)	-	-	99.47	4.8e-99	gi|125563851|gb|EAZ09231.1|	hypothetical protein OsI_31504 [Oryza sativa Indica Group]	53.29	2.2e-40	-	-	-	-	85.86	7.8e-44	I1IQD6_BRADI/34-146	I1IQD6.1 PF02519.9;Auxin_inducible;	-	-	-	-	-	-
1473	974	A0A0E0RGC4_ORYRU	Uncharacterized protein OS=Oryza rufipogon PE=4 SV=1	262	93796	18.3	275691	101963	92285	15	13	0.703	8	yes	down	44.02	7.6e-61	sp|Q8T9S7|PTEN_DICDI	Phosphatidylinositol 3,4,5-trisphosphate 3-phosphatase and dual-specificity protein phosphatase PTEN OS=Dictyostelium discoideum GN=pteN PE=2 SV=1	GO:0007015(actin filament organization);GO:0031152(aggregation involved in sorocarp development);GO:0007049(cell cycle);GO:0006928(cellular component movement);GO:0030010(establishment of cell polarity);GO:0007188(G-protein signaling, coupled to cAMP nucleotide second messenger);GO:0050919(negative chemotaxis);GO:0046856(phosphatidylinositol dephosphorylation);GO:0048015(phosphatidylinositol-medi…	GO:0008289(lipid binding);GO:0016314(phosphatidylinositol-3,4,5-trisphosphate 3-phosphatase activity);GO:0004725(protein tyrosine phosphatase activity);GO:0008138(protein tyrosine/serine/threonine phosphatase activity)	GO:0051285(cell cortex of cell tip);GO:0005886(plasma membrane);GO:0031254(trailing edge)	99.84	0	gi|115488294|ref|NP_001066634.1|	Os12g0407500 [Oryza sativa Japonica Group]	65.25	3.5e-212	KOG2283	Clathrin coat dissociation kinase GAK/PTEN/Auxilin and related tyrosine phosphatases	TR	Signal transduction mechanisms;General function prediction only	100	6.3e-72	Q2QT46_ORYSJ/360-488	Q2QT46.1 PF10409.4;PTEN_C2;	99.84	0	K01110	phosphatidylinositol-3,4,5-trisphosphate 3-phosphatase	EC:3.1.3.67	ko00562(Inositol phosphate metabolism);ko04070(Phosphatidylinositol signaling system);ko04115(p53 signaling pathway);ko04510(Focal adhesion);ko04530(Tight junction);ko05200(Pathways in cancer);ko05213(Endometrial cancer);ko05214(Glioma);ko05215(Prostate cancer);ko05218(Melanoma);ko05222(Small cell lung cancer)
2186	617	A0A0E0MTL8_ORYRU	Uncharacterized protein OS=Oryza rufipogon PE=4 SV=1	126	73146	23.8	275691	101963	92285	18	9	0.703	7	yes	down	-	-	-	-	-	-	-	100	7.5e-307	gi|56783948|dbj|BAD81385.1|	ubiquitin -like [Oryza sativa Japonica Group]	60	1.6e-108	KOG2381	Phosphatidylinositol 4-kinase	T	Signal transduction mechanisms	99.23	9.2e-142	A2WMI3_ORYSI/264-522	A2WMI3.1 PF00454.22;PI3_PI4_kinase;	-	-	-	-	-	-
2314	1642	Q7XVF8_ORYSJ	OSJNBb0118P14.7 protein OS=Oryza sativa subsp. japonica GN=Os04g0403500 PE=2 SV=2	107	38835	24	275691	101963	92285	7	6	0.703	3	yes	down	70.07	3.3e-107	sp|Q9FVR6|Y1222_ARATH	Uncharacterized protein At1g32220, chloroplastic OS=Arabidopsis thaliana GN=At1g32220 PE=1 SV=1	GO:0044237(cellular metabolic process);GO:0006979(response to oxidative stress)	GO:0003824(catalytic activity);GO:0050662(coenzyme binding)	GO:0010287(plastoglobule);GO:0009579(thylakoid)	100	6.1e-163	gi|115458198|ref|NP_001052699.1|	Os04g0403500 [Oryza sativa Japonica Group]	70.07	1.2e-107	KOG4288	Predicted oxidoreductase	R	General function prediction only	100	5.3e-109	Q7XVF8_ORYSJ/81-290	Q7XVF8.2 PF13460.1;NAD_binding_10;	-	-	-	-	-	-
801	492	A0A0E0PW52_ORYRU	Uncharacterized protein OS=Oryza rufipogon PE=4 SV=1	570	75007	17.7	275691	101963	92285	12	9	0.704	15	yes	down	94.31	2.2e-294	sp|Q43011|ASNS2_ORYSJ	Asparagine synthetase [glutamine-hydrolyzing] 2 OS=Oryza sativa subsp. japonica GN=Os06g0265000 PE=2 SV=3	GO:0006529(asparagine biosynthetic process);GO:0006541(glutamine metabolic process)	GO:0004066(asparagine synthase (glutamine-hydrolyzing) activity);GO:0005524(ATP binding)	-	94.31	8.2e-294	gi|115467482|ref|NP_001057340.1|	Os06g0265000 [Oryza sativa Japonica Group]	83.13	1.6e-248	KOG0571	Asparagine synthase (glutamine-hydrolyzing)	E	Amino acid transport and metabolism	96.61	6.8e-121	I1Q1E3_ORYGL/209-452	I1Q1E3.1 PF00733.16;Asn_synthase;	94.31	3.9e-294	K01953	asparagine synthase (glutamine-hydrolysing)	EC:6.3.5.4	ko00250(Alanine, aspartate and glutamate metabolism);ko00910(Nitrogen metabolism)
1306	855	A0A0E0J2V9_ORYNI	Uncharacterized protein OS=Oryza nivara PE=4 SV=1	317	58366	31.1	275691	101963	92285	16	12	0.704	10	yes	down	47.54	2.2e-113	sp|Q564G7|GMGT1_CYATE	Galactomannan galactosyltransferase 1 OS=Cyamopsis tetragonoloba GN=GMGT1 PE=1 SV=1	GO:0007047(cellular cell wall organization)	GO:0016758(transferase activity, transferring hexosyl groups)	GO:0000139(Golgi membrane);GO:0016021(integral to membrane)	100	2.2e-268	gi|125534702|gb|EAY81250.1|	hypothetical protein OsI_36429 [Oryza sativa Indica Group]	48.56	3.2e-84	KOG4748	Subunit of Golgi mannosyltransferase complex	GM	Carbohydrate transport and metabolism;Cell wall/membrane/envelope biogenesis	100	1.7e-161	A2ZF66_ORYSI/149-432	A2ZF66.1 PF05637.7;Glyco_transf_34;	50.84	4.5e-86	K08238	xyloglucan 6-xylosyltransferase	EC:2.4.2.39	-
1830	1254	A0A0D3FAY4_9ORYZ	Uncharacterized protein OS=Oryza barthii PE=4 SV=1	179	45937	33.1	275691	101963	92285	12	11	0.704	10	yes	down	72.86	3e-109	sp|Q9LXC9|IPYR1_ARATH	Soluble inorganic pyrophosphatase 1, chloroplastic OS=Arabidopsis thaliana GN=PPA1 PE=1 SV=1	GO:0042742(defense response to bacterium);GO:0006796(phosphate metabolic process);GO:0046686(response to cadmium ion);GO:0009651(response to salt stress)	GO:0004427(inorganic diphosphatase activity);GO:0000287(magnesium ion binding)	GO:0009941(chloroplast envelope);GO:0009570(chloroplast stroma);GO:0009579(thylakoid)	100	9.9e-145	gi|46805452|dbj|BAD16934.1|	putative inorganic pyrophosphatase [Oryza sativa Japonica Group]	72.86	1.2e-109	KOG1626	Inorganic pyrophosphatase/Nucleosome remodeling factor, subunit NURF38	C	Energy production and conversion	94.48	3.8e-94	F2CVI3_HORVD/93-273	F2CVI3.1 PF00719.14;Pyrophosphatase;	98.11	2.6e-140	K01507	inorganic pyrophosphatase	EC:3.6.1.1	ko00190(Oxidative phosphorylation)
2648	1911	A0A0D3F077_9ORYZ	Uncharacterized protein OS=Oryza barthii PE=4 SV=1	72	18417	37.4	275691	101963	92285	7	6	0.704	6	yes	down	-	-	-	-	-	-	-	99.24	3.8e-65	gi|115444003|ref|NP_001045781.1|	Os02g0130000 [Oryza sativa Japonica Group]	45	2.6e-25	KOG1946	RNA polymerase I transcription factor UAF	K	Transcription	100	8.8e-39	I1NWX1_ORYGL/51-128	I1NWX1.1 PF02201.13;SWIB;	-	-	-	-	-	-
1490	6	A0A0D3GJR2_9ORYZ	Uncharacterized protein OS=Oryza barthii PE=4 SV=1	257	105909	16.7	275691	101963	92285	18	4	0.705	3	yes	down	-	-	-	-	-	-	-	80.54	0	gi|218198720|gb|EEC81147.1|	hypothetical protein OsI_24056 [Oryza sativa Indica Group]	61.21	3.5e-241	KOG4182	Uncharacterized conserved protein	S	Function unknown	75.36	0	B9R9S8_RICCO/4-828	B9R9S8.1 PF10191.4;COG7;	-	-	-	-	-	-
2246	6	A0A0E0HK18_ORYNI	Uncharacterized protein OS=Oryza nivara PE=4 SV=1	115	18380	27.9	275691	101963	92285	5	3	0.705	5	yes	down	-	-	-	-	-	-	-	100	2.1e-39	gi|115466020|ref|NP_001056609.1|	Os06g0115100 [Oryza sativa Japonica Group]	71.62	1.6e-28	-	-	-	-	97.26	2.4e-36	A2ZBR8_ORYSI/3-75	A2ZBR8.1 PF06592.8;DUF1138;	-	-	-	-	-	-
3452	6	A0A0D3EU38_9ORYZ	Uncharacterized protein OS=Oryza barthii PE=4 SV=1	30	211497	6.6	275691	101963	92285	15	10	0.705	3	yes	down	65.52	0	sp|Q9ZT82|CALSC_ARATH	Callose synthase 12 OS=Arabidopsis thaliana GN=CALS12 PE=1 SV=1	GO:0006075(1,3-beta-D-glucan biosynthetic process);GO:0007047(cellular cell wall organization);GO:0052544(defense response by callose deposition in cell wall);GO:0009870(defense response signaling pathway, resistance gene-dependent);GO:0042742(defense response to bacterium);GO:0009965(leaf morphogenesis);GO:0010150(leaf senescence);GO:0009555(pollen development);GO:0008360(regulation of cell shap…	GO:0003843(1,3-beta-D-glucan synthase activity)	GO:0000148(1,3-beta-D-glucan synthase complex);GO:0016021(integral to membrane);GO:0009506(plasmodesma)	99.88	0	gi|115439997|ref|NP_001044278.1|	Os01g0754200 [Oryza sativa Japonica Group]	65.52	0	KOG0916	1,3-beta-glucan synthase/callose synthase catalytic subunit	M	Cell wall/membrane/envelope biogenesis	91.7	0	I1HRP2_BRADI/887-1669	I1HRP2.1 PF02364.10;Glucan_synthase;	46.55	0	K11000	callose synthase	EC:2.4.1.-	-
3748	2869	J3LWX3_ORYBR	Uncharacterized protein OS=Oryza brachyantha GN=102704048 PE=4 SV=1	23	133623	16	275691	101963	92285	20	16	0.705	2	yes	down	72.51	0	sp|P92948|CDC5L_ARATH	Cell division cycle 5-like protein OS=Arabidopsis thaliana GN=CDC5 PE=1 SV=2	GO:0007049(cell cycle);GO:0045087(innate immune response);GO:0006397(mRNA processing);GO:0006355(regulation of transcription, DNA-dependent);GO:0008380(RNA splicing);GO:0006351(transcription, DNA-dependent)	GO:0003677(DNA binding);GO:0005515(protein binding)	GO:0005681(spliceosomal complex)	100	0	gi|573939536|ref|XP_006652188.1|	PREDICTED: cell division cycle 5-like protein-like [Oryza brachyantha]	72.51	0	KOG0050	mRNA splicing protein CDC5 (Myb superfamily)	AD	RNA processing and modification;Cell cycle control, cell division, chromosome partitioning	96.12	9.4e-128	Q0JE02_ORYSJ/406-662	Q0JE02.2 PF11831.3;Myb_Cef;	72.51	0	K09422	myb proto-oncogene protein, plant	-	-
3264	6	A0A0E0C4G1_9ORYZ	Kinesin-like protein OS=Oryza meridionalis PE=3 SV=1	37	100285	7.2	275691	101963	92285	7	6	0.706	5	yes	down	46.11	8.4e-83	sp|Q2TAC6|KIF19_HUMAN	Kinesin-like protein KIF19 OS=Homo sapiens GN=KIF19 PE=2 SV=2	GO:0007018(microtubule-based movement)	GO:0005524(ATP binding);GO:0003777(microtubule motor activity)	GO:0005737(cytoplasm);GO:0005874(microtubule)	97.15	0	gi|297597165|ref|NP_001043520.2|	Os01g0605500 [Oryza sativa Japonica Group]	67.86	2.5e-211	KOG0242	Kinesin-like protein	Z	Cytoskeleton	99.69	8e-170	Q0JLE4_ORYSJ/211-534	Q0JLE4.2 PF00225.18;Kinesin;	46.87	3.4e-86	K10401	kinesin family member 18/19	-	-
855	533	A0A0D9YDY7_9ORYZ	Glycine cleavage system P protein OS=Oryza glumipatula PE=3 SV=1	527	126984	15.8	275691	101963	92285	18	14	0.707	17	yes	down	81.89	0	sp|O49954|GCSP_SOLTU	Glycine dehydrogenase [decarboxylating], mitochondrial OS=Solanum tuberosum GN=GDCSP PE=2 SV=1	GO:0006544(glycine metabolic process)	GO:0004375(glycine dehydrogenase (decarboxylating) activity);GO:0030170(pyridoxal phosphate binding)	GO:0005739(mitochondrion)	100	0	gi|115439533|ref|NP_001044046.1|	Os01g0711400 [Oryza sativa Japonica Group]	81.2	0	KOG2040	Glycine dehydrogenase (decarboxylating)	E	Amino acid transport and metabolism	93.24	2e-216	Q38766_AVESA/73-501	Q38766.1 PF02347.11;GDC-P;	100	0	K00283	glycine dehydrogenase subunit 2	EC:1.4.4.2	ko00260(Glycine, serine and threonine metabolism)
2992	2190	Q2QYY2_ORYSJ	Leucine-rich repeat family protein, putative, expressed OS=Oryza sativa subsp. japonica GN=Os12g0102500 PE=2 SV=2	48	116862	5.8	275691	101963	92285	6	5	0.707	5	yes	down	49.08	7e-233	sp|C0LGI2|Y1677_ARATH	Probable LRR receptor-like serine/threonine-protein kinase At1g67720 OS=Arabidopsis thaliana GN=At1g67720 PE=2 SV=1	-	GO:0005524(ATP binding);GO:0004674(protein serine/threonine kinase activity);GO:0004872(receptor activity)	GO:0016021(integral to membrane)	100	0	gi|108862069|gb|ABA95578.2|	leucine-rich repeat family protein, putative, expressed [Oryza sativa Japonica Group]	57.85	1.6e-300	-	-	-	-	99.1	7.9e-181	Q2RBQ5_ORYSJ/30-363	Q2RBQ5.1 PF12819.2;Malectin_like;	39.35	9.8e-65	K04733	interleukin-1 receptor-associated kinase 4	EC:2.7.11.1	ko04210(Apoptosis);ko04620(Toll-like receptor signaling pathway);ko04722(Neurotrophin signaling pathway);ko05140(Leishmaniasis);ko05142(Chagas disease)
3332	2502	A0PJ32_ORYSI	ATP8 OS=Oryza sativa subsp. indica GN=atp8 PE=2 SV=1	34	22179	14.2	275691	101963	92285	3	1	0.708	2	yes	down	95.48	1.5e-78	sp|P43650|YMF19_WHEAT	Putative ATP synthase protein YMF19 OS=Triticum aestivum GN=YMF19 PE=2 SV=1	GO:0015986(ATP synthesis coupled proton transport)	GO:0005524(ATP binding);GO:0015078(hydrogen ion transmembrane transporter activity);GO:0016820(hydrolase activity, acting on acid anhydrides, catalyzing transmembrane movement of substances)	GO:0016021(integral to membrane);GO:0000276(mitochondrial proton-transporting ATP synthase complex, coupling factor F(o))	100	2.4e-81	gi|194033219|ref|YP_002000556.1|	ORFB protein [Oryza sativa Japonica Group]	75.8	1e-60	-	-	-	-	97.7	3.4e-43	D3DEY7_ORYRU/2-88	D3DEY7.1 PF02326.10;YMF19;	-	-	-	-	-	-
935	586	A0A0D3ENH7_9ORYZ	Uncharacterized protein OS=Oryza barthii PE=3 SV=1	485	96916	22.3	275691	101963	92285	17	11	0.709	9	yes	down	73.9	5.3e-297	sp|O49809|MFPA_BRANA	Glyoxysomal fatty acid beta-oxidation multifunctional protein MFP-a OS=Brassica napus PE=2 SV=2	GO:0006635(fatty acid beta-oxidation)	GO:0018812(3-hydroxyacyl-CoA dehydratase activity);GO:0003857(3-hydroxyacyl-CoA dehydrogenase activity);GO:0008692(3-hydroxybutyryl-CoA epimerase activity);GO:0050662(coenzyme binding);GO:0004165(dodecenoyl-CoA delta-isomerase activity);GO:0004300(enoyl-CoA hydratase activity)	GO:0009514(glyoxysome)	99.31	0	gi|115436430|ref|NP_001042973.1|	Os01g0348600 [Oryza sativa Japonica Group]	74.31	7.4e-296	KOG1683	Hydroxyacyl-CoA dehydrogenase/enoyl-CoA hydratase	I	Lipid transport and metabolism	98.77	2.5e-123	Q94CN1_ORYSJ/14-257	Q94CN1.1 PF00378.15;ECH;	99.31	0	K10527	enoyl-CoA hydratase/3-hydroxyacyl-CoA dehydrogenase	EC:4.2.1.17 1.1.1.35 1.1.1.211	ko00592(alpha-Linolenic acid metabolism)
967	610	A0A0E0A7U9_9ORYZ	Uncharacterized protein OS=Oryza glumipatula PE=4 SV=1	463	174348	12.7	275691	101963	92285	20	16	0.709	17	yes	down	36.61	3.2e-49	sp|Q46888|YGBJ_ECOLI	Uncharacterized oxidoreductase YgbJ OS=Escherichia coli (strain K12) GN=ygbJ PE=3 SV=1	GO:0006098(pentose-phosphate shunt);GO:0006573(valine metabolic process)	GO:0008442(3-hydroxyisobutyrate dehydrogenase activity);GO:0050662(coenzyme binding);GO:0004616(phosphogluconate dehydrogenase (decarboxylating) activity)	-	97.91	0	gi|115467448|ref|NP_001057323.1|	Os06g0258900 [Oryza sativa Japonica Group]	61.33	0	KOG0409	Predicted dehydrogenase	R	General function prediction only	99.64	8.5e-145	I1Q1C5_ORYGL/1097-1376	I1Q1C5.1 PF01116.15;F_bP_aldolase;	97.91	0	K00120	-	-	ko00361(gamma-Hexachlorocyclohexane degradation);ko00363(Bisphenol A degradation);ko00624(1- and 2-Methylnaphthalene degradation);ko00626(Naphthalene and anthracene degradation);ko00632(Benzoate degradation via CoA ligation);ko00903(Limonene and pinene degradation)
1167	751	A0A0E0NK55_ORYRU	Uncharacterized protein OS=Oryza rufipogon PE=4 SV=1	368	46005	28.8	275691	101963	92285	10	8	0.709	9	yes	down	-	-	-	-	-	-	-	99.72	3.1e-195	gi|125540905|gb|EAY87300.1|	hypothetical protein OsI_08703 [Oryza sativa Indica Group]	74.23	1.9e-148	-	-	-	-	62.77	1.1e-42	I1LVF3_SOYBN/3-129	I1LVF3.1 PF14226.1;DIOX_N;	-	-	-	-	-	-
1680	1124	I1NKK9_ORYGL	Uncharacterized protein OS=Oryza glaberrima PE=4 SV=1	211	84623	23.1	275691	101963	92285	16	14	0.709	5	yes	down	23.4	6.2e-15	sp|O75116|ROCK2_HUMAN	Rho-associated protein kinase 2 OS=Homo sapiens GN=ROCK2 PE=1 SV=4	GO:0007411(axon guidance);GO:0000910(cytokinesis);GO:0035556(intracellular signal transduction)	GO:0005524(ATP binding);GO:0046872(metal ion binding);GO:0005515(protein binding);GO:0004674(protein serine/threonine kinase activity);GO:0005198(structural molecule activity)	GO:0005829(cytosol);GO:0005815(microtubule organizing center);GO:0005634(nucleus);GO:0005886(plasma membrane)	99.16	0	gi|115434736|ref|NP_001042126.1|	Os01g0168100 [Oryza sativa Japonica Group]	33.52	5.6e-62	-	-	-	-	100	1.3e-38	A2WL43_ORYSI/14-87	A2WL43.1 PF07765.7;KIP1;	22.55	2.7e-16	K10352	myosin heavy chain	-	ko04530(Tight junction);ko05416(Viral myocarditis)
2247	1213	A0A0D9YNE9_9ORYZ	Uncharacterized protein OS=Oryza glumipatula PE=4 SV=1	115	299677	6.6	275691	101963	92285	19	11	0.709	7	yes	down	46	4.4e-119	sp|A6YIH8|C7D55_HYOMU	Premnaspirodiene oxygenase OS=Hyoscyamus muticus GN=CYP71D55 PE=1 SV=1	-	GO:0009055(electron carrier activity);GO:0020037(heme binding);GO:0004497(monooxygenase activity);GO:0016705(oxidoreductase activity, acting on paired donors, with incorporation or reduction of molecular oxygen)	GO:0016021(integral to membrane)	80.7	8e-223	gi|115444667|ref|NP_001046113.1|	Os02g0185200 [Oryza sativa Japonica Group]	38.89	4.7e-92	KOG0156	Cytochrome P450 CYP2 subfamily	Q	Secondary metabolites biosynthesis, transport and catabolism	84.73	1.1e-213	I1NXY9_ORYGL/42-503	I1NXY9.1 PF00067.17;p450;	53.18	3.1e-137	K07414	cytochrome P450, family 2, subfamily D	EC:1.14.14.1	ko00982(Drug metabolism - cytochrome P450)
2674	1935	A0A0E0LLZ6_ORYPU	Uncharacterized protein OS=Oryza punctata PE=4 SV=1	70	102643	16.1	275691	101963	92285	13	11	0.71	5	yes	down	98.45	1.9e-237	sp|Q84ZC0|VATH_ORYSJ	Probable V-type proton ATPase subunit H OS=Oryza sativa subsp. japonica GN=Os07g0549700 PE=2 SV=1	GO:0015991(ATP hydrolysis coupled proton transport)	GO:0005488(binding);GO:0046961(proton-transporting ATPase activity, rotational mechanism)	GO:0000221(vacuolar proton-transporting V-type ATPase, V1 domain)	97.81	3.9e-237	gi|218199814|gb|EEC82241.1|	hypothetical protein OsI_26411 [Oryza sativa Indica Group]	70.07	2.3e-172	KOG2759	Vacuolar H+-ATPase V1 sector, subunit H	C	Energy production and conversion	89.75	1.8e-154	B2BA44_WHEAT/2-323	B2BA44.1 PF03224.9;V-ATPase_H_N;	75.61	6.5e-189	K02144	V-type H+-transporting ATPase 54 kD subunit	EC:3.6.3.14	ko00190(Oxidative phosphorylation);ko04142(Lysosome);ko04145(Phagosome);ko05110(Vibrio cholerae infection);ko05120(Epithelial cell signaling in Helicobacter pylori infection)
1259	818	A0A0E0NBM6_ORYRU	Uncharacterized protein OS=Oryza rufipogon PE=4 SV=1	332	30692	29.8	275691	101963	92285	7	6	0.711	11	yes	down	45.81	5.7e-33	sp|Q7F2L3|NAC48_ORYSJ	NAC domain-containing protein 48 OS=Oryza sativa subsp. japonica GN=NAC48 PE=2 SV=1	GO:0006355(regulation of transcription, DNA-dependent);GO:0006351(transcription, DNA-dependent)	GO:0003677(DNA binding)	GO:0005634(nucleus)	100	6.1e-140	gi|115445005|ref|NP_001046282.1|	Os02g0214500 [Oryza sativa Japonica Group]	42.44	3.8e-31	-	-	-	-	100	1.6e-73	Q6H8A9_ORYSJ/12-144	Q6H8A9.1 PF02365.10;NAM;	-	-	-	-	-	-
1522	1005	A0A0E0BLL9_9ORYZ	Uncharacterized protein OS=Oryza glumipatula PE=4 SV=1	249	43275	21.9	275691	101963	92285	6	6	0.711	7	yes	down	31.7	8.2e-35	sp|Q9M0G7|PXL2_ARATH	Leucine-rich repeat receptor-like protein kinase PXL2 OS=Arabidopsis thaliana GN=PXL2 PE=2 SV=1	GO:0030154(cell differentiation);GO:0010067(procambium histogenesis)	GO:0005524(ATP binding);GO:0004674(protein serine/threonine kinase activity);GO:0004872(receptor activity)	GO:0016021(integral to membrane);GO:0005886(plasma membrane)	100	1.3e-208	gi|125554418|gb|EAZ00024.1|	hypothetical protein OsI_22025 [Oryza sativa Indica Group]	47.33	1.4e-89	KOG0619	FOG: Leucine rich repeat	R	General function prediction only	100	4.1e-20	Q2R0I6_ORYSJ/29-70	Q2R0I6.1 PF08263.7;LRRNT_2;	33.94	4.7e-32	K00924	-	-	-
1632	1090	A0A0D3G3E7_9ORYZ	Uncharacterized protein OS=Oryza barthii PE=4 SV=1	222	27743	47.3	275691	101963	92285	12	8	0.712	12	yes	down	81.91	1.1e-80	sp|Q940B0|RL183_ARATH	60S ribosomal protein L18-3 OS=Arabidopsis thaliana GN=RPL18C PE=2 SV=1	GO:0006412(translation)	GO:0003735(structural constituent of ribosome)	GO:0022625(cytosolic large ribosomal subunit);GO:0016020(membrane);GO:0009506(plasmodesma);GO:0005773(vacuole)	100	4.8e-97	gi|115462177|ref|NP_001054688.1|	Os05g0155100 [Oryza sativa Japonica Group]	81.91	3.6e-81	KOG1714	60s ribosomal protein L18	J	Translation, ribosomal structure and biogenesis	100	1.9e-60	I1PSL1_ORYGL/2-123	I1PSL1.1 PF00828.14;Ribosomal_L18e;	100	2e-97	K02883	large subunit ribosomal protein L18e	-	ko03010(Ribosome)
2022	1414	A0A0D3FB25_9ORYZ	Uncharacterized protein OS=Oryza barthii PE=4 SV=1	152	61044	23.2	275691	101963	92285	12	9	0.713	5	yes	down	39.26	6.7e-51	sp|O57809|1A1D_PYRHO	Putative 1-aminocyclopropane-1-carboxylate deaminase OS=Pyrococcus horikoshii (strain ATCC 700860 / DSM 12428 / JCM 9974 / NBRC 100139 / OT-3) GN=PH0054 PE=1 SV=2	-	GO:0008660(1-aminocyclopropane-1-carboxylate deaminase activity);GO:0030170(pyridoxal phosphate binding)	-	98.97	1.5e-207	gi|667467052|sp|Q6ZHE5.2|DCYD1_ORYSJ	RecName: Full=Putative D-cysteine desulfhydrase 1, mitochondrial; AltName: Full=OsD-CDes1; Short=D-CDes1; Flags: Precursor [Oryza sativa Japonica Group]	69.33	2.1e-149	-	-	-	-	100	3.1e-166	Q6ZHE5_ORYSJ/39-347	Q6ZHE5.1 PF00291.20;PALP;	41.69	4.7e-74	K01505	1-aminocyclopropane-1-carboxylate deaminase	EC:3.5.99.7	ko00640(Propanoate metabolism)
680	408	A0A0D3GUY1_9ORYZ	Peroxidase OS=Oryza barthii PE=3 SV=1	672	147418	6.1	275691	101963	92285	6	6	0.714	25	yes	down	99.59	1.2e-127	sp|Q0D3N0|PER2_ORYSJ	Peroxidase 2 OS=Oryza sativa subsp. japonica GN=PRX112 PE=2 SV=1	GO:0042744(hydrogen peroxide catabolic process)	GO:0020037(heme binding);GO:0004601(peroxidase activity)	GO:0005576(extracellular region)	95.74	3.7e-161	gi|222637686|gb|EEE67818.1|	hypothetical protein OsJ_25573 [Oryza sativa Japonica Group]	51.76	1.9e-86	-	-	-	-	93.68	1.4e-119	I1QD69_ORYGL/40-277	I1QD69.1 PF00141.18;peroxidase;	50.15	1.4e-82	K00430	peroxidase	EC:1.11.1.7	ko00360(Phenylalanine metabolism);ko00680(Methane metabolism);ko00940(Phenylpropanoid biosynthesis)
2250	1586	Q5QNJ0_ORYSJ	Os01g0214600 protein OS=Oryza sativa subsp. japonica GN=Os01g0214600 PE=4 SV=1	115	41796	10.9	275691	101963	92285	5	3	0.714	8	yes	down	45	3e-73	sp|Q94F40|GDL9_ARATH	GDSL esterase/lipase At1g28600 OS=Arabidopsis thaliana GN=At1g28600 PE=2 SV=1	GO:0016042(lipid catabolic process)	GO:0016788(hydrolase activity, acting on ester bonds)	GO:0005618(cell wall);GO:0005576(extracellular region)	100	1.8e-195	gi|115435264|ref|NP_001042390.1|	Os01g0214600 [Oryza sativa Japonica Group]	45	1e-73	-	-	-	-	100	6e-174	Q5QNJ0_ORYSJ/32-337	Q5QNJ0.1 PF00657.17;Lipase_GDSL;	-	-	-	-	-	-
2266	1603	A0A0E0GWI5_ORYNI	Uncharacterized protein OS=Oryza nivara PE=4 SV=1	113	97376	13.5	275691	101963	92285	11	9	0.714	3	yes	down	-	-	-	-	-	-	-	100	0	gi|218194107|gb|EEC76534.1|	hypothetical protein OsI_14326 [Oryza sativa Indica Group]	58.82	2.1e-219	KOG2307	Low density lipoprotein receptor	U	Intracellular trafficking, secretion, and vesicular transport	99.25	1.3e-64	Q84LH7_ORYSJ/24-156	Q84LH7.1 PF06148.6;COG2;	-	-	-	-	-	-
2900	6	A0A0D3FJV4_9ORYZ	Uncharacterized protein OS=Oryza barthii PE=4 SV=1	54	97735	9.4	275691	101963	92285	9	7	0.714	3	yes	down	36.69	4.8e-118	sp|Q8C754|VPS52_MOUSE	Vacuolar protein sorting-associated protein 52 homolog OS=Mus musculus GN=Vps52 PE=2 SV=1	GO:0015031(protein transport)	-	GO:0010008(endosome membrane);GO:0005794(Golgi apparatus)	100	0	gi|115453543|ref|NP_001050372.1|	Os03g0417900 [Oryza sativa Japonica Group]	71.7	7.5e-277	KOG1961	Vacuolar sorting protein VPS52/suppressor of actin Sac2	UZ	Intracellular trafficking, secretion, and vesicular transport;Cytoskeleton	99.8	7.4e-263	B8AJT4_ORYSI/81-583	B8AJT4.1 PF04129.7;Vps52;	-	-	-	-	-	-
1790	1090	A0A0D3FIA9_9ORYZ	Uncharacterized protein OS=Oryza barthii PE=4 SV=1	186	28729	52.5	275691	101963	92285	12	7	0.715	13	yes	down	82.89	1.9e-82	sp|Q940B0|RL183_ARATH	60S ribosomal protein L18-3 OS=Arabidopsis thaliana GN=RPL18C PE=2 SV=1	GO:0006412(translation)	GO:0003735(structural constituent of ribosome)	GO:0022625(cytosolic large ribosomal subunit);GO:0016020(membrane);GO:0009506(plasmodesma);GO:0005773(vacuole)	98.93	9.1e-96	gi|115452937|ref|NP_001050069.1|	Os03g0341100 [Oryza sativa Japonica Group]	82.89	6.7e-83	KOG1714	60s ribosomal protein L18	J	Translation, ribosomal structure and biogenesis	99.17	1.7e-59	B8APD9_ORYSI/2-122	B8APD9.1 PF00828.14;Ribosomal_L18e;	98.93	3.8e-96	K02883	large subunit ribosomal protein L18e	-	ko03010(Ribosome)
2097	1477	A0A0E0ITC7_ORYNI	AP complex subunit sigma OS=Oryza nivara PE=3 SV=1	138	29479	15.3	275691	101963	92285	4	2	0.715	2	yes	down	88.75	1.6e-76	sp|Q8LEZ8|AP1S1_ARATH	AP-1 complex subunit sigma-1 OS=Arabidopsis thaliana GN=AAP19-1 PE=2 SV=1	GO:0006897(endocytosis);GO:0006886(intracellular protein transport)	GO:0008565(protein transporter activity)	GO:0030665(clathrin coated vesicle membrane);GO:0005794(Golgi apparatus);GO:0030117(membrane coat)	99.38	1.3e-82	gi|218193851|gb|EEC76278.1|	hypothetical protein OsI_13777 [Oryza sativa Indica Group]	88.2	4.2e-77	KOG0934	Clathrin adaptor complex, small subunit	U	Intracellular trafficking, secretion, and vesicular transport	87.23	1.4e-67	A9THE0_PHYPA/1-142	A9THE0.1 PF01217.15;Clat_adaptor_s;	69.18	7.4e-57	K12394	AP-1 complex subunit sigma 1/2	-	ko04142(Lysosome)
2167	1531	A0A0E0B2Q9_9ORYZ	Uncharacterized protein OS=Oryza glumipatula PE=4 SV=1	128	29907	18.1	275691	101963	92285	5	3	0.715	5	yes	down	-	-	-	-	-	-	-	90.78	4.3e-109	gi|115479061|ref|NP_001063124.1|	Os09g0402100 [Oryza sativa Japonica Group]	-	-	-	-	-	-	98.44	4.6e-33	Q43600_ORYSA/21-90	Q43600.1 PF00538.14;Linker_histone;	32.65	2.6e-20	K11275	histone H1/5	-	-
237	104	Q69JW4_ORYSJ	Os02g0576400 protein OS=Oryza sativa subsp. japonica GN=Os02g0576400 PE=2 SV=1	1767	13956	47.9	275691	101963	92285	4	4	0.716	32	yes	down	-	-	-	-	-	-	-	100	1.5e-61	gi|115446873|ref|NP_001047216.1|	Os02g0576400 [Oryza sativa Japonica Group]	-	-	-	-	-	-	-	-	-	-	-	-	-	-	-	-
455	244	A0A0D3GYZ5_9ORYZ	Uncharacterized protein OS=Oryza barthii PE=4 SV=1	964	42788	41.5	275691	101963	92285	16	14	0.716	48	yes	down	100	1.2e-135	sp|P35685|RL7A_ORYSJ	60S ribosomal protein L7a OS=Oryza sativa subsp. japonica GN=RPL7A PE=2 SV=1	GO:0042254(ribosome biogenesis)	-	-	100	4.6e-135	gi|115475908|ref|NP_001061550.1|	Os08g0326400 [Oryza sativa Japonica Group]	84.77	1.4e-118	KOG3166	60S ribosomal protein L7A	J	Translation, ribosomal structure and biogenesis	98.96	1.5e-47	F2DE13_HORVD/114-209	F2DE13.1 PF01248.21;Ribosomal_L7Ae;	100	2.1e-135	K02936	large subunit ribosomal protein L7Ae	-	ko03010(Ribosome)
2730	650	B5ABY0_ORYSI	Beta-mannosidase/beta-glucosidase (Fragment) OS=Oryza sativa subsp. indica PE=2 SV=1	66	63744	19.3	275691	101963	92285	11	5	0.717	5	yes	down	100	4.6e-278	sp|A3BMZ5|BGL26_ORYSJ	Beta-glucosidase 26 OS=Oryza sativa subsp. japonica GN=BGLU26 PE=1 SV=1	GO:0005975(carbohydrate metabolic process)	GO:0033907(beta-D-fucosidase activity);GO:0004565(beta-galactosidase activity);GO:0047701(beta-L-arabinosidase activity);GO:0004567(beta-mannosidase activity);GO:0043169(cation binding);GO:0080079(cellobiose glucosidase activity);GO:0004338(glucan exo-1,3-beta-glucosidase activity)	-	100	1.7e-277	gi|281312183|sp|A3BMZ5.1|BGL26_ORYSJ	RecName: Full=Beta-glucosidase 26; Short=Os7bglu26; Flags: Precursor	68.34	4.8e-187	KOG0626	Beta-glucosidase, lactase phlorizinhydrolase, and related proteins	G	Carbohydrate transport and metabolism	99.15	9e-267	I1QCT0_ORYGL/42-510	I1QCT0.1 PF00232.13;Glyco_hydro_1;	74.26	2.7e-198	K05350	beta-glucosidase	EC:3.2.1.21	ko00460(Cyanoamino acid metabolism);ko00500(Starch and sucrose metabolism);ko00940(Phenylpropanoid biosynthesis)
3052	2244	B9GDL6_ORYSJ	Uncharacterized protein OS=Oryza sativa subsp. japonica GN=OsJ_36414 PE=4 SV=1	45	246472	5.9	275691	101963	92285	15	4	0.717	2	yes	down	48.99	3.4e-153	sp|Q9SU08|AUXI1_ARATH	Auxilin-related protein 1 OS=Arabidopsis thaliana GN=At4g12780 PE=1 SV=2	-	GO:0031072(heat shock protein binding)	GO:0005829(cytosol);GO:0005886(plasma membrane)	100	0	gi|222617241|gb|EEE53373.1|	hypothetical protein OsJ_36414 [Oryza sativa Japonica Group]	51.31	4.6e-253	KOG0413	Uncharacterized conserved protein related to condensin complex subunit 1	S	Function unknown	93.14	3.1e-93	I1R720_ORYGL/882-1085	I1R720.1 PF12717.2;Cnd1;	98.28	0	K11491	condensin-2 complex subunit D3	-	-
985	361	A0A0D9ZQA9_9ORYZ	Uncharacterized protein OS=Oryza glumipatula PE=4 SV=1	454	37543	68	275691	101963	92285	24	19	0.718	35	yes	down	77.46	5.8e-106	sp|Q9LHP1|RL74_ARATH	60S ribosomal protein L7-4 OS=Arabidopsis thaliana GN=RPL7D PE=2 SV=1	GO:0006412(translation)	GO:0003735(structural constituent of ribosome)	GO:0009507(chloroplast);GO:0022625(cytosolic large ribosomal subunit);GO:0016020(membrane)	99.18	5.2e-127	gi|115460394|ref|NP_001053797.1|	Os04g0605900 [Oryza sativa Japonica Group]	77.46	1.7e-106	KOG3184	60S ribosomal protein L7	J	Translation, ribosomal structure and biogenesis	97.18	7.3e-32	I1PPH8_ORYGL/13-83	I1PPH8.1 PF08079.7;Ribosomal_L30_N;	99.18	2.2e-127	K02937	large subunit ribosomal protein L7e	-	ko03010(Ribosome)
1405	927	A0A0E0ABW0_9ORYZ	Uncharacterized protein OS=Oryza glumipatula PE=4 SV=1	283	81394	10.2	275691	101963	92285	6	6	0.718	6	yes	down	-	-	-	-	-	-	-	99.14	0	gi|115468956|ref|NP_001058077.1|	Os06g0614300 [Oryza sativa Japonica Group]	57.07	2.7e-168	KOG4416	Uncharacterized conserved protein	S	Function unknown	100	1.4e-60	B8B4L9_ORYSI/334-451	B8B4L9.1 PF07986.7;TBCC;	-	-	-	-	-	-
3081	598	A0A0D3GD85_9ORYZ	Uncharacterized protein OS=Oryza barthii PE=4 SV=1	44	33868	7.3	275691	101963	92285	3	2	0.718	4	yes	down	87.69	2.1e-122	sp|Q9XGD6|CAMT1_MAIZE	Caffeoyl-CoA O-methyltransferase 1 OS=Zea mays GN=CCOAOMT1 PE=2 SV=1	GO:0009809(lignin biosynthetic process)	GO:0042409(caffeoyl-CoA O-methyltransferase activity);GO:0046872(metal ion binding)	-	100	8.9e-139	gi|115466622|ref|NP_001056910.1|	Os06g0165800 [Oryza sativa Japonica Group]	77.82	4.2e-112	KOG1663	O-methyltransferase	Q	Secondary metabolites biosynthesis, transport and catabolism	100	2.6e-114	Q9XJ19_ORYSJ/47-259	Q9XJ19.1 PF01596.12;Methyltransf_3;	100	4.1e-139	K00588	caffeoyl-CoA O-methyltransferase	EC:2.1.1.104	ko00360(Phenylalanine metabolism);ko00940(Phenylpropanoid biosynthesis);ko00941(Flavonoid biosynthesis);ko00945(Stilbenoid, diarylheptanoid and gingerol biosynthesis)
868	543	A0A0D9Z3K0_9ORYZ	Uncharacterized protein OS=Oryza glumipatula PE=4 SV=1	521	38278	53.8	275691	101963	92285	17	15	0.72	17	yes	down	100	1.4e-143	sp|Q84P97|VDAC5_ORYSJ	Mitochondrial outer membrane protein porin 5 OS=Oryza sativa subsp. japonica GN=VDAC5 PE=2 SV=1	-	-	-	100	4.9e-143	gi|115451401|ref|NP_001049301.1|	Os03g0202200 [Oryza sativa Japonica Group]	56.93	1.7e-88	KOG3126	Porin/voltage-dependent anion-selective channel protein	P	Inorganic ion transport and metabolism	99.62	2.6e-137	I1P8M3_ORYGL/5-270	I1P8M3.1 PF01459.17;Porin_3;	51.09	2e-76	K05862	voltage-dependent anion channel	-	ko04020(Calcium signaling pathway);ko05012(Parkinson's disease);ko05016(Huntington's disease)
1144	732	A0A0D9Y3D3_9ORYZ	Histone H2B OS=Oryza glumipatula PE=3 SV=1	378	114065	18.3	275691	101963	92285	19	6	0.72	21	yes	down	95.42	6.5e-74	sp|A2WKS8|H2B7_ORYSI	Histone H2B.7 OS=Oryza sativa subsp. indica GN=H2B.7 PE=2 SV=1	GO:0006334(nucleosome assembly)	GO:0003677(DNA binding)	GO:0000786(nucleosome)	99.3	1.7e-234	gi|218187542|gb|EEC69969.1|	hypothetical protein OsI_00441 [Oryza sativa Indica Group]	79.87	3.3e-56	KOG1744	Histone H2B	B	Chromatin structure and dynamics	98.59	1.7e-31	H2B2_WHEAT/57-127	P05621.2 PF00125.19;Histone;	95.42	1e-73	K11252	histone H2B	-	ko05322(Systemic lupus erythematosus)
296	146	A0A0E0APP1_9ORYZ	Uncharacterized protein OS=Oryza glumipatula PE=3 SV=1	1462	85933	26.7	275691	101963	92285	16	12	0.721	41	yes	down	100	1.7e-135	sp|Q9FE01|APX2_ORYSJ	L-ascorbate peroxidase 2, cytosolic OS=Oryza sativa subsp. japonica GN=APX2 PE=1 SV=1	GO:0042744(hydrogen peroxide catabolic process)	GO:0020037(heme binding);GO:0016688(L-ascorbate peroxidase activity)	-	98.06	1.9e-191	gi|125601626|gb|EAZ41202.1|	hypothetical protein OsJ_25705 [Oryza sativa Japonica Group]	80.24	1.7e-112	-	-	-	-	100	4.1e-114	B8B6B6_ORYSI/17-228	B8B6B6.1 PF00141.18;peroxidase;	100	2.2e-135	K00434	L-ascorbate peroxidase	EC:1.11.1.11	ko00053(Ascorbate and aldarate metabolism);ko00480(Glutathione metabolism)
614	140	A0A0D3GC24_9ORYZ	60S ribosomal protein L13 OS=Oryza barthii PE=3 SV=1	739	32918	55.8	275691	101963	92285	13	12	0.721	23	yes	down	84.54	1.5e-93	sp|P41127|RL131_ARATH	60S ribosomal protein L13-1 OS=Arabidopsis thaliana GN=RPL13B PE=1 SV=1	GO:0006412(translation)	GO:0003735(structural constituent of ribosome)	GO:0005618(cell wall);GO:0022625(cytosolic large ribosomal subunit);GO:0005730(nucleolus);GO:0005886(plasma membrane);GO:0009506(plasmodesma);GO:0005774(vacuolar membrane)	100	9.3e-110	gi|115466028|ref|NP_001056613.1|	Os06g0115500 [Oryza sativa Japonica Group]	84.54	6e-94	KOG3295	60S Ribosomal protein L13	J	Translation, ribosomal structure and biogenesis	96.49	5.8e-85	Q10HT7_ORYSJ/1-173	Q10HT7.1 PF01294.13;Ribosomal_L13e;	100	4.1e-110	K02873	large subunit ribosomal protein L13e	-	ko03010(Ribosome)
1192	766	A0A0D3GCL8_9ORYZ	Uncharacterized protein OS=Oryza barthii PE=4 SV=1	357	16086	52.3	275691	101963	92285	8	6	0.721	14	yes	down	-	-	-	-	-	-	-	99.1	1.2e-52	gi|125553994|gb|EAY99599.1|	hypothetical protein OsI_21577 [Oryza sativa Indica Group]	44.44	9.7e-15	-	-	-	-	100	8.6e-38	A3B894_ORYSJ/14-93	A3B894.1 PF03386.9;ENOD93;	-	-	-	-	-	-
1654	1106	A2YXP2_ORYSI	Uncharacterized protein OS=Oryza sativa subsp. indica GN=OsI_30112 PE=4 SV=1	217	55379	16.3	275691	101963	92285	8	2	0.721	3	yes	down	37.33	5.3e-65	sp|Q9FI78|HST_ARATH	Shikimate O-hydroxycinnamoyltransferase OS=Arabidopsis thaliana GN=HST PE=2 SV=1	GO:0010252(auxin homeostasis);GO:0009809(lignin biosynthetic process);GO:0009963(positive regulation of flavonoid biosynthetic process)	GO:0016787(hydrolase activity);GO:0047205(quinate O-hydroxycinnamoyltransferase activity);GO:0047172(shikimate O-hydroxycinnamoyltransferase activity)	GO:0005829(cytosol)	100	6.9e-242	gi|115477609|ref|NP_001062400.1|	Os08g0543400 [Oryza sativa Japonica Group]	37.33	1.8e-65	-	-	-	-	98.17	1.3e-203	I1QLB5_ORYGL/4-391	I1QLB5.1 PF02458.10;Transferase;	-	-	-	-	-	-
2520	1809	A0A0D3H9U1_9ORYZ	Uncharacterized protein OS=Oryza barthii PE=4 SV=1	84	46305	14.3	275691	101963	92285	5	5	0.721	4	yes	down	41.53	1.4e-51	sp|P77938|NADC_RHORU	Probable nicotinate-nucleotide pyrophosphorylase [carboxylating] OS=Rhodospirillum rubrum GN=nadC PE=3 SV=1	GO:0009435(NAD biosynthetic process)	GO:0004514(nicotinate-nucleotide diphosphorylase (carboxylating) activity)	-	99.45	1.4e-186	gi|115480575|ref|NP_001063881.1|	Os09g0553600 [Oryza sativa Japonica Group]	71.11	4.3e-116	KOG3008	Quinolinate phosphoribosyl transferase	F	Nucleotide transport and metabolism	100	2.8e-92	B8BEC2_ORYSI/190-371	B8BEC2.1 PF01729.14;QRPTase_C;	99.45	5.8e-187	K00767	nicotinate-nucleotide pyrophosphorylase (carboxylating)	EC:2.4.2.19	ko00760(Nicotinate and nicotinamide metabolism)
1912	1314	A0A0E0DFD4_9ORYZ	Glucose-6-phosphate 1-dehydrogenase OS=Oryza meridionalis PE=3 SV=1	165	67016	23.5	275691	101963	92285	15	13	0.722	9	yes	down	79.14	7.5e-181	sp|Q9FJI5|G6PD6_ARATH	Glucose-6-phosphate 1-dehydrogenase, cytoplasmic isoform 2 OS=Arabidopsis thaliana GN=ACG12 PE=1 SV=1	GO:0009051(pentose-phosphate shunt, oxidative branch)	GO:0004345(glucose-6-phosphate dehydrogenase activity);GO:0050661(NADP binding)	GO:0005829(cytosol)	97.43	1.6e-265	gi|115459064|ref|NP_001053132.1|	Os04g0485300 [Oryza sativa Japonica Group]	79.14	2.4e-181	KOG0563	Glucose-6-phosphate 1-dehydrogenase	G	Carbohydrate transport and metabolism	84.91	8.4e-132	I1IB97_BRADI/222-506	I1IB97.1 PF02781.11;G6PD_C;	97.43	7.7e-266	K00036	glucose-6-phosphate 1-dehydrogenase	EC:1.1.1.49	ko00030(Pentose phosphate pathway);ko00480(Glutathione metabolism)
2582	1859	Q10NB2_ORYSJ	RING-type E3 ubiquitin transferase OS=Oryza sativa subsp. japonica GN=LOC_Os03g16824 PE=2 SV=1	77	90205	8	275691	101963	92285	8	1	0.722	2	yes	down	59.16	3.4e-206	sp|A2ZLU6|SL11_ORYSI	Protein spotted leaf 11 OS=Oryza sativa subsp. indica GN=SPL11 PE=1 SV=2	-	GO:0005488(binding);GO:0004842(ubiquitin-protein ligase activity)	GO:0000151(ubiquitin ligase complex)	100	0	gi|115452221|ref|NP_001049711.1|	Os03g0275900 [Oryza sativa Japonica Group]	55.93	1.2e-186	KOG0167	FOG: Armadillo/beta-catenin-like repeats	S	Function unknown	100	8.3e-86	I1P9Z9_ORYGL/526-699	I1P9Z9.1 PF05536.6;Neurochondrin;	26.85	5.6e-17	K08332	vacuolar protein 8	-	ko04140(Regulation of autophagy)
368	146	A0A0E0I640_ORYNI	Uncharacterized protein OS=Oryza nivara PE=3 SV=1	1185	69716	33.4	275691	101963	92285	18	10	0.723	42	yes	down	90.4	4.5e-115	sp|Q9FE01|APX2_ORYSJ	L-ascorbate peroxidase 2, cytosolic OS=Oryza sativa subsp. japonica GN=APX2 PE=1 SV=1	GO:0042744(hydrogen peroxide catabolic process)	GO:0020037(heme binding);GO:0016688(L-ascorbate peroxidase activity)	-	100	5.2e-150	gi|125559714|gb|EAZ05250.1|	hypothetical protein OsI_27452 [Oryza sativa Indica Group]	74.38	9.3e-108	KOG2797	Prephenate dehydratase	E	Amino acid transport and metabolism	89.62	2.4e-95	B8B6B6_ORYSI/17-228	B8B6B6.1 PF00141.18;peroxidase;	87.28	8.2e-134	K04518	prephenate dehydratase	EC:4.2.1.51	ko00400(Phenylalanine, tyrosine and tryptophan biosynthesis)
1314	650	A0A067Y2M1_ORYSJ	Beta-glucosidase OS=Oryza sativa subsp. japonica PE=2 SV=1	315	65639	33.9	275691	101963	92285	14	12	0.723	15	yes	down	100	1.3e-284	sp|Q75I93|BGL07_ORYSJ	Beta-glucosidase 7 OS=Oryza sativa subsp. japonica GN=BGLU7 PE=1 SV=1	GO:0005975(carbohydrate metabolic process)	GO:0047668(amygdalin beta-glucosidase activity);GO:0033907(beta-D-fucosidase activity);GO:0004565(beta-galactosidase activity);GO:0080083(beta-gentiobiose beta-glucosidase activity);GO:0047701(beta-L-arabinosidase activity);GO:0004567(beta-mannosidase activity);GO:0080079(cellobiose glucosidase activity);GO:0042973(glucan endo-1,3-beta-D-glucosidase activity);GO:0042803(protein homodimerization a…	GO:0005576(extracellular region)	100	4.7e-284	gi|115454825|ref|NP_001051013.1|	Os03g0703000 [Oryza sativa Japonica Group]	61.85	4.4e-177	KOG0626	Beta-glucosidase, lactase phlorizinhydrolase, and related proteins	G	Carbohydrate transport and metabolism	86.94	5.4e-237	B4G004_MAIZE/36-502	B4G004.1 PF00232.13;Glyco_hydro_1;	100	1.9e-284	K05350	beta-glucosidase	EC:3.2.1.21	ko00460(Cyanoamino acid metabolism);ko00500(Starch and sucrose metabolism);ko00940(Phenylpropanoid biosynthesis)
1656	454	A0A0D3HEC0_9ORYZ	Uncharacterized protein OS=Oryza barthii PE=3 SV=1	217	107919	10.5	275691	101963	92285	8	7	0.723	5	yes	down	-	-	-	-	-	-	-	98.7	0	gi|115482324|ref|NP_001064755.1|	Os10g0456500 [Oryza sativa Japonica Group]	59.67	6.2e-270	KOG0683	Glutamine synthetase	E	Amino acid transport and metabolism	99.61	1.2e-139	Q337P3_ORYSJ/485-741	Q337P3.2 PF00120.19;Gln-synt_C;	31.83	5.3e-45	K01915	glutamine synthetase	EC:6.3.1.2	ko00250(Alanine, aspartate and glutamate metabolism);ko00330(Arginine and proline metabolism);ko00910(Nitrogen metabolism);ko02020(Two-component system)
1975	1357	A0A0D3GPQ4_9ORYZ	Uncharacterized protein OS=Oryza barthii PE=4 SV=1	157	33905	18.3	275691	101963	92285	5	5	0.723	2	yes	down	52.81	1.3e-55	sp|F4J469|TI22L_ARATH	Protein TIC 22-like, chloroplastic OS=Arabidopsis thaliana GN=TIC22L PE=2 SV=1	-	-	-	93.49	1.6e-139	gi|115471591|ref|NP_001059394.1|	Os07g0290800 [Oryza sativa Japonica Group]	52.81	4.5e-56	-	-	-	-	93.41	1.2e-127	Q84ZH3_ORYSJ/15-287	Q84ZH3.1 PF04278.7;Tic22;	-	-	-	-	-	-
3391	2528	A0A0D3FPY1_9ORYZ	Uncharacterized protein OS=Oryza barthii PE=3 SV=1	32	118638	14.6	275691	101963	92285	16	12	0.723	3	yes	down	80.24	0	sp|Q8LGH4|CUL4_ARATH	Cullin-4 OS=Arabidopsis thaliana GN=CUL4 PE=1 SV=1	GO:0009738(abscisic acid mediated signaling pathway);GO:0048825(cotyledon development);GO:0006281(DNA repair);GO:0009908(flower development);GO:0048366(leaf development);GO:0010100(negative regulation of photomorphogenesis);GO:0009640(photomorphogenesis);GO:0000209(protein polyubiquitination);GO:0048575(short-day photoperiodism, flowering);GO:0010182(sugar mediated signaling pathway);GO:0006511(u…	GO:0031625(ubiquitin protein ligase binding)	GO:0031461(cullin-RING ubiquitin ligase complex);GO:0005829(cytosol);GO:0005634(nucleus)	100	0	gi|108711443|gb|ABF99238.1|	Cullin-4B, putative, expressed [Oryza sativa Japonica Group]	82.69	1.1e-270	KOG2167	Cullins	D	Cell cycle control, cell division, chromosome partitioning	99.83	0	I1PG70_ORYGL/131-729	I1PG70.1 PF00888.17;Cullin;	79.78	0	K10609	cullin 4	-	ko03420(Nucleotide excision repair);ko04120(Ubiquitin mediated proteolysis)
3484	2636	J3L714_ORYBR	Uncharacterized protein OS=Oryza brachyantha GN=102720927 PE=4 SV=1	28	26155	21.4	275691	101963	92285	6	4	0.723	2	yes	down	93.05	2.2e-90	sp|Q8S091|TRXF_ORYSJ	Thioredoxin F, chloroplastic OS=Oryza sativa subsp. japonica GN=Os01g0913000 PE=2 SV=1	GO:0045454(cell redox homeostasis);GO:0022900(electron transport chain);GO:0006662(glycerol ether metabolic process);GO:0006810(transport)	GO:0009055(electron carrier activity);GO:0015035(protein disulfide oxidoreductase activity)	GO:0009507(chloroplast)	100	1.9e-95	gi|573915104|ref|XP_006645210.1|	PREDICTED: thioredoxin F, chloroplastic-like [Oryza brachyantha]	61.94	6.7e-47	KOG0907	Thioredoxin	O	Posttranslational modification, protein turnover, chaperones	94.23	6.5e-51	I1NUK3_ORYGL/81-184	I1NUK3.1 PF00085.15;Thioredoxin;	43.43	4.1e-19	K03671	thioredoxin 1	-	-
287	140	A0A0D9Z9U1_9ORYZ	60S ribosomal protein L13 OS=Oryza glumipatula PE=3 SV=1	1495	40004	45.4	275691	101963	92285	14	14	0.724	29	yes	down	84.06	3.7e-93	sp|P41129|RL132_BRANA	60S ribosomal protein L13-2 OS=Brassica napus PE=2 SV=1	GO:0006412(translation)	GO:0003735(structural constituent of ribosome)	GO:0005840(ribosome)	100	2.5e-109	gi|115453873|ref|NP_001050537.1|	Os03g0576700 [Oryza sativa Japonica Group]	84.54	2.2e-93	KOG3295	60S Ribosomal protein L13	J	Translation, ribosomal structure and biogenesis	98.83	1.2e-86	Q10HT7_ORYSJ/1-173	Q10HT7.1 PF01294.13;Ribosomal_L13e;	100	1e-109	K02873	large subunit ribosomal protein L13e	-	ko03010(Ribosome)
702	425	A0A0D3FQL2_9ORYZ	Methylenetetrahydrofolate reductase OS=Oryza barthii PE=3 SV=1	655	79792	28.6	275691	101963	92285	17	15	0.724	25	yes	down	100	0	sp|Q75HE6|MTHR_ORYSJ	Probable methylenetetrahydrofolate reductase OS=Oryza sativa subsp. japonica GN=Os03g0815200 PE=2 SV=1	GO:0006555(methionine metabolic process)	GO:0004489(methylenetetrahydrofolate reductase (NADPH) activity)	-	100	0	gi|115456165|ref|NP_001051683.1|	Os03g0815200 [Oryza sativa Japonica Group]	77.5	5.7e-267	KOG0564	5,10-methylenetetrahydrofolate reductase	E	Amino acid transport and metabolism	100	1.8e-161	MTHR_ORYSJ/6-301	Q75HE6.1 PF02219.12;MTHFR;	100	0	K00297	methylenetetrahydrofolate reductase (NADPH)	EC:1.5.1.20	ko00670(One carbon pool by folate);ko00680(Methane metabolism)
2225	1567	A0A0D3FR42_9ORYZ	Uncharacterized protein OS=Oryza barthii PE=4 SV=1	119	70228	18	275691	101963	92285	11	8	0.724	5	yes	down	55.7	2.2e-164	sp|Q9VQX4|PNCB_DROME	Nicotinate phosphoribosyltransferase OS=Drosophila melanogaster GN=CG3714 PE=2 SV=2	GO:0009435(NAD biosynthetic process);GO:0019358(nicotinate nucleotide salvage);GO:0006979(response to oxidative stress)	GO:0004516(nicotinate phosphoribosyltransferase activity);GO:0004514(nicotinate-nucleotide diphosphorylase (carboxylating) activity)	GO:0005829(cytosol)	99.64	2.4e-303	gi|115456461|ref|NP_001051831.1|	Os03g0837300 [Oryza sativa Japonica Group]	74.22	2.6e-241	KOG2511	Nicotinic acid phosphoribosyltransferase	H	Coenzyme transport and metabolism	99.24	9.1e-126	Q6XQM4_ORYSA/175-417	Q6XQM4.1 PF04095.11;NAPRTase;	78.64	4.4e-243	K00763	nicotinate phosphoribosyltransferase	EC:2.4.2.11	ko00760(Nicotinate and nicotinamide metabolism)
252	117	A0A0D3GVQ3_9ORYZ	Uncharacterized protein OS=Oryza barthii PE=4 SV=1	1675	42515	48.1	275691	101963	92285	15	14	0.725	54	yes	down	99.7	2.3e-177	sp|A2YQL4|SCRK2_ORYSI	Fructokinase-2 OS=Oryza sativa subsp. indica GN=FRK2 PE=1 SV=2	-	GO:0005524(ATP binding);GO:0008865(fructokinase activity)	-	100	8.8e-178	gi|125559927|gb|EAZ05375.1|	hypothetical protein OsI_27579 [Oryza sativa Indica Group]	75.78	2.4e-130	KOG2855	Ribokinase	G	Carbohydrate transport and metabolism	93.14	3.9e-154	I1I0G2_BRADI/19-326	I1I0G2.1 PF00294.19;PfkB;	99.7	3.9e-177	K00847	fructokinase	EC:2.7.1.4	ko00051(Fructose and mannose metabolism);ko00500(Starch and sucrose metabolism);ko00520(Amino sugar and nucleotide sugar metabolism)
1135	6	Q8GRU7_ORYSJ	Os07g0640200 protein OS=Oryza sativa subsp. japonica GN=P0524G08.102 PE=2 SV=1	382	71583	29.9	275691	101963	92285	19	16	0.725	14	yes	down	49.38	2.6e-121	sp|Q3SYZ6|XYLB_BOVIN	Xylulose kinase OS=Bos taurus GN=XYLB PE=2 SV=1	GO:0042732(D-xylose metabolic process)	GO:0005524(ATP binding);GO:0004856(xylulokinase activity)	-	100	2.6e-304	gi|115473645|ref|NP_001060421.1|	Os07g0640200 [Oryza sativa Japonica Group]	70.68	5.3e-215	KOG2531	Sugar (pentulose and hexulose) kinases	G	Carbohydrate transport and metabolism	91.04	8.1e-136	C5X3D5_SORBI/12-290	C5X3D5.1 PF00370.16;FGGY_N;	100	1e-304	K00854	xylulokinase	EC:2.7.1.17	ko00040(Pentose and glucuronate interconversions)
1479	979	A0A0E0ILJ6_ORYNI	Uncharacterized protein OS=Oryza nivara PE=4 SV=1	259	92369	9.7	275691	101963	92285	8	6	0.725	5	yes	down	43.66	6.6e-141	sp|O64495|SDD1_ARATH	Subtilisin-like protease SDD1 OS=Arabidopsis thaliana GN=SDD1 PE=2 SV=1	GO:0043086(negative regulation of catalytic activity);GO:0006508(proteolysis);GO:0042127(regulation of cell proliferation);GO:0010103(stomatal complex morphogenesis)	GO:0042802(identical protein binding);GO:0004252(serine-type endopeptidase activity)	GO:0048046(apoplast);GO:0009897(external side of plasma membrane)	99.45	0	gi|297613081|ref|NP_001066666.2|	Os12g0427600 [Oryza sativa Japonica Group]	43.49	4.5e-143	-	-	-	-	99.55	8e-243	Q2QSI6_ORYSJ/145-593	Q2QSI6.1 PF00082.17;Peptidase_S8;	43.17	2.9e-126	K01342	subtilisin	EC:3.4.21.62	-
700	424	A0A0D3HRE0_9ORYZ	Uncharacterized protein OS=Oryza barthii PE=4 SV=1	656	29726	35.3	275691	101963	92285	8	6	0.726	12	yes	down	-	-	-	-	-	-	-	100	4.3e-125	gi|115487312|ref|NP_001066143.1|	Os12g0145100 [Oryza sativa Japonica Group]	71.79	2.5e-88	-	-	-	-	92.51	3.5e-110	G2XM87_9ORYZ/2-226	G2XM87.1 PF12481.3;DUF3700;	-	-	-	-	-	-
1476	975	A0A0E0I291_ORYNI	Cytochrome b6-f complex iron-sulfur subunit OS=Oryza nivara PE=3 SV=1	261	30966	34.9	275691	101963	92285	8	8	0.726	7	yes	down	97.12	3.1e-122	sp|Q69S39|UCRIA_ORYSJ	Cytochrome b6-f complex iron-sulfur subunit, chloroplastic OS=Oryza sativa subsp. japonica GN=petC PE=1 SV=1	GO:0022900(electron transport chain);GO:0015979(photosynthesis)	GO:0051537(2 iron, 2 sulfur cluster binding);GO:0045158(electron transporter, transferring electrons within cytochrome b6/f complex of photosystem II activity);GO:0046872(metal ion binding);GO:0009496(plastoquinol-plastocyanin reductase activity);GO:0008121(ubiquinol-cytochrome-c reductase activity)	GO:0009535(chloroplast thylakoid membrane);GO:0016021(integral to membrane)	97.12	1.2e-121	gi|115472727|ref|NP_001059962.1|	Os07g0556200 [Oryza sativa Japonica Group]	72.41	3.2e-66	KOG1671	Ubiquinol cytochrome c reductase, subunit RIP1	C	Energy production and conversion	89.22	2.8e-51	Q20BN1_PANGI/69-171	Q20BN1.1 PF00355.21;Rieske;	97.12	4.8e-122	K02636	cytochrome b6-f complex iron-sulfur subunit	EC:1.10.99.1	ko00195(Photosynthesis)
1582	1050	A0A0E0CD38_9ORYZ	Uncharacterized protein OS=Oryza meridionalis PE=4 SV=1	233	69179	9.8	275691	101963	92285	4	4	0.726	3	yes	down	-	-	-	-	-	-	-	99.42	4.7e-284	gi|125529159|gb|EAY77273.1|	hypothetical protein OsI_05247 [Oryza sativa Indica Group]	68.37	2.1e-188	-	-	-	-	99.44	2e-200	A2WZ77_ORYSI/30-389	A2WZ77.1 PF04185.9;Phosphoesterase;	99.23	6e-284	K01114	phospholipase C	EC:3.1.4.3	ko00562(Inositol phosphate metabolism);ko00564(Glycerophospholipid metabolism);ko00565(Ether lipid metabolism)
1699	6	A2ZGG0_ORYSI	Uncharacterized protein OS=Oryza sativa subsp. indica GN=OsI_36870 PE=4 SV=1	205	118197	26.2	275691	101963	92285	26	21	0.726	13	yes	down	38.76	2.8e-10	sp|Q9FNR1|RBG3_ARATH	Glycine-rich RNA-binding protein 3, mitochondrial OS=Arabidopsis thaliana GN=RBG3 PE=2 SV=1	-	-	-	100	0	gi|125535146|gb|EAY81694.1|	hypothetical protein OsI_36870 [Oryza sativa Indica Group]	44.92	5.8e-177	-	-	-	-	97.22	2.4e-75	Q9XEU3_ORYSA/94-237	Q9XEU3.1 PF07173.7;DUF1399;	-	-	-	-	-	-
1853	1270	A0A0D9ZPW2_9ORYZ	Uncharacterized protein OS=Oryza glumipatula PE=4 SV=1	175	44977	10.8	275691	101963	92285	5	3	0.726	4	yes	down	33.15	4.6e-18	sp|Q8GT41|PLA1_PLAAC	Putative invertase inhibitor OS=Platanus acerifolia PE=1 SV=1	-	GO:0004857(enzyme inhibitor activity);GO:0030599(pectinesterase activity)	GO:0005576(extracellular region)	100	1.3e-94	gi|115460176|ref|NP_001053688.1|	Os04g0587100 [Oryza sativa Japonica Group]	-	-	-	-	-	-	100	1.9e-79	A2XWW7_ORYSI/22-178	A2XWW7.1 PF04043.10;PMEI;	-	-	-	-	-	-
2118	1491	A0A0D3F3K8_9ORYZ	Uncharacterized protein OS=Oryza barthii PE=4 SV=1	135	57423	14.4	275691	101963	92285	7	6	0.726	3	yes	down	90.61	6.9e-255	sp|Q6K7V6|TOCC_ORYSJ	Probable tocopherol cyclase, chloroplastic OS=Oryza sativa subsp. japonica GN=VTE1 PE=2 SV=1	GO:0006979(response to oxidative stress);GO:0009651(response to salt stress)	-	GO:0010287(plastoglobule)	90.61	2.3e-254	gi|115445531|ref|NP_001046545.1|	Os02g0276500 [Oryza sativa Japonica Group]	70.37	1e-149	-	-	-	-	71.49	7.5e-146	B2KSJ0_SESIN/95-452	B2KSJ0.1 PF14249.1;Tocopherol_cycl;	90.61	9.6e-255	K09834	tocopherol cyclase	-	ko00130(Ubiquinone and other terpenoid-quinone biosynthesis)
1355	6	A0A0D3G8L4_9ORYZ	60S ribosomal protein L36 OS=Oryza barthii PE=3 SV=1	301	19420	67.3	275691	101963	92285	12	10	0.727	22	yes	down	80.53	1.3e-44	sp|Q9M352|RL362_ARATH	60S ribosomal protein L36-2 OS=Arabidopsis thaliana GN=RPL36B PE=2 SV=1	GO:0006412(translation)	GO:0003735(structural constituent of ribosome)	GO:0022625(cytosolic large ribosomal subunit);GO:0005774(vacuolar membrane)	100	5.5e-57	gi|115464307|ref|NP_001055753.1|	Os05g0459900 [Oryza sativa Japonica Group]	80.53	4.7e-45	KOG3452	60S ribosomal protein L36	J	Translation, ribosomal structure and biogenesis	100	6.4e-49	I1PWC1_ORYGL/5-103	I1PWC1.1 PF01158.13;Ribosomal_L36e;	100	2.8e-57	K02920	large subunit ribosomal protein L36e	-	ko03010(Ribosome)
1436	948	A0A0D3ESZ5_9ORYZ	Uncharacterized protein OS=Oryza barthii PE=3 SV=1	273	57082	28.2	275691	101963	92285	13	12	0.727	3	yes	down	61.41	1.4e-147	sp|Q2KJ81|AP1M1_BOVIN	AP-1 complex subunit mu-1 OS=Bos taurus GN=AP1M1 PE=1 SV=3	GO:0006886(intracellular protein transport);GO:0016192(vesicle-mediated transport)	-	GO:0030131(clathrin adaptor complex);GO:0030665(clathrin coated vesicle membrane);GO:0005794(Golgi apparatus)	100	9.4e-229	gi|115439443|ref|NP_001044001.1|	Os01g0703600 [Oryza sativa Japonica Group]	88.81	3.5e-211	KOG0937	Adaptor complexes medium subunit family	U	Intracellular trafficking, secretion, and vesicular transport	89.96	2.5e-132	D7KWQ1_ARALL/159-427	D7KWQ1.1 PF00928.16;Adap_comp_sub;	100	4e-229	K12393	AP-1 complex subunit mu	-	ko04142(Lysosome)
381	196	A0A0D3F7T8_9ORYZ	Uncharacterized protein OS=Oryza barthii PE=4 SV=1	1145	45278	39	275691	101963	92285	12	11	0.728	29	yes	down	82.84	2.7e-156	sp|Q9LZG0|ADK2_ARATH	Adenosine kinase 2 OS=Arabidopsis thaliana GN=ADK2 PE=1 SV=1	GO:0006169(adenosine salvage);GO:0044419(interspecies interaction between organisms)	GO:0004001(adenosine kinase activity);GO:0005524(ATP binding);GO:0005507(copper ion binding);GO:0016773(phosphotransferase activity, alcohol group as acceptor)	GO:0005829(cytosol);GO:0005886(plasma membrane)	100	6.5e-182	gi|29367547|gb|AAO72629.1|	adenosine kinase-like protein [Oryza sativa Japonica Group]	82.84	1.2e-156	KOG2854	Possible pfkB family carbohydrate kinase	G	Carbohydrate transport and metabolism	100	1.6e-169	Q84P58_ORYSJ/52-368	Q84P58.1 PF00294.19;PfkB;	100	2.8e-182	K00856	adenosine kinase	EC:2.7.1.20	ko00230(Purine metabolism)
1179	760	A0A0D3FQR8_9ORYZ	Uncharacterized protein OS=Oryza barthii PE=4 SV=1	361	34034	31.5	275691	101963	92285	8	7	0.728	10	yes	down	80.65	3.3e-110	sp|O80934|Y2766_ARATH	Uncharacterized protein At2g37660, chloroplastic OS=Arabidopsis thaliana GN=At2g37660 PE=1 SV=2	GO:0042742(defense response to bacterium);GO:0006694(steroid biosynthetic process)	GO:0003854(3-beta-hydroxy-delta5-steroid dehydrogenase activity);GO:0005507(copper ion binding)	GO:0048046(apoplast);GO:0009570(chloroplast stroma);GO:0009579(thylakoid)	100	3.4e-137	gi|115456265|ref|NP_001051733.1|	Os03g0822200 [Oryza sativa Japonica Group]	77.31	9.4e-108	KOG1203	Predicted dehydrogenase	G	Carbohydrate transport and metabolism	100	2.9e-113	B8AMC4_ORYSI/11-222	B8AMC4.1 PF13460.1;NAD_binding_10;	-	-	-	-	-	-
244	111	A0A0D3FW64_9ORYZ	Uncharacterized protein OS=Oryza barthii PE=4 SV=1	1733	53826	39.4	275691	101963	92285	14	13	0.729	29	yes	down	50.56	1.7e-104	sp|Q8GT66|TIC40_PEA	Protein TIC 40, chloroplastic OS=Pisum sativum GN=TIC40 PE=1 SV=1	-	-	-	99.07	4.3e-224	gi|115458542|ref|NP_001052871.1|	Os04g0439900 [Oryza sativa Japonica Group]	45.11	1e-78	KOG1308	Hsp70-interacting protein Hip/Transient component of progesterone receptor complexes and an Hsp70-binding protein	OT	Posttranslational modification, protein turnover, chaperones;Signal transduction mechanisms	-	-	-	-	-	-	-	-	-	-
2704	1960	I1NM34_ORYGL	Peroxidase OS=Oryza glaberrima PE=3 SV=1	68	41867	14.2	275691	101963	92285	5	5	0.729	5	yes	down	67.45	6e-120	sp|Q9FJZ9|PER72_ARATH	Peroxidase 72 OS=Arabidopsis thaliana GN=PER72 PE=1 SV=1	GO:0042744(hydrogen peroxide catabolic process)	GO:0020037(heme binding);GO:0004601(peroxidase activity)	GO:0005576(extracellular region)	100	1e-183	gi|125525283|gb|EAY73397.1|	hypothetical protein OsI_01277 [Oryza sativa Indica Group]	67.45	2.1e-120	-	-	-	-	91.57	2.1e-121	I1HE72_BRADI/50-298	I1HE72.1 PF00141.18;peroxidase;	70.27	1.1e-121	K00430	peroxidase	EC:1.11.1.7	ko00360(Phenylalanine metabolism);ko00680(Methane metabolism);ko00940(Phenylpropanoid biosynthesis)
3646	2749	A0A0E0CS24_9ORYZ	Uncharacterized protein OS=Oryza meridionalis PE=3 SV=1	25	57665	10	275691	101963	92285	6	5	0.729	2	yes	down	43.44	8.2e-105	sp|Q8VYE5|E1312_ARATH	Glucan endo-1,3-beta-glucosidase 12 OS=Arabidopsis thaliana GN=At4g29360 PE=1 SV=1	GO:0005975(carbohydrate metabolic process);GO:0007047(cellular cell wall organization);GO:0006952(defense response)	GO:0043169(cation binding);GO:0042973(glucan endo-1,3-beta-D-glucosidase activity)	GO:0046658(anchored to plasma membrane);GO:0005618(cell wall);GO:0005576(extracellular region)	98.98	9.6e-259	gi|115448961|ref|NP_001048260.1|	Os02g0771700 [Oryza sativa Japonica Group]	63.43	1.2e-146	-	-	-	-	88.82	6.3e-152	F2CXW7_HORVD/26-347	F2CXW7.1 PF00332.13;Glyco_hydro_17;	-	-	-	-	-	-
615	361	A0A0D3GXP8_9ORYZ	Uncharacterized protein OS=Oryza barthii PE=4 SV=1	737	38227	69.4	275691	101963	92285	26	19	0.73	41	yes	down	78.81	2.5e-104	sp|P60039|RL73_ARATH	60S ribosomal protein L7-3 OS=Arabidopsis thaliana GN=RPL7C PE=2 SV=1	GO:0006412(translation)	GO:0003735(structural constituent of ribosome)	GO:0009507(chloroplast);GO:0022625(cytosolic large ribosomal subunit);GO:0016020(membrane);GO:0005730(nucleolus);GO:0009506(plasmodesma);GO:0005773(vacuole)	100	8.2e-129	gi|125602641|gb|EAZ41966.1|	hypothetical protein OsJ_26511 [Oryza sativa Japonica Group]	77.37	4.1e-105	KOG3184	60S ribosomal protein L7	J	Translation, ribosomal structure and biogenesis	100	3e-33	A2YSN9_ORYSI/14-84	A2YSN9.1 PF08079.7;Ribosomal_L30_N;	100	3e-129	K02937	large subunit ribosomal protein L7e	-	ko03010(Ribosome)
1027	50	A0A0E0KU15_ORYPU	Uncharacterized protein OS=Oryza punctata PE=3 SV=1	429	174561	15.4	275691	101963	92285	22	18	0.73	21	yes	down	99	0	sp|Q7XSA2|AGO1B_ORYSJ	Protein argonaute 1B OS=Oryza sativa subsp. japonica GN=AGO1B PE=2 SV=3	-	-	-	99	0	gi|251764804|sp|Q7XSA2.3|AGO1B_ORYSJ	RecName: Full=Protein argonaute 1B; Short=OsAGO1b [Oryza sativa Japonica Group]	75.26	0	KOG1041	Translation initiation factor 2C (eIF-2C) and related proteins	J	Translation, ribosomal structure and biogenesis	92.24	7.3e-165	D7KD09_ARALL/680-1001	D7KD09.1 PF02171.12;Piwi;	85.09	0	K11596	argonaute	-	-
1957	1350	A0A0D3F5Z1_9ORYZ	Uncharacterized protein OS=Oryza barthii PE=3 SV=1	158	25967	19.2	275691	101963	92285	4	4	0.73	4	yes	down	99.56	7.8e-122	sp|Q6ESF0|GL24_ORYSJ	Germin-like protein 2-4 OS=Oryza sativa subsp. japonica GN=Os02g0532500 PE=2 SV=1	-	GO:0030145(manganese ion binding);GO:0045735(nutrient reservoir activity)	GO:0048046(apoplast)	100	1e-121	gi|125539752|gb|EAY86147.1|	hypothetical protein OsI_07520 [Oryza sativa Indica Group]	54.55	1.3e-58	-	-	-	-	100	4.3e-75	A2X5N7_ORYSI/69-213	A2X5N7.1 PF00190.17;Cupin_1;	-	-	-	-	-	-
1478	976	J3LD29_ORYBR	Uncharacterized protein OS=Oryza brachyantha PE=4 SV=1	260	63837	18.1	275691	101963	92285	9	5	0.731	5	yes	down	27.01	6.3e-06	sp|Q84UQ1|RH42_ORYSJ	DEAD-box ATP-dependent RNA helicase 42 OS=Oryza sativa subsp. japonica GN=Os08g0159900 PE=2 SV=1	-	GO:0005524(ATP binding);GO:0008026(ATP-dependent helicase activity);GO:0003723(RNA binding)	-	100	2.6e-210	gi|573922138|ref|XP_006648654.1|	PREDICTED: calponin homology domain-containing protein DDB_G0272472-like, partial [Oryza brachyantha]	72.75	2.9e-150	KOG2699	Predicted ubiquitin regulatory protein	O	Posttranslational modification, protein turnover, chaperones	97.67	6.6e-42	A2X559_ORYSI/317-402	A2X559.1 PF09409.5;PUB;	29.52	3.9e-11	K11836	ubiquitin carboxyl-terminal hydrolase 5/13	EC:3.1.2.15	-
2825	2054	A0A0D3GQI4_9ORYZ	Uncharacterized protein OS=Oryza barthii PE=3 SV=1	59	20325	43.8	275691	101963	92285	9	8	0.731	7	yes	down	95.24	4.2e-55	sp|Q96499|RL44_GOSHI	60S ribosomal protein L44 OS=Gossypium hirsutum GN=RPL44 PE=3 SV=3	GO:0006412(translation)	GO:0003735(structural constituent of ribosome)	GO:0005840(ribosome)	100	7.3e-57	gi|115471897|ref|NP_001059547.1|	Os07g0450000 [Oryza sativa Japonica Group]	93.33	4.6e-55	KOG3464	60S ribosomal protein L44	J	Translation, ribosomal structure and biogenesis	97.4	6.4e-40	B8LKF1_PICSI/19-95	B8LKF1.1 PF00935.14;Ribosomal_L44;	100	3.4e-57	K02929	large subunit ribosomal protein L44e	-	ko03010(Ribosome)
29	11	B8XEK9_ORYSJ	Starch synthase, chloroplastic/amyloplastic OS=Oryza sativa subsp. japonica GN=GBSS1 PE=3 SV=1	9539	79146	51.2	275691	101963	92285	34	28	0.732	235	yes	down	99.51	0	sp|A2Y8X2|SSG1_ORYSI	Granule-bound starch synthase 1, chloroplastic/amyloplastic OS=Oryza sativa subsp. indica GN=WAXY PE=2 SV=2	-	-	-	99.84	0	gi|217076017|gb|ACJ86367.1|	granule-bound starch synthase I [Oryza sativa Japonica Group]	66.73	1.4e-205	-	-	-	-	100	4.5e-146	B8XEK9_ORYSJ/84-345	B8XEK9.1 PF08323.6;Glyco_transf_5;	41.1	2.9e-91	K00703	starch synthase	EC:2.4.1.21	ko00500(Starch and sucrose metabolism)
218	94	A0A0D3FN80_9ORYZ	Uncharacterized protein OS=Oryza barthii PE=3 SV=1	1869	94595	27.4	275691	101963	92285	19	18	0.732	39	yes	down	82.11	0	sp|Q43644|NDUS1_SOLTU	NADH dehydrogenase [ubiquinone] iron-sulfur protein 1, mitochondrial OS=Solanum tuberosum PE=1 SV=1	GO:0042773(ATP synthesis coupled electron transport);GO:0006810(transport)	GO:0051537(2 iron, 2 sulfur cluster binding);GO:0051539(4 iron, 4 sulfur cluster binding);GO:0009055(electron carrier activity);GO:0046872(metal ion binding);GO:0008137(NADH dehydrogenase (ubiquinone) activity)	GO:0005743(mitochondrial inner membrane);GO:0070469(respiratory chain)	99.87	0	gi|115454943|ref|NP_001051072.1|	Os03g0713400 [Oryza sativa Japonica Group]	81.13	0	KOG2282	NADH-ubiquinone oxidoreductase, NDUFS1/75 kDa subunit	C	Energy production and conversion	92.52	7e-162	I1GP93_BRADI/342-662	I1GP93.1 PF00384.17;Molybdopterin;	99.87	0	K03934	NADH dehydrogenase (ubiquinone) Fe-S protein 1	EC:1.6.5.3 1.6.99.3	ko00190(Oxidative phosphorylation);ko05010(Alzheimer's disease);ko05012(Parkinson's disease);ko05016(Huntington's disease)
1283	834	J3LPE5_ORYBR	Uncharacterized protein OS=Oryza brachyantha PE=4 SV=1	326	23214	31.6	275691	101963	92285	6	3	0.732	9	yes	down	57.46	3.1e-47	sp|Q9S7L9|CX6B1_ARATH	Cytochrome c oxidase subunit 6b-1 OS=Arabidopsis thaliana GN=COX6B-1 PE=2 SV=1	GO:0009651(response to salt stress)	GO:0005507(copper ion binding);GO:0004129(cytochrome-c oxidase activity)	GO:0009535(chloroplast thylakoid membrane);GO:0005739(mitochondrion)	93.79	5.6e-87	gi|573925208|ref|XP_006650155.1|	PREDICTED: cytochrome c oxidase subunit 6b-1-like [Oryza brachyantha]	57.46	1e-47	KOG3057	Cytochrome c oxidase, subunit VIb/COX12	C	Energy production and conversion	82.19	2e-30	I1GSA4_BRADI/89-150	I1GSA4.1 PF02297.12;COX6B;	86.67	4.5e-80	K02267	cytochrome c oxidase subunit VIb	EC:1.9.3.1	ko00190(Oxidative phosphorylation);ko04260(Cardiac muscle contraction);ko05010(Alzheimer's disease);ko05012(Parkinson's disease);ko05016(Huntington's disease)
1578	1046	A0A059U6M6_ORYGL	Cytochrome b6 OS=Oryza glaberrima GN=petB PE=3 SV=1	234	26410	25.1	275691	101963	92285	4	4	0.732	7	yes	down	100	1.9e-115	sp|P60161|CYB6_HORVU	Cytochrome b6 OS=Hordeum vulgare GN=petB PE=2 SV=1	GO:0015979(photosynthesis);GO:0022904(respiratory electron transport chain);GO:0006810(transport)	GO:0045158(electron transporter, transferring electrons within cytochrome b6/f complex of photosystem II activity);GO:0020037(heme binding);GO:0016491(oxidoreductase activity)	GO:0009535(chloroplast thylakoid membrane);GO:0016021(integral to membrane)	100	7.9e-115	gi|11466819|ref|NP_039415.1|	cytochrome b6 [Oryza sativa Japonica Group]	99.07	1.4e-115	KOG4663	Cytochrome b	C	Energy production and conversion	97.89	8.5e-100	CYB6_SPIOL/24-213	P00165.1 PF00033.14;Cytochrom_B_N;	100	3.1e-115	K02635	cytochrome b6	-	ko00195(Photosynthesis)
31	11	A0A0E0L7D6_ORYPU	Starch synthase, chloroplastic/amyloplastic OS=Oryza punctata PE=3 SV=1	9098	78978	46.8	275691	101963	92285	28	22	0.733	197	yes	down	98.19	0	sp|A2Y8X2|SSG1_ORYSI	Granule-bound starch synthase 1, chloroplastic/amyloplastic OS=Oryza sativa subsp. indica GN=WAXY PE=2 SV=2	-	-	-	99.18	0	gi|297614332|gb|ADI48504.1|	glycogen synthetase [Oryza officinalis]	62.75	1.4e-208	-	-	-	-	99.24	6.2e-145	B8XEK9_ORYSJ/84-345	B8XEK9.1 PF08323.6;Glyco_transf_5;	40.91	2.6e-92	K00703	starch synthase	EC:2.4.1.21	ko00500(Starch and sucrose metabolism)
1754	1185	A0A0E0Q2Y0_ORYRU	Uncharacterized protein OS=Oryza rufipogon PE=4 SV=1	194	197654	9.1	275691	101963	92285	14	10	0.733	8	yes	down	100	3.5e-212	sp|Q5Z5A8|P2SAF_ORYSJ	Photosystem II stability/assembly factor HCF136, chloroplastic OS=Oryza sativa subsp. japonica GN=HCF136 PE=3 SV=1	GO:0015979(photosynthesis)	-	GO:0009535(chloroplast thylakoid membrane);GO:0009523(photosystem II)	99.37	0	gi|222636266|gb|EEE66398.1|	hypothetical protein OsJ_22738 [Oryza sativa Japonica Group]	79.08	2.4e-160	KOG3511	Sortilin and related receptors	R	General function prediction only	99.7	5.6e-187	I1Q6W6_ORYGL/792-1125	I1Q6W6.1 PF05623.7;DUF789;	-	-	-	-	-	-
2260	1600	A0A0D9YJI0_9ORYZ	Uncharacterized protein OS=Oryza glumipatula PE=4 SV=1	114	71516	24.1	275691	101963	92285	16	9	0.733	9	yes	down	79.58	8.5e-196	sp|Q9LYU8|AK1_ARATH	Aspartokinase 1, chloroplastic OS=Arabidopsis thaliana GN=AK1 PE=1 SV=1	GO:0009088(threonine biosynthetic process)	GO:0016597(amino acid binding);GO:0004072(aspartate kinase activity);GO:0005524(ATP binding)	GO:0009507(chloroplast)	97.93	7.3e-295	gi|115441983|ref|NP_001045271.1|	Os01g0927900 [Oryza sativa Japonica Group]	79.58	2.9e-196	KOG0456	Aspartate kinase	E	Amino acid transport and metabolism	99.3	2.1e-147	I1NUU4_ORYGL/99-382	I1NUU4.1 PF00696.23;AA_kinase;	97.93	2.8e-295	K00928	aspartate kinase	EC:2.7.2.4	ko00260(Glycine, serine and threonine metabolism);ko00270(Cysteine and methionine metabolism);ko00300(Lysine biosynthesis)
2923	2131	A0A0D3FNB9_9ORYZ	Phytochrome OS=Oryza barthii PE=3 SV=1	52	146682	10.1	275691	101963	92285	12	11	0.733	4	yes	down	99.91	0	sp|A2XLG5|PHYA_ORYSI	Phytochrome A OS=Oryza sativa subsp. indica GN=PHYA PE=2 SV=2	GO:0018106(peptidyl-histidine phosphorylation);GO:0018298(protein-chromophore linkage);GO:0017006(protein-tetrapyrrole linkage);GO:0009585(red, far-red light phototransduction);GO:0006355(regulation of transcription, DNA-dependent);GO:0006351(transcription, DNA-dependent)	GO:0005524(ATP binding);GO:0008020(G-protein coupled photoreceptor activity);GO:0042803(protein homodimerization activity);GO:0000155(two-component sensor activity)	GO:0016020(membrane)	99.91	0	gi|20288|emb|CAA32375.1|	phytochrome [Oryza sativa Indica Group]	64.07	0	-	-	-	-	100	2.9e-101	PHYA_ORYSI/219-404	A2XLG5.2 PF01590.21;GAF;	99.91	0	K12120	phytochrome A	-	ko04712(Circadian rhythm - plant)
2029	1420	Q7XEH4_ORYSJ	Expressed protein OS=Oryza sativa subsp. japonica GN=LOC_Os10g28610 PE=4 SV=1	151	284818	13.7	275691	101963	92285	36	19	0.734	5	yes	down	19.82	7.8e-51	sp|Q14789|GOGB1_HUMAN	Golgin subfamily B member 1 OS=Homo sapiens GN=GOLGB1 PE=1 SV=2	GO:0007030(Golgi organization)	GO:0005515(protein binding)	GO:0005793(endoplasmic reticulum-Golgi intermediate compartment);GO:0000139(Golgi membrane);GO:0005795(Golgi stack);GO:0016021(integral to membrane)	100	0	gi|31432145|gb|AAP53815.1|	expressed protein [Oryza sativa Japonica Group]	24.11	5.6e-108	-	-	-	-	91.89	1.7e-33	Q0DUY3_ORYSJ/206-279	Q0DUY3.2 PF07765.7;KIP1;	20.86	7e-31	K11498	centromeric protein E	-	-
2837	2072	A0A0E0D8S3_9ORYZ	Uncharacterized protein OS=Oryza meridionalis PE=4 SV=1	58	44312	12.9	275691	101963	92285	5	3	0.734	2	yes	down	-	-	-	-	-	-	-	98.98	3.7e-97	gi|218193990|gb|EEC76417.1|	hypothetical protein OsI_14077 [Oryza sativa Indica Group]	37.99	1.5e-27	-	-	-	-	-	-	-	-	26	7.8e-06	K06674	structural maintenance of chromosome 2	-	ko04111(Cell cycle - yeast)
116	6	ATPAM_ORYSA	ATP synthase subunit alpha, mitochondrial OS=Oryza sativa GN=ATPA PE=3 SV=1	3484	63229	57.2	275691	101963	92285	30	26	0.735	89	yes	down	100	1.6e-265	sp|P0C520|ATPAM_ORYSA	ATP synthase subunit alpha, mitochondrial OS=Oryza sativa GN=ATPA PE=2 SV=1	GO:0015991(ATP hydrolysis coupled proton transport);GO:0015986(ATP synthesis coupled proton transport)	GO:0005524(ATP binding);GO:0046933(hydrogen ion transporting ATP synthase activity, rotational mechanism);GO:0046961(proton-transporting ATPase activity, rotational mechanism)	GO:0005743(mitochondrial inner membrane);GO:0045261(proton-transporting ATP synthase complex, catalytic core F(1))	100	5.2e-265	gi|194033257|ref|YP_002000594.1|	ATP synthase F0 subunit 1 [Oryza sativa Japonica Group]	92.08	6.9e-245	KOG1353	F0F1-type ATP synthase, alpha subunit	C	Energy production and conversion	99.56	2.2e-115	Q40377_9POAL/150-375	Q40377.1 PF00006.20;ATP-synt_ab;	100	2.4e-265	K02132	F-type H+-transporting ATPase subunit alpha	EC:3.6.3.14	ko00190(Oxidative phosphorylation);ko05010(Alzheimer's disease);ko05012(Parkinson's disease);ko05016(Huntington's disease)
902	566	A0A0D9YW02_9ORYZ	Uncharacterized protein OS=Oryza glumipatula PE=4 SV=1	501	88370	7.4	275691	101963	92285	6	4	0.735	8	yes	down	99.46	4.2e-195	sp|Q75WV3|TPP1_ORYSJ	Probable trehalose-phosphate phosphatase 1 OS=Oryza sativa subsp. japonica GN=TPP1 PE=1 SV=1	-	-	-	99.46	1.6e-194	gi|115447731|ref|NP_001047645.1|	Os02g0661100 [Oryza sativa Japonica Group]	59.11	9.1e-111	KOG1050	Trehalose-6-phosphate synthase component TPS1 and related subunits	G	Carbohydrate transport and metabolism	99.58	4.7e-124	B2CZB6_ORYSI/119-354	B2CZB6.1 PF02358.11;Trehalose_PPase;	42.86	7e-50	K01087	trehalose-phosphatase	EC:3.1.3.12	ko00500(Starch and sucrose metabolism)
1101	703	A0A0E0D8S6_9ORYZ	Uncharacterized protein OS=Oryza meridionalis PE=4 SV=1	397	40524	25	275691	101963	92285	8	8	0.735	8	yes	down	44.58	2.8e-65	sp|Q9S9N9|CCR1_ARATH	Cinnamoyl-CoA reductase 1 OS=Arabidopsis thaliana GN=CCR1 PE=1 SV=1	-	-	-	97.9	2.8e-174	gi|115456211|ref|NP_001051706.1|	Os03g0818200 [Oryza sativa Japonica Group]	66.98	1.6e-114	KOG1502	Flavonol reductase/cinnamoyl-CoA reductase	V	Defense mechanisms	97.6	1.1e-129	A3AP29_ORYSJ/14-263	A3AP29.1 PF01370.16;Epimerase;	44.44	5.8e-68	K09753	cinnamoyl-CoA reductase	EC:1.2.1.44	ko00940(Phenylpropanoid biosynthesis)
2444	1740	A0A0E0BP36_9ORYZ	Uncharacterized protein OS=Oryza glumipatula PE=4 SV=1	92	35062	18.6	275691	101963	92285	5	4	0.735	5	yes	down	51.06	2.8e-68	sp|P83643|UP12_ORYSI	Unknown protein DS12 from 2D-PAGE of leaf, chloroplastic OS=Oryza sativa subsp. indica GN=OsI_027381 PE=1 SV=2	-	-	GO:0009507(chloroplast)	99.64	4.2e-143	gi|115487380|ref|NP_001066177.1|	Os12g0152700 [Oryza sativa Japonica Group]	70.46	1.2e-87	-	-	-	-	95.74	1.4e-19	F6GYX7_VITVI/161-207	F6GYX7.1 PF01842.20;ACT;	-	-	-	-	-	-
2740	1997	A0A0D3G199_9ORYZ	Uncharacterized protein OS=Oryza barthii PE=4 SV=1	65	71226	15.3	275691	101963	92285	9	8	0.735	6	yes	down	39.33	2.1e-74	sp|Q8BK67|RCC2_MOUSE	Protein RCC2 OS=Mus musculus GN=Rcc2 PE=2 SV=1	GO:0051301(cell division);GO:0007067(mitosis)	-	GO:0000775(chromosome, centromeric region);GO:0005737(cytoplasm);GO:0005874(microtubule);GO:0005730(nucleolus);GO:0005819(spindle)	99.82	5.6e-304	gi|218195760|gb|EEC78187.1|	hypothetical protein OsI_17792 [Oryza sativa Indica Group]	63.22	2.8e-186	KOG1427	Uncharacterized conserved protein, contains RCC1 domain	S	Function unknown	100	1.4e-29	I1PQK4_ORYGL/195-256	I1PQK4.1 PF00415.13;RCC1;	30.4	2.6e-31	K10595	E3 ubiquitin-protein ligase HERC2	EC:6.3.2.19	ko04120(Ubiquitin mediated proteolysis)
361	153	A0A0D3FHC8_9ORYZ	Uncharacterized protein OS=Oryza barthii PE=4 SV=1	1205	56344	26.3	275691	101963	92285	10	9	0.736	26	yes	down	38.59	7.1e-60	sp|Q8R3F5|FABD_MOUSE	Malonyl-CoA-acyl carrier protein transacylase, mitochondrial OS=Mus musculus GN=Mcat PE=2 SV=3	GO:0006633(fatty acid biosynthetic process)	GO:0004314([acyl-carrier-protein] S-malonyltransferase activity);GO:0005488(binding)	GO:0005739(mitochondrion)	98.47	1.7e-197	gi|115452473|ref|NP_001049837.1|	Os03g0297400 [Oryza sativa Japonica Group]	76.28	3.1e-144	KOG2926	Malonyl-CoA:ACP transacylase	I	Lipid transport and metabolism	100	1.6e-153	I1PAF1_ORYGL/89-387	I1PAF1.1 PF00698.16;Acyl_transf_1;	98.47	7e-198	K00645	[acyl-carrier-protein] S-malonyltransferase	EC:2.3.1.39	ko00061(Fatty acid biosynthesis)
751	6	A0A0E0NK07_ORYRU	Uncharacterized protein OS=Oryza rufipogon PE=4 SV=1	604	134622	29.5	275691	101963	92285	35	30	0.736	21	yes	down	72.35	0	sp|Q8RY22|DEGP7_ARATH	Protease Do-like 7 OS=Arabidopsis thaliana GN=DEGP7 PE=2 SV=1	GO:0010205(photoinhibition);GO:0006508(proteolysis)	GO:0004252(serine-type endopeptidase activity)	GO:0009507(chloroplast);GO:0005829(cytosol)	92.77	0	gi|514717138|ref|XP_004953667.1|	PREDICTED: protease Do-like 7-like isoform X1 [Setaria italica]	68	2.5e-216	KOG1421	Predicted signaling-associated protein (contains a PDZ domain)	R	General function prediction only	96.81	1.5e-72	I1ID55_BRADI/58-264	I1ID55.1 PF13365.1;Trypsin_2;	-	-	-	-	-	-
1055	674	A0A0E0CJM8_9ORYZ	Uncharacterized protein OS=Oryza meridionalis PE=4 SV=1	414	74462	36.5	275691	101963	92285	22	15	0.736	13	yes	down	-	-	-	-	-	-	-	100	8.2e-285	gi|125539159|gb|EAY85554.1|	hypothetical protein OsI_06927 [Oryza sativa Indica Group]	58.87	4e-154	KOG2213	Apoptosis inhibitor 5/fibroblast growth factor 2-interacting factor 2, and related proteins	T	Signal transduction mechanisms	100	1.4e-280	I1NZS6_ORYGL/10-537	I1NZS6.1 PF05918.6;API5;	-	-	-	-	-	-
2895	2103	A0A0D9Y6G5_9ORYZ	Uncharacterized protein OS=Oryza glumipatula PE=3 SV=1	54	48150	22.2	275691	101963	92285	10	3	0.736	3	yes	down	64.41	5.4e-121	sp|Q9M024|TAAC_ARATH	Thylakoid ADP,ATP carrier protein, chloroplastic OS=Arabidopsis thaliana GN=TAAC PE=1 SV=1	GO:0010117(photoprotection);GO:0010206(photosystem II repair)	GO:0005347(ATP transmembrane transporter activity);GO:0005488(binding)	GO:0009941(chloroplast envelope);GO:0009535(chloroplast thylakoid membrane);GO:0016021(integral to membrane);GO:0005743(mitochondrial inner membrane)	99.48	2.2e-199	gi|115435822|ref|NP_001042669.1|	Os01g0265200 [Oryza sativa Japonica Group]	64.41	1.7e-121	KOG0752	Mitochondrial solute carrier protein	C	Energy production and conversion	90.91	2e-45	I1HE85_BRADI/98-196	I1HE85.1 PF00153.22;Mito_carr;	29.54	4e-30	K05863	solute carrier family 25 (mitochondrial carrier; adenine nucleotide translocator)	-	ko04020(Calcium signaling pathway);ko05012(Parkinson's disease);ko05016(Huntington's disease)
339	171	A0A0E0Q0S5_ORYRU	Uncharacterized protein OS=Oryza rufipogon PE=3 SV=1	1291	166057	30.7	275691	101963	92285	40	35	0.737	52	yes	down	52.65	0	sp|Q8BU30|SYIC_MOUSE	Isoleucine--tRNA ligase, cytoplasmic OS=Mus musculus GN=Iars PE=2 SV=2	GO:0006428(isoleucyl-tRNA aminoacylation)	GO:0005524(ATP binding);GO:0004822(isoleucine-tRNA ligase activity)	GO:0005737(cytoplasm)	98.63	0	gi|222635978|gb|EEE66110.1|	hypothetical protein OsJ_22145 [Oryza sativa Japonica Group]	69.42	0	KOG0434	Isoleucyl-tRNA synthetase	J	Translation, ribosomal structure and biogenesis	100	0	Q67WM2_ORYSJ/18-665	Q67WM2.1 PF00133.17;tRNA-synt_1;	70.13	0	K01870	isoleucyl-tRNA synthetase	EC:6.1.1.5	ko00290(Valine, leucine and isoleucine biosynthesis);ko00970(Aminoacyl-tRNA biosynthesis)
1800	1233	A0A0D3F8G2_9ORYZ	Uncharacterized protein OS=Oryza barthii PE=3 SV=1	184	68029	7.1	275691	101963	92285	4	3	0.737	3	yes	down	100	2.4e-161	sp|Q6H676|EXB11_ORYSJ	Expansin-B11 OS=Oryza sativa subsp. japonica GN=EXPB11 PE=2 SV=1	GO:0007047(cellular cell wall organization);GO:0019953(sexual reproduction)	-	GO:0005618(cell wall);GO:0005576(extracellular region);GO:0016020(membrane)	100	1.1e-160	gi|115447717|ref|NP_001047638.1|	Os02g0658800 [Oryza sativa Japonica Group]	57.27	4.8e-128	-	-	-	-	81.25	3.9e-44	B9F1H4_ORYSJ/65-170	B9F1H4.1 PF03330.13;DPBB_1;	-	-	-	-	-	-
1935	6	A0A0D3GLG1_9ORYZ	Uncharacterized protein OS=Oryza barthii PE=3 SV=1	161	121533	12.4	275691	101963	92285	16	9	0.737	10	yes	down	81.55	5.5e-94	sp|Q9FKC0|R13A4_ARATH	60S ribosomal protein L13a-4 OS=Arabidopsis thaliana GN=RPL13AD PE=2 SV=1	GO:0006412(translation)	GO:0003735(structural constituent of ribosome)	GO:0022625(cytosolic large ribosomal subunit)	99.24	0	gi|33146453|dbj|BAC79561.1|	putative VERNALIZATION INDEPENDENCE 4 [Oryza sativa Japonica Group]	53.11	5.9e-116	KOG2428	Uncharacterized conserved protein	S	Function unknown	100	3.7e-85	Q0D934_ORYSJ/300-462	Q0D934.1 PF04004.8;Leo1;	100	1.3e-109	K02872	large subunit ribosomal protein L13Ae	-	ko03010(Ribosome)
360	185	A0A0E0QEJ7_ORYRU	Uncharacterized protein OS=Oryza rufipogon PE=3 SV=1	1208	45846	46.7	275691	101963	92285	13	13	0.738	34	yes	down	100	1.3e-199	sp|Q6ZD89|OMT1_ORYSJ	Flavone 3'-O-methyltransferase 1 OS=Oryza sativa subsp. japonica GN=ROMT-9 PE=1 SV=1	-	GO:0046983(protein dimerization activity);GO:0030755(quercetin 3-O-methyltransferase activity)	-	100	4.5e-199	gi|115474869|ref|NP_001061031.1|	Os08g0157500 [Oryza sativa Japonica Group]	61.06	4.1e-119	KOG3178	Hydroxyindole-O-methyltransferase and related SAM-dependent methyltransferases	R	General function prediction only	99.6	2.8e-135	A2YRE2_ORYSI/92-338	A2YRE2.1 PF00891.13;Methyltransf_2;	100	1.7e-199	K05279	flavonol 3-O-methyltransferase	EC:2.1.1.76	ko00944(Flavone and flavonol biosynthesis)
1982	1359	A0A0D3FZ42_9ORYZ	Uncharacterized protein OS=Oryza barthii PE=4 SV=1	157	76456	29.9	275691	101963	92285	17	15	0.738	10	yes	down	69.51	1.8e-220	sp|Q9ZPH9|PMTF_ARATH	Probable methyltransferase PMT15 OS=Arabidopsis thaliana GN=At4g00750 PE=1 SV=1	-	GO:0008168(methyltransferase activity)	GO:0000139(Golgi membrane);GO:0016021(integral to membrane)	95.85	0	gi|115460006|ref|NP_001053603.1|	Os04g0570800 [Oryza sativa Japonica Group]	69.51	6.7e-221	-	-	-	-	93.01	1e-274	F2CPS7_HORVD/109-621	F2CPS7.1 PF03141.11;Methyltransf_29;	-	-	-	-	-	-
2178	1535	A0A0D3FGL6_9ORYZ	Uncharacterized protein OS=Oryza barthii PE=4 SV=1	127	259922	5.9	275691	101963	92285	13	9	0.738	5	yes	down	-	-	-	-	-	-	-	98.85	0	gi|29893586|gb|AAP06840.1|	unknown protein [Oryza sativa Japonica Group]	67.43	1.3e-152	-	-	-	-	100	7.6e-25	Q84QA5_ORYSJ/1089-1142	Q84QA5.1 PF14604.1;SH3_9;	-	-	-	-	-	-
3065	2265	A0A0D3FI07_9ORYZ	Uncharacterized protein OS=Oryza barthii PE=3 SV=1	44	233153	7.2	275691	101963	92285	19	4	0.738	2	yes	down	29.41	6e-91	sp|Q8R1A4|DOCK7_MOUSE	Dedicator of cytokinesis protein 7 OS=Mus musculus GN=Dock7 PE=1 SV=3	GO:0030154(cell differentiation);GO:0007399(nervous system development);GO:0043473(pigmentation)	GO:0005525(GTP binding);GO:0005085(guanyl-nucleotide exchange factor activity);GO:0048365(Rac GTPase binding)	GO:0030424(axon)	78.71	0	gi|586659376|ref|XP_006829773.1|	hypothetical protein AMTR_s00119p00032770 [Amborella trichopoda]	76.47	0	KOG1997	PH domain-containing protein	T	Signal transduction mechanisms	99.46	7e-97	Q8H7M0_ORYSJ/463-646	Q8H7M0.1 PF14429.1;DOCK-C2;	-	-	-	-	-	-
21	6	Q0JMV9_ORYSJ	Os01g0356800 protein OS=Oryza sativa subsp. japonica GN=Os01g0356800 PE=4 SV=1	12122	747654	35	275691	101963	92285	190	171	0.739	338	yes	down	27.2	2.2e-102	sp|O81283|TC159_ARATH	Translocase of chloroplast 159, chloroplastic OS=Arabidopsis thaliana GN=TOC159 PE=1 SV=1	GO:0045036(protein targeting to chloroplast)	GO:0005525(GTP binding);GO:0003924(GTPase activity);GO:0046872(metal ion binding);GO:0005515(protein binding);GO:0004888(transmembrane signaling receptor activity)	GO:0009707(chloroplast outer membrane);GO:0005829(cytosol);GO:0016021(integral to membrane)	100	0	gi|115436494|ref|NP_001043005.1|	Os01g0356800 [Oryza sativa Japonica Group]	52	1.6e-114	-	-	-	-	100	5.4e-113	Q5ZBJ3_ORYSJ/225-436	Q5ZBJ3.1 PF04548.11;AIG1;	19.2	2e-07	K05743	LIM domain kinase 1	EC:2.7.11.1	ko04360(Axon guidance);ko04666(Fc gamma R-mediated phagocytosis);ko04810(Regulation of actin cytoskeleton)
1812	800	A0A0D3GVB3_9ORYZ	Uncharacterized protein OS=Oryza barthii PE=4 SV=1	182	229205	5.7	275691	101963	92285	12	8	0.739	4	yes	down	99.75	0	sp|Q84NP7|AMPD_ORYSJ	Probable AMP deaminase OS=Oryza sativa subsp. japonica GN=AMPD PE=2 SV=1	GO:0009168(purine ribonucleoside monophosphate biosynthetic process)	GO:0003876(AMP deaminase activity);GO:0046872(metal ion binding)	GO:0016021(integral to membrane)	99.53	0	gi|218200309|gb|EEC82736.1|	hypothetical protein OsI_27439 [Oryza sativa Indica Group]	84.1	8.2e-287	KOG1096	Adenosine monophosphate deaminase	F	Nucleotide transport and metabolism	98.77	1.2e-223	I1GQV2_BRADI/376-782	I1GQV2.1 PF00962.17;A_deaminase;	99.75	0	K01490	AMP deaminase	EC:3.5.4.6	ko00230(Purine metabolism)
2012	1405	A0A0E0QT44_ORYRU	Uncharacterized protein OS=Oryza rufipogon PE=4 SV=1	154	46107	34.1	275691	101963	92285	15	11	0.739	8	yes	down	-	-	-	-	-	-	-	100	8.6e-196	gi|297727099|ref|NP_001175913.1|	Os09g0491676 [Oryza sativa Japonica Group]	40.32	1.4e-49	-	-	-	-	-	-	-	-	-	-	-	-	-	-
3248	2435	A0A0D3ELV5_9ORYZ	Uncharacterized protein OS=Oryza barthii PE=4 SV=1	37	145284	7.7	275691	101963	92285	9	6	0.739	3	yes	down	71.47	0	sp|Q9LRZ0|TPR2_ARATH	Topless-related protein 2 OS=Arabidopsis thaliana GN=TPR2 PE=1 SV=2	GO:0006355(regulation of transcription, DNA-dependent);GO:0006351(transcription, DNA-dependent)	GO:0005515(protein binding)	GO:0005634(nucleus)	100	0	gi|115435716|ref|NP_001042616.1|	Os01g0254100 [Oryza sativa Japonica Group]	69.12	0	KOG0266	WD40 repeat-containing protein	R	General function prediction only	100	3.1e-17	I1NLZ1_ORYGL/436-475	I1NLZ1.1 PF00400.27;WD40;	22.71	7.7e-11	K08827	pre-mRNA-processing factor 4	EC:2.7.11.1	-
1293	843	A0A0E0CIN7_9ORYZ	Uncharacterized protein OS=Oryza meridionalis PE=4 SV=1	323	70032	15.5	275691	101963	92285	9	6	0.74	12	yes	down	49.26	6.7e-100	sp|Q9M158|STR4_ARATH	Rhodanese-like domain-containing protein 4, chloroplastic OS=Arabidopsis thaliana GN=STR4 PE=1 SV=2	GO:0042742(defense response to bacterium);GO:0009772(photosynthetic electron transport in photosystem II)	-	GO:0009941(chloroplast envelope);GO:0009535(chloroplast thylakoid membrane)	96.87	4e-239	gi|125538860|gb|EAY85255.1|	hypothetical protein OsI_06628 [Oryza sativa Indica Group]	41.12	1.2e-64	-	-	-	-	-	-	-	-	-	-	-	-	-	-
2416	1725	A0A0D9YCH7_9ORYZ	Uncharacterized protein OS=Oryza glumipatula PE=4 SV=1	95	49797	11.7	275691	101963	92285	5	5	0.74	2	yes	down	99.76	1.7e-227	sp|A2WTA0|PLA3_ORYSI	Phospholipase A1-II 3 OS=Oryza sativa subsp. indica GN=OsI_03088 PE=3 SV=1	GO:0016042(lipid catabolic process)	GO:0008970(phospholipase A1 activity);GO:0004806(triglyceride lipase activity)	GO:0005576(extracellular region)	99.76	5.8e-227	gi|334350828|sp|A2WTA0.1|PLA3_ORYSI	RecName: Full=Phospholipase A1-II 3; Flags: Precursor [Oryza sativa Indica Group]	50.38	1.8e-96	KOG4569	Predicted lipase	I	Lipid transport and metabolism	99.39	3.4e-84	I1NQ76_ORYGL/152-315	I1NQ76.1 PF01764.20;Lipase_3;	-	-	-	-	-	-
3413	6	A0A0E0L9J9_ORYPU	Uncharacterized protein OS=Oryza punctata PE=4 SV=1	31	130788	6.8	275691	101963	92285	10	5	0.74	3	yes	down	44.75	3.8e-64	sp|Q719N1|SPAST_PIG	Spastin (Fragment) OS=Sus scrofa GN=SPAST PE=2 SV=2	GO:0007049(cell cycle);GO:0030154(cell differentiation);GO:0007109(cytokinesis, completion of separation);GO:0006888(ER to Golgi vesicle-mediated transport);GO:0001578(microtubule bundle formation);GO:0051013(microtubule severing);GO:0007399(nervous system development);GO:0034214(protein hexamerization);GO:0051260(protein homooligomerization)	GO:0043014(alpha-tubulin binding);GO:0005524(ATP binding);GO:0048487(beta-tubulin binding);GO:0008017(microtubule binding);GO:0008568(microtubule-severing ATPase activity)	GO:0005783(endoplasmic reticulum);GO:0005768(endosome);GO:0016021(integral to membrane);GO:0005874(microtubule);GO:0005815(microtubule organizing center);GO:0005634(nucleus);GO:0048471(perinuclear region of cytoplasm);GO:0005819(spindle)	71.93	0	gi|326501604|dbj|BAK02591.1|	predicted protein [Hordeum vulgare subsp. vulgare]	75.78	1.1e-178	KOG0737	AAA+-type ATPase	O	Posttranslational modification, protein turnover, chaperones	96.97	2.7e-64	F4JCC9_ARATH/742-873	F4JCC9.1 PF00004.24;AAA;	46.45	4.6e-59	K01509	adenosinetriphosphatase	EC:3.6.1.3	ko00230(Purine metabolism)
121	51	I1PEZ3_ORYGL	Uncharacterized protein OS=Oryza glaberrima PE=3 SV=1	3412	75002	56.2	275691	101963	92285	34	31	0.741	114	yes	down	95.37	5.3e-302	sp|P93805|PGMC2_MAIZE	Phosphoglucomutase, cytoplasmic 2 OS=Zea mays PE=2 SV=2	GO:0006006(glucose metabolic process)	GO:0000287(magnesium ion binding);GO:0004614(phosphoglucomutase activity)	-	100	0	gi|115454931|ref|NP_001051066.1|	Os03g0712700 [Oryza sativa Japonica Group]	83.7	4.6e-270	KOG0625	Phosphoglucomutase	G	Carbohydrate transport and metabolism	97.33	5.6e-76	C0PHV6_MAIZE/16-165	C0PHV6.1 PF02878.11;PGM_PMM_I;	100	0	K01835	phosphoglucomutase	EC:5.4.2.2	ko00010(Glycolysis / Gluconeogenesis);ko00030(Pentose phosphate pathway);ko00052(Galactose metabolism);ko00500(Starch and sucrose metabolism);ko00520(Amino sugar and nucleotide sugar metabolism);ko00521(Streptomycin biosynthesis)
517	293	A0A0D3GYW8_9ORYZ	Uncharacterized protein OS=Oryza barthii PE=4 SV=1	868	47789	32.3	275691	101963	92285	14	11	0.741	17	yes	down	44.76	5.4e-81	sp|Q9FM65|FLA1_ARATH	Fasciclin-like arabinogalactan protein 1 OS=Arabidopsis thaliana GN=FLA1 PE=1 SV=1	-	-	GO:0046658(anchored to plasma membrane);GO:0005618(cell wall)	99.71	9.8e-181	gi|115475872|ref|NP_001061532.1|	Os08g0321000 [Oryza sativa Japonica Group]	44.76	1.7e-81	-	-	-	-	99.25	2.3e-67	Q8H3S1_ORYSJ/198-331	Q8H3S1.2 PF02469.17;Fasciclin;	-	-	-	-	-	-
1453	961	A0A0D3F053_9ORYZ	Uncharacterized protein OS=Oryza barthii PE=4 SV=1	269	37678	27.2	275691	101963	92285	8	7	0.741	5	yes	down	43.38	6.6e-43	sp|Q6INS3|EMC2A_XENLA	ER membrane protein complex subunit 2-A OS=Xenopus laevis GN=emc2-a PE=2 SV=1	-	GO:0005488(binding)	GO:0005634(nucleus)	88.44	4.3e-105	gi|475549694|gb|EMT11302.1|	Tetratricopeptide repeat protein 35-A [Aegilops tauschii]	50.67	1.1e-63	KOG3060	Uncharacterized conserved protein	S	Function unknown	65.66	2.9e-51	C5WSY6_SORBI/63-239	C5WSY6.1 PF13429.1;TPR_15;	-	-	-	-	-	-
1517	1003	A0A0E0LNR1_ORYPU	Uncharacterized protein OS=Oryza punctata PE=4 SV=1	250	168935	5.9	275691	101963	92285	8	8	0.741	4	yes	down	81.98	5.2e-43	sp|Q8L4E9|RH36_ORYSJ	DEAD-box ATP-dependent RNA helicase 36 OS=Oryza sativa subsp. japonica GN=Os07g0633500 PE=2 SV=1	-	GO:0005524(ATP binding);GO:0008026(ATP-dependent helicase activity);GO:0003723(RNA binding)	-	93.08	0	gi|125559281|gb|EAZ04817.1|	hypothetical protein OsI_26994 [Oryza sativa Indica Group]	61.23	1.9e-197	-	-	-	-	-	-	-	-	-	-	-	-	-	-
2742	1990	A0A0E0BIC8_9ORYZ	Uncharacterized protein OS=Oryza glumipatula PE=4 SV=1	65	37383	17.3	275691	101963	92285	5	3	0.741	2	yes	down	-	-	-	-	-	-	-	99.67	6.7e-157	gi|108864299|gb|ABG22460.1|	3' exoribonuclease family domain 1-containing protein, putative, expressed [Oryza sativa Japonica Group]	60.48	2.7e-95	KOG1613	Exosomal 3'-5' exoribonuclease complex, subunit Rrp43	J	Translation, ribosomal structure and biogenesis	99.26	1.5e-67	I1QZK1_ORYGL/48-183	I1QZK1.1 PF01138.16;RNase_PH;	60.48	1.3e-94	K01149	-	-	-
2000	6	A0A0D3FRF1_9ORYZ	Uncharacterized protein OS=Oryza barthii PE=4 SV=1	156	69277	27.3	275691	101963	92285	16	13	0.742	13	yes	down	44.03	5.6e-99	sp|Q54UJ0|PSD12_DICDI	26S proteasome non-ATPase regulatory subunit 12 OS=Dictyostelium discoideum GN=psmD12 PE=2 SV=1	GO:0006511(ubiquitin-dependent protein catabolic process)	-	GO:0005838(proteasome regulatory particle)	99.77	4.8e-232	gi|115456627|ref|NP_001051914.1|	Os03g0851300 [Oryza sativa Japonica Group]	79.95	5.2e-192	KOG1498	26S proteasome regulatory complex, subunit RPN5/PSMD12	O	Posttranslational modification, protein turnover, chaperones	100	6e-56	Q851Y6_ORYSJ/291-401	Q851Y6.1 PF01399.22;PCI;	99.77	2e-232	K03035	26S proteasome regulatory subunit N5	-	ko03050(Proteasome)
2139	1240	A0A0D3FC63_9ORYZ	Serine/threonine-protein phosphatase OS=Oryza barthii PE=3 SV=1	133	44140	14	275691	101963	92285	5	4	0.742	3	yes	down	94.53	1.1e-166	sp|P22198|PP1_MAIZE	Serine/threonine-protein phosphatase PP1 OS=Zea mays GN=PP1 PE=2 SV=1	-	GO:0046872(metal ion binding);GO:0004721(phosphoprotein phosphatase activity)	-	100	1.9e-172	gi|115449733|ref|NP_001048539.1|	Os02g0820000 [Oryza sativa Japonica Group]	83.56	1.9e-144	KOG0374	Serine/threonine specific protein phosphatase PP1, catalytic subunit	TR	Signal transduction mechanisms;General function prediction only	97.45	1.4e-108	F2CQQ4_HORVD/58-253	F2CQQ4.1 PF00149.23;Metallophos;	100	6.9e-173	K06269	protein phosphatase 1, catalytic subunit	EC:3.1.3.16	ko04113(Meiosis - yeast);ko04114(Oocyte meiosis);ko04270(Vascular smooth muscle contraction);ko04510(Focal adhesion);ko04720(Long-term potentiation);ko04810(Regulation of actin cytoskeleton);ko04910(Insulin signaling pathway)
2170	1530	A0A0D3FD48_9ORYZ	Uncharacterized protein OS=Oryza barthii PE=4 SV=1	128	29794	14.9	275691	101963	92285	3	2	0.742	2	yes	down	65.44	1.1e-67	sp|Q94JX9|NACA2_ARATH	Nascent polypeptide-associated complex subunit alpha-like protein 2 OS=Arabidopsis thaliana GN=At3g49470 PE=2 SV=2	GO:0015031(protein transport)	-	GO:0005829(cytosol)	100	1.9e-111	gi|115450389|ref|NP_001048795.1|	Os03g0121700 [Oryza sativa Japonica Group]	65.44	4e-68	KOG2239	Transcription factor containing NAC and TS-N domains	K	Transcription	87.93	4.7e-24	NACA2_ARATH/73-130	Q94JX9.2 PF01849.13;NAC;	100	8.2e-112	K03626	nascent polypeptide-associated complex subunit alpha	-	-
35	6	A0A0D9Y8B8_9ORYZ	Uncharacterized protein OS=Oryza glumipatula PE=4 SV=1	8145	754637	27.3	275691	101963	92285	159	140	0.743	262	yes	down	28.52	5.1e-121	sp|O81283|TC159_ARATH	Translocase of chloroplast 159, chloroplastic OS=Arabidopsis thaliana GN=TOC159 PE=1 SV=1	GO:0045036(protein targeting to chloroplast)	GO:0005525(GTP binding);GO:0003924(GTPase activity);GO:0046872(metal ion binding);GO:0005515(protein binding);GO:0004888(transmembrane signaling receptor activity)	GO:0009707(chloroplast outer membrane);GO:0005829(cytosol);GO:0016021(integral to membrane)	97.54	0	gi|115436494|ref|NP_001043005.1|	Os01g0356800 [Oryza sativa Japonica Group]	52.4	1e-131	-	-	-	-	99.06	9.9e-112	Q5ZBJ3_ORYSJ/225-436	Q5ZBJ3.1 PF04548.11;AIG1;	19.14	6.1e-22	K11498	centromeric protein E	-	-
382	131	A0A0D9ZMA1_9ORYZ	Uncharacterized protein OS=Oryza glumipatula PE=4 SV=1	1144	85235	37.3	275691	101963	92285	25	21	0.743	40	yes	down	-	-	-	-	-	-	-	99.24	0	gi|116309939|emb|CAH66971.1|	H0525D09.11 [Oryza sativa Indica Group]	64.06	2.9e-215	KOG0403	Neoplastic transformation suppressor Pdcd4/MA-3, contains MA3 domain	T	Signal transduction mechanisms	100	1.4e-55	A2XUS0_ORYSI/250-361	A2XUS0.1 PF02847.12;MA3;	-	-	-	-	-	-
918	522	A0A0D9YLJ5_9ORYZ	Eukaryotic translation initiation factor 3 subunit C OS=Oryza glumipatula PE=3 SV=1	492	130240	23.3	275691	101963	92285	25	20	0.743	16	yes	down	63.79	0	sp|Q9XHM1|EIF3C_MEDTR	Eukaryotic translation initiation factor 3 subunit C OS=Medicago truncatula GN=TIF3C1 PE=2 SV=1	-	GO:0003743(translation initiation factor activity)	GO:0005852(eukaryotic translation initiation factor 3 complex)	99.35	0	gi|222622080|gb|EEE56212.1|	hypothetical protein OsJ_05186 [Oryza sativa Japonica Group]	64.76	9.9e-306	KOG1076	Translation initiation factor 3, subunit c (eIF-3c)	J	Translation, ribosomal structure and biogenesis	99.35	0	Q6Z720_ORYSJ/44-659	Q6Z720.1 PF05470.7;eIF-3c_N;	95.05	0	K03252	translation initiation factor eIF-3 subunit 8	-	-
1547	1022	A0A0D3GCP4_9ORYZ	Uncharacterized protein OS=Oryza barthii PE=4 SV=1	243	19608	32.5	275691	101963	92285	5	5	0.743	13	yes	down	65.71	4.1e-50	sp|Q9LW15|CX5B1_ARATH	Cytochrome c oxidase subunit 5b-1, mitochondrial OS=Arabidopsis thaliana GN=COX5B-1 PE=2 SV=1	-	GO:0050897(cobalt ion binding);GO:0004129(cytochrome-c oxidase activity);GO:0008270(zinc ion binding)	GO:0009535(chloroplast thylakoid membrane);GO:0005743(mitochondrial inner membrane)	99.35	1.5e-84	gi|115466344|ref|NP_001056771.1|	Os06g0142700 [Oryza sativa Japonica Group]	65.71	1.6e-50	KOG3352	Cytochrome c oxidase, subunit Vb/COX4	C	Energy production and conversion	92.74	1.5e-63	C5Z3U6_SORBI/22-161	C5Z3U6.1 PF01215.14;COX5B;	99.35	6.8e-85	K02265	cytochrome c oxidase subunit Vb	EC:1.9.3.1	ko00190(Oxidative phosphorylation);ko04260(Cardiac muscle contraction);ko05010(Alzheimer's disease);ko05012(Parkinson's disease);ko05016(Huntington's disease)
2585	1860	A0A0E0NZN0_ORYRU	Uncharacterized protein OS=Oryza rufipogon PE=4 SV=1	77	149416	10.6	275691	101963	92285	12	11	0.743	3	yes	down	-	-	-	-	-	-	-	95.18	0	gi|13174244|gb|AAK14418.1|AC087851_10	unknown protein [Oryza sativa Japonica Group]	63.85	0	-	-	-	-	61.52	5.5e-228	F6HVC7_VITVI/215-892	F6HVC7.1 PF05664.6;DUF810;	-	-	-	-	-	-
3012	2215	A0A0E0NY13_ORYRU	Uncharacterized protein OS=Oryza rufipogon PE=4 SV=1	47	235778	5.5	275691	101963	92285	15	6	0.743	4	yes	down	-	-	-	-	-	-	-	81.15	0	gi|242064430|ref|XP_002453504.1|	hypothetical protein SORBIDRAFT_04g007000 [Sorghum bicolor]	51.97	0	KOG1835	Uncharacterized conserved protein	S	Function unknown	98.37	0	B9F3W5_ORYSJ/22-1748	B9F3W5.1 PF11894.3;DUF3414;	-	-	-	-	-	-
3259	2419	A0A0D3FHN4_9ORYZ	Uncharacterized protein OS=Oryza barthii PE=4 SV=1	37	102953	11.6	275691	101963	92285	10	9	0.743	3	yes	down	-	-	-	-	-	-	-	99.63	0	gi|108707777|gb|ABF95572.1|	expressed protein [Oryza sativa Japonica Group]	71.36	3.1e-168	-	-	-	-	-	-	-	-	-	-	-	-	-	-
3395	6	A0A0D3FB63_9ORYZ	Uncharacterized protein OS=Oryza barthii PE=3 SV=1	32	135512	7.3	275691	101963	92285	10	6	0.743	3	yes	down	56.71	6.1e-303	sp|B7K5H5|SYI_CYAP8	Isoleucine--tRNA ligase OS=Cyanothece sp. (strain PCC 8801) GN=ileS PE=3 SV=1	GO:0006428(isoleucyl-tRNA aminoacylation)	GO:0005524(ATP binding);GO:0004822(isoleucine-tRNA ligase activity);GO:0046872(metal ion binding)	GO:0005737(cytoplasm)	99.89	0	gi|218191678|gb|EEC74105.1|	hypothetical protein OsI_09155 [Oryza sativa Indica Group]	72.41	0	KOG0433	Isoleucyl-tRNA synthetase	J	Translation, ribosomal structure and biogenesis	99.65	0	Q6ZGC2_ORYSJ/93-738	Q6ZGC2.1 PF00133.17;tRNA-synt_1;	99.77	0	K01870	isoleucyl-tRNA synthetase	EC:6.1.1.5	ko00290(Valine, leucine and isoleucine biosynthesis);ko00970(Aminoacyl-tRNA biosynthesis)
403	212	A0A0E0KNB9_ORYPU	Uncharacterized protein OS=Oryza punctata PE=3 SV=1	1073	50002	42.6	275691	101963	92285	18	16	0.744	22	yes	down	93.13	1.5e-198	sp|P46285|S17P_WHEAT	Sedoheptulose-1,7-bisphosphatase, chloroplastic OS=Triticum aestivum PE=2 SV=1	GO:0019253(reductive pentose-phosphate cycle)	GO:0046872(metal ion binding);GO:0050278(sedoheptulose-bisphosphatase activity)	GO:0009507(chloroplast)	99.23	4.8e-209	gi|27804768|gb|AAO22558.1|	sedoheptulose-1,7-bisphosphatase precursor [Oryza sativa Indica Group]	76.44	1.4e-157	KOG1458	Fructose-1,6-bisphosphatase	G	Carbohydrate transport and metabolism	91.99	1.9e-157	C4PAW8_CUCSA/64-375	C4PAW8.1 PF00316.15;FBPase;	98.98	5.6e-209	K01100	sedoheptulose-bisphosphatase	EC:3.1.3.37	ko00710(Carbon fixation in photosynthetic organisms)
573	331	A0A0D9ZPZ9_9ORYZ	Uncharacterized protein OS=Oryza glumipatula PE=4 SV=1	792	113179	38.1	275691	101963	92285	34	29	0.744	21	yes	down	33.99	6e-101	sp|Q9LFE4|Y5673_ARATH	WEB family protein At5g16730, chloroplastic OS=Arabidopsis thaliana GN=At5g16730 PE=1 SV=1	-	-	-	99.61	0	gi|115460228|ref|NP_001053714.1|	Os04g0592400 [Oryza sativa Japonica Group]	33.99	2.3e-101	-	-	-	-	99.59	2e-240	I1PP90_ORYGL/91-576	I1PP90.1 PF05701.6;WEMBL;	25.86	1.9e-27	K10388	plectin	-	-
1431	943	A0A0D3F7Z6_9ORYZ	Proteasome subunit alpha type OS=Oryza barthii PE=3 SV=1	275	30696	28.5	275691	101963	92285	7	7	0.744	7	yes	down	99.15	5e-121	sp|A2YVR7|PSA2_ORYSI	Proteasome subunit alpha type-2 OS=Oryza sativa subsp. indica GN=PAB1 PE=2 SV=2	GO:0006511(ubiquitin-dependent protein catabolic process)	GO:0004298(threonine-type endopeptidase activity)	GO:0005634(nucleus);GO:0019773(proteasome core complex, alpha-subunit complex)	100	5.5e-121	gi|115447473|ref|NP_001047516.1|	Os02g0634900 [Oryza sativa Japonica Group]	90.64	2.8e-111	KOG0181	20S proteasome, regulatory subunit alpha type PSMA2/PRE8	O	Posttranslational modification, protein turnover, chaperones	88.11	7.8e-85	A9RC85_PHYPA/29-213	A9RC85.1 PF00227.21;Proteasome;	100	2.4e-121	K02726	20S proteasome subunit alpha 2	EC:3.4.25.1	ko03050(Proteasome)
2238	598	A0A0D3H1R8_9ORYZ	Uncharacterized protein OS=Oryza barthii PE=4 SV=1	117	51429	19.4	275691	101963	92285	9	7	0.744	7	yes	down	100	2.1e-133	sp|Q9XGP7|OMT15_ORYSJ	Tricin synthase 1 OS=Oryza sativa subsp. japonica GN=ROMT-15 PE=1 SV=1	-	-	-	100	9.3e-133	gi|115477092|ref|NP_001062142.1|	Os08g0498100 [Oryza sativa Japonica Group]	54.98	7.1e-75	KOG1663	O-methyltransferase	Q	Secondary metabolites biosynthesis, transport and catabolism	82.87	1.3e-96	I1I899_BRADI/31-243	I1I899.1 PF01596.12;Methyltransf_3;	54.98	3.6e-74	K00588	caffeoyl-CoA O-methyltransferase	EC:2.1.1.104	ko00360(Phenylalanine metabolism);ko00940(Phenylpropanoid biosynthesis);ko00941(Flavonoid biosynthesis);ko00945(Stilbenoid, diarylheptanoid and gingerol biosynthesis)
2391	1705	A0A1W5HQJ4_9ORYZ	Photosystem I P700 chlorophyll a apoprotein A1 OS=Oryza meyeriana GN=psaA PE=3 SV=1	97	88787	13.5	275691	101963	92285	14	9	0.744	10	yes	down	99.6	0	sp|Q6ENH4|PSAA_ORYNI	Photosystem I P700 chlorophyll a apoprotein A1 OS=Oryza nivara GN=psaA PE=3 SV=1	GO:0022900(electron transport chain);GO:0015979(photosynthesis);GO:0018298(protein-chromophore linkage);GO:0006810(transport)	GO:0051539(4 iron, 4 sulfur cluster binding);GO:0016168(chlorophyll binding);GO:0046872(metal ion binding)	GO:0009535(chloroplast thylakoid membrane);GO:0016021(integral to membrane);GO:0009522(photosystem I)	99.87	0	gi|290790781|gb|ADD63038.1|	photosystem I P700 apoprotein A1 [Potamophila parviflora]	96.53	0	-	-	-	-	98.32	0	H2FBJ3_9ASPA/32-744	H2FBJ3.1 PF00223.14;PsaA_PsaB;	98.67	0	K02689	photosystem I core protein Ia	-	ko00195(Photosynthesis)
2717	1969	B9FZ73_ORYSJ	Transmembrane 9 superfamily member OS=Oryza sativa subsp. japonica GN=OsJ_26137 PE=3 SV=1	67	116195	10.5	275691	101963	92285	14	2	0.744	3	yes	down	47.02	3.2e-157	sp|Q54ZW0|PHG1B_DICDI	Putative phagocytic receptor 1b OS=Dictyostelium discoideum GN=phg1b PE=2 SV=1	GO:0008283(cell proliferation);GO:0031589(cell-substrate adhesion);GO:0006909(phagocytosis);GO:0033299(secretion of lysosomal enzymes);GO:0030587(sorocarp development)	GO:0004888(transmembrane signaling receptor activity)	GO:0005887(integral to plasma membrane)	100	0	gi|222639958|gb|EEE68090.1|	hypothetical protein OsJ_26137 [Oryza sativa Japonica Group]	77.97	4.6e-264	KOG1277	Endosomal membrane proteins, EMP70	U	Intracellular trafficking, secretion, and vesicular transport	95.37	1e-265	B6T1Z7_MAIZE/51-547	B6T1Z7.1 PF02990.11;EMP70;	48.82	1.6e-31	K02871	large subunit ribosomal protein L13	-	ko03010(Ribosome)
2760	2009	A0A0E0ER28_9ORYZ	Uncharacterized protein OS=Oryza meridionalis PE=4 SV=1	64	126033	5.8	275691	101963	92285	7	5	0.744	3	yes	down	-	-	-	-	-	-	-	98.89	0	gi|115478695|ref|NP_001062941.1|	Os09g0346700 [Oryza sativa Japonica Group]	62.56	0	-	-	-	-	99.16	0	A2Z060_ORYSI/41-750	A2Z060.1 PF05664.6;DUF810;	-	-	-	-	-	-
865	6	B8BD82_ORYSI	Uncharacterized protein OS=Oryza sativa subsp. indica GN=OsI_30520 PE=4 SV=1	521	611124	8.6	275691	101963	92285	45	38	0.745	14	yes	down	99.75	0	sp|B9G2A8|BIG_ORYSJ	Auxin transport protein BIG OS=Oryza sativa subsp. japonica GN=Os09g0247700 PE=2 SV=1	GO:0009734(auxin mediated signaling pathway);GO:0009926(auxin polar transport);GO:0007275(multicellular organismal development);GO:0009826(unidimensional cell growth)	GO:0004842(ubiquitin-protein ligase activity);GO:0008270(zinc ion binding)	GO:0016021(integral to membrane)	100	0	gi|218201724|gb|EEC84151.1|	hypothetical protein OsI_30520 [Oryza sativa Indica Group]	58.95	0	KOG1776	Zn-binding protein Push	T	Signal transduction mechanisms	100	0	BIG_ORYSJ/4040-4939	B9G2A8.1 PF13764.1;E3_UbLigase_R4;	73.11	0	K10691	E3 ubiquitin-protein ligase UBR4	EC:6.3.2.19	-
3069	2271	A0A0E0LBA9_ORYPU	Uncharacterized protein OS=Oryza punctata PE=4 SV=1	44	58173	12.1	275691	101963	92285	6	5	0.745	3	yes	down	31.96	7.2e-53	sp|P70541|EI2BG_RAT	Translation initiation factor eIF-2B subunit gamma OS=Rattus norvegicus GN=Eif2b3 PE=2 SV=2	GO:0032057(negative regulation of translational initiation in response to stress);GO:0014003(oligodendrocyte development);GO:0009749(response to glucose stimulus);GO:0009408(response to heat);GO:0043434(response to peptide hormone stimulus)	GO:0005085(guanyl-nucleotide exchange factor activity);GO:0016779(nucleotidyltransferase activity);GO:0003743(translation initiation factor activity)	GO:0005851(eukaryotic translation initiation factor 2B complex);GO:0005625(soluble fraction)	98.46	5.8e-236	gi|115467924|ref|NP_001057561.1|	Os06g0338900 [Oryza sativa Japonica Group]	31.88	1.7e-51	KOG1462	Translation initiation factor 2B, gamma subunit (eIF-2Bgamma/GCD1)	J	Translation, ribosomal structure and biogenesis	68.16	6.8e-89	B9HNK0_POPTR/4-257	B9HNK0.1 PF00483.18;NTP_transferase;	98.46	2.4e-236	K03241	translation initiation factor eIF-2B gamma subunit	-	-
3794	1803	A0A0E0EY59_9ORYZ	Uncharacterized protein OS=Oryza meridionalis PE=4 SV=1	22	39562	7.6	275691	101963	92285	3	2	0.745	2	yes	down	95.88	7.8e-164	sp|Q337Y2|CADH3_ORYSJ	Probable cinnamyl alcohol dehydrogenase 3 OS=Oryza sativa subsp. japonica GN=CAD3 PE=2 SV=1	GO:0009809(lignin biosynthetic process)	GO:0045551(cinnamyl-alcohol dehydrogenase activity);GO:0008270(zinc ion binding)	-	95.88	2.6e-163	gi|297610525|ref|NP_001064659.2|	Os10g0430200 [Oryza sativa Japonica Group]	57.29	3.6e-106	KOG0023	Alcohol dehydrogenase, class V	Q	Secondary metabolites biosynthesis, transport and catabolism	98.4	4.2e-61	CADH3_ORYSJ/197-321	Q337Y2.1 PF00107.21;ADH_zinc_N;	57.29	1.6e-105	K00095	mannitol dehydrogenase	EC:1.1.1.255	-
1752	1182	A0A0D3G9T4_9ORYZ	Uncharacterized protein OS=Oryza barthii PE=4 SV=1	194	43483	22.6	275691	101963	92285	9	9	0.746	11	yes	down	57.49	4.3e-101	sp|O65355|GGH_ARATH	Gamma-glutamyl hydrolase OS=Arabidopsis thaliana GN=GGH PE=1 SV=2	GO:0006541(glutamine metabolic process);GO:0046900(tetrahydrofolylpolyglutamate metabolic process)	GO:0034722(gamma-glutamyl-peptidase activity)	GO:0005618(cell wall);GO:0005615(extracellular space);GO:0005773(vacuole)	99.7	2.1e-178	gi|115464905|ref|NP_001056052.1|	Os05g0517500 [Oryza sativa Japonica Group]	57.49	1.8e-101	KOG1559	Gamma-glutamyl hydrolase	H	Coenzyme transport and metabolism	100	2e-114	B8B000_ORYSI/50-266	B8B000.1 PF07722.8;Peptidase_C26;	99.7	8.1e-179	K01307	gamma-glutamyl hydrolase	EC:3.4.19.9	ko00790(Folate biosynthesis)
3512	2617	A0A0D9ZWK4_9ORYZ	Uncharacterized protein OS=Oryza glumipatula PE=4 SV=1	28	41821	12.4	275691	101963	92285	5	3	0.746	2	yes	down	40.44	2.3e-30	sp|Q6IE26|EPHX4_MOUSE	Epoxide hydrolase 4 OS=Mus musculus GN=Ephx4 PE=2 SV=2	-	GO:0016787(hydrolase activity)	GO:0016021(integral to membrane)	98.79	9.7e-181	gi|115462939|ref|NP_001055069.1|	Os05g0273800 [Oryza sativa Japonica Group]	58.23	2.1e-108	KOG4178	Soluble epoxide hydrolase	I	Lipid transport and metabolism	99.29	2.8e-156	I1PTY7_ORYGL/37-319	I1PTY7.1 PF12697.2;Abhydrolase_6;	40.12	3.4e-58	K08726	soluble epoxide hydrolase	EC:3.3.2.10	ko00590(Arachidonic acid metabolism);ko00625(Tetrachloroethene degradation);ko04146(Peroxisome)
457	251	B8A7P8_ORYSI	Uncharacterized protein OS=Oryza sativa subsp. indica GN=OsI_04778 PE=3 SV=1	962	43595	63.8	275691	101963	92285	28	21	0.747	32	yes	down	98.36	1.1e-161	sp|A2WXX3|RL51_ORYSI	60S ribosomal protein L5-1 OS=Oryza sativa subsp. indica GN=RPL5A PE=2 SV=2	GO:0006412(translation)	GO:0008097(5S rRNA binding);GO:0003735(structural constituent of ribosome)	-	100	3.1e-163	gi|56785264|dbj|BAD82173.1|	putative ribosomal protein L5 [Oryza sativa Japonica Group]	75.67	2.3e-126	KOG0875	60S ribosomal protein L5	J	Translation, ribosomal structure and biogenesis	93.88	6.4e-72	I1IKC7_BRADI/26-172	I1IKC7.1 PF00861.17;Ribosomal_L18p;	98.36	4e-161	K02932	large subunit ribosomal protein L5e	-	ko03010(Ribosome)
795	488	A0A0E0BFD3_9ORYZ	Uncharacterized protein OS=Oryza glumipatula PE=3 SV=1	573	22638	64.7	275691	101963	92285	13	9	0.747	13	yes	down	80.85	7.5e-58	sp|P51414|RL261_ARATH	60S ribosomal protein L26-1 OS=Arabidopsis thaliana GN=RPL26A PE=2 SV=2	GO:0009409(response to cold);GO:0006412(translation)	GO:0003735(structural constituent of ribosome)	GO:0009507(chloroplast);GO:0022625(cytosolic large ribosomal subunit);GO:0005730(nucleolus);GO:0005886(plasma membrane);GO:0005774(vacuolar membrane)	100	8.5e-77	gi|62732715|gb|AAX94834.1|	ribosomal protein L24, putative [Oryza sativa Japonica Group]	80.85	2.7e-58	KOG3401	60S ribosomal protein L26	J	Translation, ribosomal structure and biogenesis	70	2.6e-23	G3YB82_ASPNA/52-122	G3YB82.1 PF00467.24;KOW;	97.39	3.3e-74	K02898	large subunit ribosomal protein L26e	-	ko03010(Ribosome)
1273	829	A0A0D3EPE1_9ORYZ	Uncharacterized protein OS=Oryza barthii PE=3 SV=1	328	66550	23.9	275691	101963	92285	16	10	0.747	8	yes	down	99.23	6.8e-288	sp|Q5QMT0|BGL01_ORYSJ	Beta-glucosidase 1 OS=Oryza sativa subsp. japonica GN=BGLU1 PE=2 SV=1	GO:0005975(carbohydrate metabolic process)	GO:0043169(cation binding)	-	99.23	2.4e-287	gi|115436870|ref|NP_001043156.1|	Os01g0508000 [Oryza sativa Japonica Group]	73.64	1.6e-202	KOG0626	Beta-glucosidase, lactase phlorizinhydrolase, and related proteins	G	Carbohydrate transport and metabolism	99.57	1.7e-263	A2WQJ8_ORYSI/50-516	A2WQJ8.1 PF00232.13;Glyco_hydro_1;	99.23	1e-287	K05350	beta-glucosidase	EC:3.2.1.21	ko00460(Cyanoamino acid metabolism);ko00500(Starch and sucrose metabolism);ko00940(Phenylpropanoid biosynthesis)
1391	306	I1P6S8_ORYGL	Uncharacterized protein OS=Oryza glaberrima PE=3 SV=1	291	140525	17.5	275691	101963	92285	23	22	0.747	18	yes	down	63.69	2.2e-298	sp|P93736|SYV_ARATH	Valine--tRNA ligase OS=Arabidopsis thaliana GN=VALRS PE=2 SV=2	GO:0009793(embryo development ending in seed dormancy);GO:0006438(valyl-tRNA aminoacylation)	GO:0005524(ATP binding);GO:0004832(valine-tRNA ligase activity)	GO:0009507(chloroplast);GO:0005829(cytosol);GO:0005739(mitochondrion)	91.64	0	gi|573925790|ref|XP_006650434.1|	PREDICTED: valine--tRNA ligase-like [Oryza brachyantha]	63.69	2.6e-299	KOG0432	Valyl-tRNA synthetase	J	Translation, ribosomal structure and biogenesis	85.94	5.4e-248	I1HCM1_BRADI/93-714	I1HCM1.1 PF00133.17;tRNA-synt_1;	91.02	0	K01873	valyl-tRNA synthetase	EC:6.1.1.9	ko00290(Valine, leucine and isoleucine biosynthesis);ko00970(Aminoacyl-tRNA biosynthesis)
1571	1044	A0A0D3HGR3_9ORYZ	Uncharacterized protein OS=Oryza barthii PE=3 SV=1	235	17661	40.4	275691	101963	92285	6	5	0.747	3	yes	down	-	-	-	-	-	-	-	97.16	1.5e-65	gi|297610955|ref|NP_001065426.2|	Os10g0566700 [Oryza sativa Japonica Group]	68.87	2.1e-37	KOG1641	Mitochondrial chaperonin	O	Posttranslational modification, protein turnover, chaperones	100	3.9e-42	I1QW25_ORYGL/53-139	I1QW25.1 PF00166.16;Cpn10;	-	-	-	-	-	-
2195	1120	A0A0D3GKP7_9ORYZ	Uncharacterized protein OS=Oryza barthii PE=4 SV=1	125	61317	16.3	275691	101963	92285	9	9	0.747	8	yes	down	61.25	1.6e-145	sp|Q944B6|TYRA1_ARATH	Arogenate dehydrogenase 1, chloroplastic OS=Arabidopsis thaliana GN=TYRAAT1 PE=1 SV=1	GO:0006571(tyrosine biosynthetic process)	GO:0033730(arogenate dehydrogenase (NADP+) activity);GO:0005488(binding);GO:0004665(prephenate dehydrogenase (NADP+) activity);GO:0008977(prephenate dehydrogenase activity)	GO:0009507(chloroplast)	66.55	4.9e-164	gi|657946523|ref|XP_008385117.1|	PREDICTED: arogenate dehydrogenase 1, chloroplastic-like isoform X1 [Malus domestica]	61.25	1.8e-145	KOG2380	Prephenate dehydrogenase (NADP+)	E	Amino acid transport and metabolism	100	3.4e-135	B8B2K9_ORYSI/94-343	B8B2K9.1 PF02153.12;PDH;	-	-	-	-	-	-
2614	1886	A0A0E0DM29_9ORYZ	Uncharacterized protein OS=Oryza meridionalis PE=4 SV=1	74	151760	6.7	275691	101963	92285	8	3	0.747	3	yes	down	87.21	9.8e-230	sp|Q9FEE2|TON2_ARATH	Probable serine/threonine-protein phosphatase 2A regulatory subunit B'' subunit TON2 OS=Arabidopsis thaliana GN=TON2 PE=1 SV=1	-	-	-	99.64	1.2e-297	gi|218196100|gb|EEC78527.1|	hypothetical protein OsI_18471 [Oryza sativa Indica Group]	83.8	3.1e-210	KOG2562	Protein phosphatase 2 regulatory subunit	A	RNA processing and modification	99.01	2.3e-50	C5Z042_SORBI/310-410	C5Z042.1 PF13499.1;EF-hand_7;	98.97	2.4e-263	K11583	protein phosphatase 2 (formerly 2A), regulatory subunit B''	-	-
2867	2087	B9F754_ORYSJ	Uncharacterized protein OS=Oryza sativa subsp. japonica GN=OsJ_10217 PE=4 SV=1	56	131011	10.6	275691	101963	92285	14	11	0.747	4	yes	down	22.49	2.2e-17	sp|Q06142|IMB1_YEAST	Importin subunit beta-1 OS=Saccharomyces cerevisiae (strain ATCC 204508 / S288c) GN=KAP95 PE=1 SV=1	GO:0051292(nuclear pore complex assembly);GO:0006656(phosphatidylcholine biosynthetic process);GO:0006606(protein import into nucleus);GO:0006612(protein targeting to membrane);GO:0060188(regulation of protein desumoylation)	GO:0005515(protein binding);GO:0008565(protein transporter activity);GO:0005087(Ran guanyl-nucleotide exchange factor activity)	GO:0005737(cytoplasm);GO:0005643(nuclear pore)	100	0	gi|222624602|gb|EEE58734.1|	hypothetical protein OsJ_10217 [Oryza sativa Japonica Group]	74.81	1.8e-259	KOG2171	Karyopherin (importin) beta 3	YU	Nuclear structure;Intracellular trafficking, secretion, and vesicular transport	100	5.4e-53	B9F754_ORYSJ/339-445	B9F754.1 PF13646.1;HEAT_2;	-	-	-	-	-	-
3270	2442	A0A0D9ZN40_9ORYZ	Uncharacterized protein OS=Oryza glumipatula PE=4 SV=1	36	21070	18	275691	101963	92285	3	3	0.747	3	yes	down	54.29	4.2e-25	sp|Q8LDV3|Y4320_ARATH	Uncharacterized protein At4g13200, chloroplastic OS=Arabidopsis thaliana GN=At4g13200 PE=1 SV=2	-	-	GO:0009535(chloroplast thylakoid membrane);GO:0010287(plastoglobule)	99.4	3.5e-87	gi|218195203|gb|EEC77630.1|	hypothetical protein OsI_16622 [Oryza sativa Indica Group]	54.29	1.4e-25	-	-	-	-	-	-	-	-	-	-	-	-	-	-
3536	2657	A0A0D3GCI9_9ORYZ	Uncharacterized protein OS=Oryza barthii PE=3 SV=1	27	47699	7.5	275691	101963	92285	3	2	0.747	2	yes	down	76.08	1.9e-157	sp|P93031|GMD2_ARATH	GDP-mannose 4,6 dehydratase 2 OS=Arabidopsis thaliana GN=MUR1 PE=1 SV=3	GO:0042351('de novo' GDP-L-fucose biosynthetic process);GO:0019673(GDP-mannose metabolic process);GO:0009826(unidimensional cell growth)	GO:0050662(coenzyme binding);GO:0008446(GDP-mannose 4,6-dehydratase activity);GO:0005525(GTP binding)	GO:0005829(cytosol)	99.73	6.5e-205	gi|55296457|dbj|BAD68653.1|	putative root cap-specific protein [Oryza sativa Japonica Group]	75.54	3.9e-156	KOG1372	GDP-mannose 4,6 dehydratase	G	Carbohydrate transport and metabolism	82.61	4.5e-112	D7LTN6_ARALL/34-283	D7LTN6.1 PF01370.16;Epimerase;	98.28	3.8e-178	K01711	GDPmannose 4,6-dehydratase	EC:4.2.1.47	ko00051(Fructose and mannose metabolism);ko00520(Amino sugar and nucleotide sugar metabolism)
1429	650	A0A0D3EXD4_9ORYZ	Beta-glucosidase OS=Oryza barthii PE=3 SV=1	275	63093	19.5	275691	101963	92285	10	7	0.748	7	yes	down	100	8.2e-274	sp|Q5N863|BGL04_ORYSJ	Beta-glucosidase 4 OS=Oryza sativa subsp. japonica GN=BGLU4 PE=2 SV=1	GO:0030245(cellulose catabolic process)	GO:0008422(beta-glucosidase activity);GO:0043169(cation binding)	-	100	2.9e-273	gi|75285790|sp|Q5N863.1|BGL04_ORYSJ	RecName: Full=Beta-glucosidase 4; Short=Os1bglu4 [Oryza sativa Japonica Group]	64.26	8.5e-174	KOG0626	Beta-glucosidase, lactase phlorizinhydrolase, and related proteins	G	Carbohydrate transport and metabolism	100	3.7e-264	I1NUA2_ORYGL/11-476	I1NUA2.1 PF00232.13;Glyco_hydro_1;	53.31	4.5e-142	K05350	beta-glucosidase	EC:3.2.1.21	ko00460(Cyanoamino acid metabolism);ko00500(Starch and sucrose metabolism);ko00940(Phenylpropanoid biosynthesis)
1210	781	A0A0E0DGK6_9ORYZ	Uncharacterized protein OS=Oryza meridionalis PE=3 SV=1	349	68232	22.6	275691	101963	92285	10	10	0.749	9	yes	down	99.11	2e-245	sp|Q7XMK8|RH6_ORYSJ	DEAD-box ATP-dependent RNA helicase 6 OS=Oryza sativa subsp. japonica GN=Os04g0533000 PE=2 SV=1	GO:0006397(mRNA processing);GO:0051028(mRNA transport);GO:0006417(regulation of translation)	GO:0005524(ATP binding);GO:0008026(ATP-dependent helicase activity);GO:0003723(RNA binding)	GO:0000932(cytoplasmic mRNA processing body)	99.11	7.5e-245	gi|115459616|ref|NP_001053408.1|	Os04g0533000 [Oryza sativa Japonica Group]	76.38	1.8e-184	KOG0326	ATP-dependent RNA helicase	A	RNA processing and modification	99.4	1.5e-84	I1QWD5_ORYGL/148-314	I1QWD5.1 PF00270.24;DEAD;	72.97	6.6e-150	K01529	-	-	-
1638	1099	A0A0E0EYS6_9ORYZ	Cyanate hydratase OS=Oryza meridionalis GN=CYN PE=3 SV=1	220	21734	39	275691	101963	92285	6	5	0.749	5	yes	down	98.21	7.1e-85	sp|A2Z8F9|CYNS_ORYSI	Cyanate hydratase OS=Oryza sativa subsp. indica GN=CYN PE=2 SV=1	GO:0009439(cyanate metabolic process)	GO:0008824(cyanate hydratase activity);GO:0003677(DNA binding);GO:0016836(hydro-lyase activity)	-	98.21	2.5e-84	gi|115482468|ref|NP_001064827.1|	Os10g0471300 [Oryza sativa Japonica Group]	67.3	7.3e-58	-	-	-	-	100	1.1e-37	CYNS_ORYSJ/81-154	Q9FWK4.2 PF02560.9;Cyanate_lyase;	98.21	1e-84	K01725	cyanate lyase	EC:4.2.1.104	ko00910(Nitrogen metabolism)
3016	2208	A0A0D3FJ32_9ORYZ	Uncharacterized protein OS=Oryza barthii PE=4 SV=1	47	69903	10.7	275691	101963	92285	8	3	0.749	2	yes	down	-	-	-	-	-	-	-	100	4.6e-293	gi|115453243|ref|NP_001050222.1|	Os03g0376800 [Oryza sativa Japonica Group]	56.08	1.6e-154	KOG2190	PolyC-binding proteins alphaCP-1 and related KH domain proteins	AR	RNA processing and modification;General function prediction only	100	2e-31	B8AQL7_ORYSI/75-142	B8AQL7.1 PF00013.24;KH_1;	-	-	-	-	-	-
3341	2495	A0A0E0PIW3_ORYRU	alpha-1,2-Mannosidase OS=Oryza rufipogon PE=3 SV=1	34	86333	2.7	275691	101963	92285	2	2	0.749	2	yes	down	64.98	1.9e-218	sp|Q93Y37|MNS3_ARATH	Mannosyl-oligosaccharide 1,2-alpha-mannosidase MNS3 OS=Arabidopsis thaliana GN=MNS3 PE=2 SV=1	GO:0006491(N-glycan processing);GO:0048364(root development)	GO:0004559(alpha-mannosidase activity);GO:0005509(calcium ion binding);GO:0004571(mannosyl-oligosaccharide 1,2-alpha-mannosidase activity)	GO:0005794(Golgi apparatus);GO:0016021(integral to membrane)	99.84	0	gi|115462619|ref|NP_001054909.1|	Os05g0209100 [Oryza sativa Japonica Group]	69.61	4.8e-206	KOG2431	1, 2-alpha-mannosidase	G	Carbohydrate transport and metabolism	100	9.9e-266	Q0DK00_ORYSJ/145-634	Q0DK00.1 PF01532.15;Glyco_hydro_47;	99.84	0	K01230	mannosyl-oligosaccharide alpha-1,2-mannosidase	EC:3.2.1.113	ko00510(N-Glycan biosynthesis);ko00513(High-mannose type N-glycan biosynthesis)
416	221	A0A0D3F2R2_9ORYZ	40S ribosomal protein S24 OS=Oryza barthii PE=3 SV=1	1042	24009	54.3	275691	101963	92285	12	9	0.75	26	yes	down	86.05	2.7e-58	sp|Q9SS17|RS241_ARATH	40S ribosomal protein S24-1 OS=Arabidopsis thaliana GN=RPS24A PE=2 SV=1	GO:0006412(translation)	GO:0000166(nucleotide binding);GO:0003735(structural constituent of ribosome)	GO:0009507(chloroplast);GO:0022627(cytosolic small ribosomal subunit);GO:0005730(nucleolus);GO:0005886(plasma membrane);GO:0005774(vacuolar membrane)	100	2.5e-70	gi|115445157|ref|NP_001046358.1|	Os02g0229000 [Oryza sativa Japonica Group]	86.05	8.4e-59	KOG3424	40S ribosomal protein S24	J	Translation, ribosomal structure and biogenesis	94.12	1e-40	C5XYI5_SORBI/28-112	C5XYI5.1 PF01282.14;Ribosomal_S24e;	100	9.8e-71	K02974	small subunit ribosomal protein S24e	-	ko03010(Ribosome)
848	256	A0A0D3HDP8_9ORYZ	Uncharacterized protein OS=Oryza barthii PE=4 SV=1	532	51059	35.2	275691	101963	92285	12	10	0.75	15	yes	down	100	3.6e-210	sp|A3C4S4|GME1_ORYSJ	GDP-mannose 3,5-epimerase 1 OS=Oryza sativa subsp. japonica GN=GME-1 PE=1 SV=1	GO:0019853(L-ascorbic acid biosynthetic process)	GO:0050662(coenzyme binding);GO:0047918(GDP-mannose 3,5-epimerase activity)	-	100	1.1e-209	gi|115482032|ref|NP_001064609.1|	Os10g0417600 [Oryza sativa Japonica Group]	90.24	1.9e-192	KOG1429	dTDP-glucose 4-6-dehydratase/UDP-glucuronic acid decarboxylase	GM	Carbohydrate transport and metabolism;Cell wall/membrane/envelope biogenesis	97.5	1.1e-129	I1R1A8_ORYGL/25-264	I1R1A8.1 PF01370.16;Epimerase;	100	4.3e-210	K10046	GDP-D-mannose 3', 5'-epimerase	EC:5.1.3.18 5.1.3.-	ko00053(Ascorbate and aldarate metabolism);ko00520(Amino sugar and nucleotide sugar metabolism)
925	578	A0A0E0HZL1_ORYNI	Uncharacterized protein OS=Oryza nivara PE=3 SV=1	490	130425	17.3	275691	101963	92285	18	14	0.75	15	yes	down	40.23	9.2e-124	sp|Q9F234|AGL2_BACTQ	Alpha-glucosidase 2 OS=Bacillus thermoamyloliquefaciens PE=3 SV=1	GO:0005975(carbohydrate metabolic process)	GO:0030246(carbohydrate binding);GO:0032450(maltose alpha-glucosidase activity)	-	99.59	0	gi|218199495|gb|EEC81922.1|	hypothetical protein OsI_25772 [Oryza sativa Indica Group]	77.52	1.3e-161	KOG1066	Glucosidase II catalytic (alpha) subunit and related enzymes, glycosyl hydrolase family 31	GMO	Carbohydrate transport and metabolism;Cell wall/membrane/envelope biogenesis;Posttranslational modification, protein turnover, chaperones	99.55	3.9e-257	Q69LM5_ORYSJ/152-598	Q69LM5.1 PF01055.21;Glyco_hydro_31;	37.99	1.8e-126	K01187	alpha-glucosidase	EC:3.2.1.20	ko00052(Galactose metabolism);ko00500(Starch and sucrose metabolism)
1121	718	A0A0D3F0G3_9ORYZ	Uncharacterized protein OS=Oryza barthii PE=4 SV=1	387	26115	17.7	275691	101963	92285	4	3	0.75	8	yes	down	59.38	5.4e-65	sp|O48809|LRX2_ARATH	Leucine-rich repeat extensin-like protein 2 OS=Arabidopsis thaliana GN=LRX2 PE=1 SV=1	GO:0007047(cellular cell wall organization);GO:0007275(multicellular organismal development)	-	GO:0005576(extracellular region);GO:0009505(plant-type cell wall)	99.14	6.9e-125	gi|115444109|ref|NP_001045834.1|	Os02g0138000 [Oryza sativa Japonica Group]	67.57	4.4e-65	-	-	-	-	88.52	4.2e-27	Q5Z8W0_ORYSJ/114-174	Q5Z8W0.1 PF13855.1;LRR_8;	34.01	6.3e-15	K00924	-	-	-
1534	1015	A0A0E0E347_9ORYZ	Serine/threonine-protein phosphatase OS=Oryza meridionalis PE=3 SV=1	246	38152	19	275691	101963	92285	8	8	0.75	5	yes	down	100	1.9e-173	sp|A2YEB4|PP2A1_ORYSI	Serine/threonine-protein phosphatase PP2A-1 catalytic subunit OS=Oryza sativa subsp. indica GN=PP2A1 PE=2 SV=1	-	GO:0046872(metal ion binding);GO:0004721(phosphoprotein phosphatase activity)	GO:0005737(cytoplasm)	100	6.7e-173	gi|115468654|ref|NP_001057926.1|	Os06g0574500 [Oryza sativa Japonica Group]	91.83	2.5e-162	KOG0371	Serine/threonine protein phosphatase 2A, catalytic subunit	T	Signal transduction mechanisms	91.33	2.5e-102	PP2AA_HUMAN/50-245	P67775.1 PF00149.23;Metallophos;	100	2.9e-173	K04382	protein phosphatase 2 (formerly 2A), catalytic subunit	EC:3.1.3.16	ko04111(Cell cycle - yeast);ko04113(Meiosis - yeast);ko04114(Oocyte meiosis);ko04310(Wnt signaling pathway);ko04350(TGF-beta signaling pathway);ko04530(Tight junction);ko04730(Long-term depression);ko05142(Chagas disease)
541	199	A0A0E0HY85_ORYNI	Uncharacterized protein OS=Oryza nivara PE=4 SV=1	838	28360	51.6	275691	101963	92285	13	8	0.751	12	yes	down	91.36	5.1e-76	sp|P50888|RL24_HORVU	60S ribosomal protein L24 OS=Hordeum vulgare GN=RPL24 PE=2 SV=1	GO:0006412(translation)	GO:0003735(structural constituent of ribosome)	GO:0005840(ribosome)	100	1.4e-83	gi|218199322|gb|EEC81749.1|	hypothetical protein OsI_25404 [Oryza sativa Indica Group]	83.64	3.1e-69	KOG1722	60s ribosomal protein L24	J	Translation, ribosomal structure and biogenesis	97.18	2.3e-35	B6TTC4_MAIZE/3-73	B6TTC4.1 PF01246.15;Ribosomal_L24e;	99.36	1.1e-81	K02896	large subunit ribosomal protein L24e	-	ko03010(Ribosome)
1545	601	A0A0D3FNR9_9ORYZ	Endoglucanase OS=Oryza barthii PE=3 SV=1	243	82825	15.6	275691	101963	92285	9	8	0.751	7	yes	down	98.87	0	sp|Q84R49|GUN10_ORYSJ	Endoglucanase 10 OS=Oryza sativa subsp. japonica GN=GLU2 PE=2 SV=1	GO:0007047(cellular cell wall organization);GO:0030245(cellulose catabolic process)	GO:0008810(cellulase activity)	GO:0016021(integral to membrane)	98.87	0	gi|115455183|ref|NP_001051192.1|	Os03g0736300 [Oryza sativa Japonica Group]	72.68	4.3e-262	-	-	-	-	99.78	9e-261	Q10D94_ORYSJ/1-461	Q10D94.1 PF00759.14;Glyco_hydro_9;	98.87	0	K01179	endoglucanase	EC:3.2.1.4	ko00500(Starch and sucrose metabolism)
2091	1469	A0A0E0A225_9ORYZ	Uncharacterized protein OS=Oryza glumipatula PE=4 SV=1	139	78369	16.2	275691	101963	92285	9	7	0.751	3	yes	down	40.33	6.6e-86	sp|Q8L4D8|IQD31_ARATH	Protein IQ-DOMAIN 31 OS=Arabidopsis thaliana GN=IQD31 PE=1 SV=1	-	-	GO:0005829(cytosol);GO:0005886(plasma membrane)	99.65	4.9e-303	gi|115465121|ref|NP_001056160.1|	Os05g0535900 [Oryza sativa Japonica Group]	40.51	2.3e-78	-	-	-	-	99.21	1.4e-62	B8B097_ORYSI/453-591	B8B097.1 PF13178.1;DUF4005;	-	-	-	-	-	-
2860	2082	A0A0D3GSC6_9ORYZ	Uncharacterized protein OS=Oryza barthii PE=3 SV=1	57	38319	20.6	275691	101963	92285	6	2	0.751	2	yes	down	99.65	5e-148	sp|Q84PB7|THF1_ORYSJ	Protein THYLAKOID FORMATION1, chloroplastic OS=Oryza sativa subsp. japonica GN=THF1 PE=2 SV=1	GO:0015979(photosynthesis);GO:0010027(thylakoid membrane organization)	-	GO:0009707(chloroplast outer membrane);GO:0009570(chloroplast stroma);GO:0016021(integral to membrane);GO:0009523(photosystem II)	100	1.5e-148	gi|125558787|gb|EAZ04323.1|	hypothetical protein OsI_26464 [Oryza sativa Indica Group]	69.75	1.5e-98	-	-	-	-	91.83	3.5e-101	Q5YL57_WHEAT/59-266	Q5YL57.1 PF11264.3;ThylakoidFormat;	-	-	-	-	-	-
112	50	A0A0E0HXE6_ORYNI	Pyruvate kinase OS=Oryza nivara PE=3 SV=1	3576	134139	44.1	275691	101963	92285	48	41	0.752	97	yes	down	88.45	4.3e-234	sp|Q43117|KPYA_RICCO	Pyruvate kinase isozyme A, chloroplastic OS=Ricinus communis PE=1 SV=1	GO:0006096(glycolysis)	GO:0005524(ATP binding);GO:0000287(magnesium ion binding);GO:0030955(potassium ion binding);GO:0004743(pyruvate kinase activity)	GO:0009507(chloroplast)	95.01	2.6e-279	gi|115470887|ref|NP_001059042.1|	Os07g0181000 [Oryza sativa Japonica Group]	86.21	2.4e-229	KOG2323	Pyruvate kinase	G	Carbohydrate transport and metabolism	92.66	1.7e-176	C5XB26_SORBI/103-456	C5XB26.1 PF00224.16;PK;	99.75	3.5e-214	K02930	large subunit ribosomal protein L4e	-	ko03010(Ribosome)
537	306	Q851K9_ORYSJ	Os03g0694900 protein OS=Oryza sativa subsp. japonica GN=Os03g0694900 PE=3 SV=1	847	146605	28.1	275691	101963	92285	34	31	0.752	28	yes	down	66.95	0	sp|P93736|SYV_ARATH	Valine--tRNA ligase OS=Arabidopsis thaliana GN=VALRS PE=2 SV=2	GO:0009793(embryo development ending in seed dormancy);GO:0006438(valyl-tRNA aminoacylation)	GO:0005524(ATP binding);GO:0004832(valine-tRNA ligase activity)	GO:0009507(chloroplast);GO:0005829(cytosol);GO:0005739(mitochondrion)	100	0	gi|115454745|ref|NP_001050973.1|	Os03g0694900 [Oryza sativa Japonica Group]	66.95	0	KOG0432	Valyl-tRNA synthetase	J	Translation, ribosomal structure and biogenesis	88.59	0	I1HCM1_BRADI/93-714	I1HCM1.1 PF00133.17;tRNA-synt_1;	100	0	K01873	valyl-tRNA synthetase	EC:6.1.1.9	ko00290(Valine, leucine and isoleucine biosynthesis);ko00970(Aminoacyl-tRNA biosynthesis)
814	501	A2X0N5_ORYSI	Uncharacterized protein OS=Oryza sativa subsp. indica GN=OsI_05771 PE=4 SV=1	561	153978	21.5	275691	101963	92285	27	25	0.752	20	yes	down	57.32	0	sp|Q921M3|SF3B3_MOUSE	Splicing factor 3B subunit 3 OS=Mus musculus GN=Sf3b3 PE=2 SV=1	GO:0006397(mRNA processing);GO:0008380(RNA splicing)	GO:0003676(nucleic acid binding)	-	100	0	gi|42409127|dbj|BAD10377.1|	putative splicing factor 3b, subunit 3, 130kDa [Oryza sativa Japonica Group]	79.74	0	KOG1898	Splicing factor 3b, subunit 3	A	RNA processing and modification	95.37	2.5e-265	I1HX09_BRADI/86-603	I1HX09.1 PF10433.4;MMS1_N;	-	-	-	-	-	-
914	507	A0A0E0H2J2_ORYNI	Ribosomal protein L19 OS=Oryza nivara PE=3 SV=1	493	34749	48.5	275691	101963	92285	13	11	0.752	23	yes	down	86.12	1.8e-90	sp|P49693|RL193_ARATH	60S ribosomal protein L19-3 OS=Arabidopsis thaliana GN=RPL19C PE=2 SV=3	GO:0006412(translation)	GO:0003735(structural constituent of ribosome)	GO:0022625(cytosolic large ribosomal subunit);GO:0005886(plasma membrane)	100	1.4e-106	gi|125544618|gb|EAY90757.1|	hypothetical protein OsI_12360 [Oryza sativa Indica Group]	86.12	5.5e-91	KOG1696	60s ribosomal protein L19	J	Translation, ribosomal structure and biogenesis	98.65	3.8e-76	Q7XY20_WHEAT/2-149	Q7XY20.1 PF01280.15;Ribosomal_L19e;	99.03	5.1e-106	K02885	large subunit ribosomal protein L19e	-	ko03010(Ribosome)
950	597	A0A0D3HVF1_9ORYZ	Elongation factor Ts, mitochondrial OS=Oryza barthii GN=EFTS PE=3 SV=1	476	143274	16.8	275691	101963	92285	17	15	0.752	9	yes	down	59.76	2.1e-74	sp|B7K735|EFTS_CYAP7	Elongation factor Ts OS=Cyanothece sp. (strain PCC 7424) GN=tsf PE=3 SV=1	-	GO:0003746(translation elongation factor activity)	GO:0005737(cytoplasm)	99.82	0	gi|115488938|ref|NP_001066956.1|	Os12g0541500 [Oryza sativa Japonica Group]	61.09	9.3e-188	KOG1071	Mitochondrial translation elongation factor EF-Tsmt, catalyzes nucleotide exchange on EF-Tumt	J	Translation, ribosomal structure and biogenesis	100	1.8e-52	A2ZLC1_ORYSI/774-881	A2ZLC1.1 PF00889.14;EF_TS;	59.76	2.6e-74	K02357	elongation factor EF-Ts	-	-
1348	887	A0A0D3FC72_9ORYZ	Uncharacterized protein OS=Oryza barthii PE=4 SV=1	305	24198	64.6	275691	101963	92285	11	9	0.752	25	yes	down	72.03	1.1e-51	sp|O82204|RL281_ARATH	60S ribosomal protein L28-1 OS=Arabidopsis thaliana GN=RPL28A PE=2 SV=1	GO:0006412(translation)	GO:0003735(structural constituent of ribosome)	GO:0005618(cell wall);GO:0009507(chloroplast);GO:0022625(cytosolic large ribosomal subunit);GO:0005886(plasma membrane);GO:0009506(plasmodesma)	100	7.5e-76	gi|125541661|gb|EAY88056.1|	hypothetical protein OsI_09485 [Oryza sativa Indica Group]	72.03	4.1e-52	KOG3412	60S ribosomal protein L28	J	Translation, ribosomal structure and biogenesis	93.85	4.8e-60	A2Y715_ORYSI/8-137	A2Y715.1 PF01778.12;Ribosomal_L28e;	97.28	5.4e-74	K02903	large subunit ribosomal protein L28e	-	ko03010(Ribosome)
2306	1636	I1QC66_ORYGL	Uncharacterized protein OS=Oryza glaberrima PE=3 SV=1	108	44656	35.2	275691	101963	92285	14	8	0.752	4	yes	down	99.73	2.4e-191	sp|Q8H3I4|GLO4_ORYSJ	Peroxisomal (S)-2-hydroxy-acid oxidase GLO4 OS=Oryza sativa subsp. japonica GN=GLO4 PE=2 SV=2	GO:0009854(oxidative photosynthetic carbon pathway);GO:0010109(regulation of photosynthesis);GO:0019048(virus-host interaction)	GO:0010181(FMN binding);GO:0008891(glycolate oxidase activity)	GO:0005777(peroxisome)	99.73	8.4e-191	gi|115473355|ref|NP_001060276.1|	Os07g0616500 [Oryza sativa Japonica Group]	64.44	3.3e-129	KOG0538	Glycolate oxidase	C	Energy production and conversion	100	1.3e-178	I1QC66_ORYGL/16-357	I1QC66.1 PF01070.13;FMN_dh;	59.78	4.2e-113	K11517	(S)-2-hydroxy-acid oxidase	EC:1.1.3.15	ko00630(Glyoxylate and dicarboxylate metabolism);ko04146(Peroxisome)
2308	857	A0A0D3G6B9_9ORYZ	Uncharacterized protein OS=Oryza barthii PE=4 SV=1	108	125984	10.4	275691	101963	92285	11	10	0.752	6	yes	down	-	-	-	-	-	-	-	99.61	0	gi|115463313|ref|NP_001055256.1|	Os05g0345400 [Oryza sativa Japonica Group]	82.04	3.3e-200	KOG2053	Mitochondrial inheritance and actin cytoskeleton organization protein	Z	Cytoskeleton	100	7.8e-144	I1PUM3_ORYGL/294-664	I1PUM3.1 PF09797.4;NatB_MDM20;	-	-	-	-	-	-
317	160	A0A0D3FIA2_9ORYZ	Sucrose synthase OS=Oryza barthii PE=3 SV=1	1381	101209	39	275691	101963	92285	32	26	0.753	44	yes	down	100	0	sp|Q10LP5|SUS4_ORYSJ	Sucrose synthase 4 OS=Oryza sativa subsp. japonica GN=SUS4 PE=2 SV=1	-	-	-	100	0	gi|115452927|ref|NP_001050064.1|	Os03g0340500 [Oryza sativa Japonica Group]	79.1	0	KOG0853	Glycosyltransferase	M	Cell wall/membrane/envelope biogenesis	83.03	3.4e-251	F8U876_AMOKO/6-554	F8U876.1 PF00862.14;Sucrose_synth;	100	0	K00695	sucrose synthase	EC:2.4.1.13	ko00500(Starch and sucrose metabolism)
1498	217	A0A0D3FP38_9ORYZ	Uncharacterized protein OS=Oryza barthii PE=4 SV=1	256	78637	25.4	275691	101963	92285	15	12	0.753	18	yes	down	31.24	1.1e-55	sp|Q56078|BGLX_SALTY	Periplasmic beta-glucosidase OS=Salmonella typhimurium (strain LT2 / SGSC1412 / ATCC 700720) GN=bglX PE=3 SV=2	GO:0005975(carbohydrate metabolic process)	GO:0008422(beta-glucosidase activity)	GO:0042597(periplasmic space)	97.81	0	gi|18087684|gb|AAL58976.1|AC091811_25	putative exohydrolase [Oryza sativa Japonica Group]	68.51	2e-236	-	-	-	-	96.05	1.5e-167	B8AJW3_ORYSI/98-426	B8AJW3.1 PF00933.16;Glyco_hydro_3;	58.61	3.4e-192	K01188	beta-glucosidase	EC:3.2.1.21	ko00460(Cyanoamino acid metabolism);ko00500(Starch and sucrose metabolism);ko00940(Phenylpropanoid biosynthesis)
2442	1739	A0A0E0IT41_ORYNI	Uncharacterized protein OS=Oryza nivara PE=3 SV=1	92	49239	11.6	275691	101963	92285	5	5	0.753	4	yes	down	78.52	4.8e-161	sp|Q9SWG0|IVD_ARATH	Isovaleryl-CoA dehydrogenase, mitochondrial OS=Arabidopsis thaliana GN=IVD PE=1 SV=2	GO:0006552(leucine catabolic process)	GO:0005524(ATP binding);GO:0050660(flavin adenine dinucleotide binding);GO:0008470(isovaleryl-CoA dehydrogenase activity)	GO:0005759(mitochondrial matrix)	91.46	1.6e-194	gi|115461843|ref|NP_001054521.1|	Os05g0125500 [Oryza sativa Japonica Group]	78.52	2e-161	KOG0141	Isovaleryl-CoA dehydrogenase	EI	Amino acid transport and metabolism;Lipid transport and metabolism	85.33	8.4e-63	D7SKV8_VITVI/252-401	D7SKV8.1 PF00441.19;Acyl-CoA_dh_1;	91.46	6.9e-195	K00253	isovaleryl-CoA dehydrogenase	EC:1.3.99.10	ko00280(Valine, leucine and isoleucine degradation)
603	353	A0A0E0EE72_9ORYZ	Uncharacterized protein OS=Oryza meridionalis PE=4 SV=1	755	129972	11.2	275691	101963	92285	10	8	0.754	22	yes	down	58.06	3.4e-101	sp|Q9SYU4|PEX10_ARATH	Peroxisome biogenesis factor 10 OS=Arabidopsis thaliana GN=PEX10 PE=1 SV=1	GO:0010381(attachment of peroxisome to chloroplast);GO:0009793(embryo development ending in seed dormancy);GO:0006635(fatty acid beta-oxidation);GO:0009853(photorespiration);GO:0016558(protein import into peroxisome matrix)	GO:0005515(protein binding);GO:0008270(zinc ion binding)	GO:0005829(cytosol);GO:0005778(peroxisomal membrane)	97.24	1.6e-178	gi|115473293|ref|NP_001060245.1|	Os07g0608800 [Oryza sativa Japonica Group]	54.7	1.2e-76	KOG0317	Predicted E3 ubiquitin ligase, integral peroxisomal membrane protein	O	Posttranslational modification, protein turnover, chaperones	97.17	1.9e-119	Q6YTX9_ORYSJ/43-286	Q6YTX9.1 PF04757.9;Pex2_Pex12;	-	-	-	-	-	-
1386	911	A0A0D3GU31_9ORYZ	Uncharacterized protein OS=Oryza barthii PE=3 SV=1	293	105684	12.3	275691	101963	92285	12	8	0.754	9	yes	down	99.19	0	sp|A3BMN9|ANM3_ORYSJ	Probable protein arginine N-methyltransferase 3 OS=Oryza sativa subsp. japonica GN=PRMT3 PE=2 SV=1	-	GO:0008168(methyltransferase activity);GO:0008270(zinc ion binding)	GO:0005737(cytoplasm)	99.19	0	gi|152013350|sp|A3BMN9.1|ANM3_ORYSJ	RecName: Full=Probable protein arginine N-methyltransferase 3 [Oryza sativa Japonica Group]	48.12	1.4e-134	KOG1499	Protein arginine N-methyltransferase PRMT1 and related enzymes	OKT	Posttranslational modification, protein turnover, chaperones;Transcription;Signal transduction mechanisms	100	5e-67	I1QCK5_ORYGL/287-418	I1QCK5.1 PF13847.1;Methyltransf_31;	51.04	2.8e-159	K11436	protein arginine N-methyltransferase 3	EC:2.1.1.-	-
1697	1138	A0A0D3F6H9_9ORYZ	Uncharacterized protein OS=Oryza barthii PE=4 SV=1	206	37933	19.1	275691	101963	92285	6	6	0.754	4	yes	down	80.35	3.9e-120	sp|Q9LSV0|GLYR1_ARATH	Glyoxylate/succinic semialdehyde reductase 1 OS=Arabidopsis thaliana GN=GLYR1 PE=1 SV=1	-	-	-	99.66	9.4e-151	gi|115446749|ref|NP_001047154.1|	Os02g0562700 [Oryza sativa Japonica Group]	80.35	1.4e-120	KOG0409	Predicted dehydrogenase	R	General function prediction only	92.59	7.1e-77	B8A2A2_MAIZE/1-162	B8A2A2.1 PF03446.10;NAD_binding_2;	61.35	2.8e-89	K00042	2-hydroxy-3-oxopropionate reductase	EC:1.1.1.60	ko00630(Glyoxylate and dicarboxylate metabolism)
1921	1324	A0A0E0FV30_ORYNI	Uncharacterized protein OS=Oryza nivara PE=4 SV=1	163	57643	32.3	275691	101963	92285	15	11	0.754	11	yes	down	45.87	9.4e-44	sp|Q9SVN5|SYM_ARATH	Probable methionine--tRNA ligase OS=Arabidopsis thaliana GN=At4g13780 PE=2 SV=1	GO:0006431(methionyl-tRNA aminoacylation);GO:0046686(response to cadmium ion)	GO:0005524(ATP binding);GO:0004825(methionine-tRNA ligase activity);GO:0000049(tRNA binding)	GO:0005829(cytosol)	99.51	2.4e-218	gi|115440741|ref|NP_001044650.1|	Os01g0821800 [Oryza sativa Japonica Group]	65.52	3.2e-76	KOG2241	tRNA-binding protein	J	Translation, ribosomal structure and biogenesis	91.67	1.2e-44	I1HSW5_BRADI/249-344	I1HSW5.1 PF01588.15;tRNA_bind;	44.87	8.2e-45	K01874	methionyl-tRNA synthetase	EC:6.1.1.10	ko00450(Selenoamino acid metabolism);ko00970(Aminoacyl-tRNA biosynthesis)
2283	1616	A0A0D3G8Y5_9ORYZ	40S ribosomal protein S26 OS=Oryza barthii PE=3 SV=1	111	18593	29.4	275691	101963	92285	2	2	0.754	6	yes	down	91.97	1.7e-67	sp|P49216|RS26_ORYSJ	40S ribosomal protein S26 OS=Oryza sativa subsp. japonica GN=RPS26 PE=2 SV=2	GO:0006412(translation)	GO:0003735(structural constituent of ribosome)	-	100	1.6e-75	gi|115464481|ref|NP_001055840.1|	Os05g0477300 [Oryza sativa Japonica Group]	75.57	5.8e-51	KOG1768	40s ribosomal protein S26	J	Translation, ribosomal structure and biogenesis	96.36	4.7e-58	B6SIA2_MAIZE/1-112	B6SIA2.1 PF01283.14;Ribosomal_S26e;	100	6.3e-76	K02976	small subunit ribosomal protein S26e	-	ko03010(Ribosome)
2290	1627	A0A0E0DKE2_9ORYZ	Dolichyl-diphosphooligosaccharide--protein glycosyltransferase subunit 1 OS=Oryza meridionalis PE=3 SV=1	110	61855	16.2	275691	101963	92285	9	5	0.754	4	yes	down	95.28	1.3e-243	sp|B9FDT1|OST1B_ORYSJ	Dolichyl-diphosphooligosaccharide--protein glycosyltransferase subunit 1B OS=Oryza sativa subsp. japonica GN=OST1B PE=2 SV=1	-	-	-	95.28	4.6e-243	gi|443286955|sp|B9FDT1.1|OST1B_ORYSJ	RecName: Full=Dolichyl-diphosphooligosaccharide--protein glycosyltransferase subunit 1B; AltName: Full=Ribophorin IB; Short=RPN-IB; AltName: Full=Ribophorin-1B; Flags: Precursor [Oryza sativa Japonica Group]	61.21	4e-155	KOG2291	Oligosaccharyltransferase, alpha subunit (ribophorin I)	O	Posttranslational modification, protein turnover, chaperones	95.29	6.5e-225	B9FDT1_ORYSJ/34-465	B9FDT1.1 PF04597.9;Ribophorin_I;	51.43	2.7e-124	K00730	oligosaccharyl transferase complex subunit OST4	-	ko00510(N-Glycan biosynthesis)
2385	1692	A0A0D3H7L4_9ORYZ	Uncharacterized protein OS=Oryza barthii PE=4 SV=1	98	44457	13.1	275691	101963	92285	4	4	0.754	2	yes	down	-	-	-	-	-	-	-	100	3.4e-171	gi|356892458|gb|AET41707.1|	annexin [Oryza sativa Indica Group]	-	-	-	-	-	-	100	1.1e-33	I1QPH0_ORYGL/169-236	I1QPH0.1 PF00191.15;Annexin;	-	-	-	-	-	-
3277	6	Q2QLK1_ORYSJ	Retrotransposon protein, putative, unclassified OS=Oryza sativa subsp. japonica GN=LOC_Os12g44200 PE=4 SV=1	36	175464	6.9	275691	101963	92285	12	6	0.754	3	yes	down	33.52	1.1e-167	sp|P10978|POLX_TOBAC	Retrovirus-related Pol polyprotein from transposon TNT 1-94 OS=Nicotiana tabacum PE=2 SV=1	GO:0015074(DNA integration)	GO:0004190(aspartic-type endopeptidase activity);GO:0003677(DNA binding);GO:0004519(endonuclease activity);GO:0003964(RNA-directed DNA polymerase activity);GO:0008270(zinc ion binding)	-	100	0	gi|77556816|gb|ABA99612.1|	retrotransposon protein, putative, unclassified [Oryza sativa Japonica Group]	43.62	3.7e-299	KOG0017	FOG: Transposon-encoded proteins with TYA, reverse transcriptase, integrase domains in various combinations	R	General function prediction only	99.59	2.4e-132	Q7Y141_ORYSJ/872-1117	Q7Y141.1 PF07727.9;RVT_2;	-	-	-	-	-	-
556	152	Q6ZIW7_ORYSJ	Putative 40S ribosomal protein S2 OS=Oryza sativa subsp. japonica GN=OJ1119_B04.29 PE=3 SV=1	817	38228	42.4	275691	101963	92285	16	12	0.755	23	yes	down	82.33	1e-120	sp|P49688|RS23_ARATH	40S ribosomal protein S2-3 OS=Arabidopsis thaliana GN=RPS2C PE=1 SV=2	GO:0006412(translation)	GO:0003723(RNA binding);GO:0003735(structural constituent of ribosome)	GO:0022627(cytosolic small ribosomal subunit);GO:0016020(membrane);GO:0005730(nucleolus);GO:0009506(plasmodesma)	100	8.6e-150	gi|34393314|dbj|BAC83243.1|	putative 40S ribosomal protein S2 [Oryza sativa Japonica Group]	82.33	3.5e-121	KOG0877	40S ribosomal protein S2/30S ribosomal protein S5	J	Translation, ribosomal structure and biogenesis	94.59	1.8e-35	I1LGB7_SOYBN/169-242	I1LGB7.1 PF03719.10;Ribosomal_S5_C;	90.97	3.2e-135	K02981	small subunit ribosomal protein S2e	-	ko03010(Ribosome)
724	443	A0A0E0FZT0_ORYNI	Uncharacterized protein OS=Oryza nivara PE=4 SV=1	632	225909	16.6	275691	101963	92285	31	25	0.755	18	yes	down	58.75	0	sp|Q6WWW4|UPL3_ARATH	E3 ubiquitin-protein ligase UPL3 OS=Arabidopsis thaliana GN=UPL3 PE=2 SV=1	GO:0042023(DNA endoreduplication);GO:0006464(protein modification process);GO:0010091(trichome branching)	GO:0016881(acid-amino acid ligase activity);GO:0005488(binding)	GO:0005622(intracellular);GO:0005886(plasma membrane)	99.49	0	gi|41052894|dbj|BAD07806.1|	putative HECT ubiquitin-protein ligase 3 [Oryza sativa Japonica Group]	64.32	3.7e-256	KOG0168	Putative ubiquitin fusion degradation protein	O	Posttranslational modification, protein turnover, chaperones	85.22	7.4e-156	I1HVY9_BRADI/1395-1780	I1HVY9.1 PF00632.20;HECT;	63.51	0	K10590	E3 ubiquitin-protein ligase TRIP12	EC:6.3.2.19	ko04120(Ubiquitin mediated proteolysis)
2549	1834	A0A0E0PGJ4_ORYRU	Uncharacterized protein OS=Oryza rufipogon PE=4 SV=1	80	37440	27	275691	101963	92285	8	7	0.755	3	yes	down	79.25	4e-114	sp|O80934|Y2766_ARATH	Uncharacterized protein At2g37660, chloroplastic OS=Arabidopsis thaliana GN=At2g37660 PE=1 SV=2	GO:0042742(defense response to bacterium);GO:0006694(steroid biosynthetic process)	GO:0003854(3-beta-hydroxy-delta5-steroid dehydrogenase activity);GO:0005507(copper ion binding)	GO:0048046(apoplast);GO:0009570(chloroplast stroma);GO:0009579(thylakoid)	99.66	2.9e-154	gi|115461679|ref|NP_001054439.1|	Os05g0110300 [Oryza sativa Japonica Group]	75.81	2.6e-111	KOG1203	Predicted dehydrogenase	G	Carbohydrate transport and metabolism	98.58	1.7e-108	A2XZK1_ORYSI/47-257	A2XZK1.1 PF13460.1;NAD_binding_10;	-	-	-	-	-	-
2615	1884	A0A0D3FGJ2_9ORYZ	Uncharacterized protein OS=Oryza barthii PE=4 SV=1	74	46874	7.1	275691	101963	92285	3	3	0.755	3	yes	down	55.2	5.6e-93	sp|A5PJN8|SF3A2_BOVIN	Splicing factor 3A subunit 2 OS=Bos taurus GN=SF3A2 PE=2 SV=1	GO:0006397(mRNA processing);GO:0008380(RNA splicing)	GO:0003676(nucleic acid binding);GO:0008270(zinc ion binding)	-	99.43	3.8e-200	gi|29893604|gb|AAP06858.1|	hypothetical protein [Oryza sativa Japonica Group]	67.24	7.3e-110	KOG0227	Splicing factor 3a, subunit 2	A	RNA processing and modification	68.93	1.3e-36	D8SK46_SELML/112-216	D8SK46.1 PF09732.4;CactinC_cactus;	46.91	6.7e-10	K11593	eukaryotic translation initiation factor 2C	-	-
3387	2067	A2ZX29_ORYSJ	Uncharacterized protein OS=Oryza sativa subsp. japonica GN=OsJ_03201 PE=3 SV=1	32	62227	12.3	275691	101963	92285	6	5	0.755	4	yes	down	76.76	6.2e-174	sp|P42158|KC1D_ARATH	Casein kinase I isoform delta-like OS=Arabidopsis thaliana GN=At4g26100 PE=2 SV=2	-	GO:0005524(ATP binding);GO:0004674(protein serine/threonine kinase activity)	GO:0005737(cytoplasm);GO:0009506(plasmodesma)	100	1.4e-257	gi|125571761|gb|EAZ13276.1|	hypothetical protein OsJ_03201 [Oryza sativa Japonica Group]	76.5	1.2e-189	KOG1164	Casein kinase (serine/threonine/tyrosine protein kinase)	T	Signal transduction mechanisms	88.7	4.4e-146	D8SH83_SELML/9-311	D8SH83.1 PF00069.20;Pkinase;	79.16	2.5e-208	K02218	casein kinase 1	EC:2.7.11.1	ko04340(Hedgehog signaling pathway);ko04711(Circadian rhythm - fly)
3503	2624	A0A0D3HFK1_9ORYZ	Uncharacterized protein OS=Oryza barthii PE=4 SV=1	28	48746	24.6	275691	101963	92285	12	9	0.755	4	yes	down	-	-	-	-	-	-	-	100	2.6e-192	gi|115482904|ref|NP_001065045.1|	Os10g0512700 [Oryza sativa Japonica Group]	63.08	7.8e-108	-	-	-	-	82.22	3.1e-93	B9RHC4_RICCO/36-260	B9RHC4.1 PF03114.13;BAR;	56.76	9.7e-104	K11247	endophilin-A	-	ko04144(Endocytosis)
963	606	A0A0P0Y344_ORYSJ	Os11g0546000 protein OS=Oryza sativa subsp. japonica GN=Os11g0546000 PE=4 SV=1	465	83821	25.8	275691	101963	92285	18	14	0.756	9	yes	down	91.07	9.6e-303	sp|Q8LPJ4|AB2E_ARATH	ABC transporter E family member 2 OS=Arabidopsis thaliana GN=ABCE2 PE=2 SV=1	GO:0006810(transport)	GO:0051539(4 iron, 4 sulfur cluster binding);GO:0005524(ATP binding);GO:0016887(ATPase activity);GO:0009055(electron carrier activity);GO:0046872(metal ion binding)	GO:0016020(membrane)	99.83	0	gi|573961668|ref|XP_006662991.1|	PREDICTED: ABC transporter E family member 2-like [Oryza brachyantha]	89.59	9.2e-296	KOG0063	RNAse L inhibitor, ABC superfamily	A	RNA processing and modification	97.95	1.4e-74	I1J3H2_BRADI/100-245	I1J3H2.1 PF00005.22;ABC_tran;	99.83	0	K06174	ATP-binding cassette, sub-family E, member 1	-	-
1250	503	A0A0D3FN78_9ORYZ	Uncharacterized protein OS=Oryza barthii PE=3 SV=1	335	79776	34	275691	101963	92285	22	18	0.756	12	yes	down	81.82	9.8e-272	sp|Q8LF21|DRP1C_ARATH	Dynamin-related protein 1C OS=Arabidopsis thaliana GN=DRP1C PE=1 SV=2	GO:0007049(cell cycle);GO:0051301(cell division);GO:0000266(mitochondrial fission);GO:0010152(pollen maturation)	GO:0005525(GTP binding);GO:0003924(GTPase activity)	GO:0005938(cell cortex);GO:0009504(cell plate);GO:0005874(microtubule);GO:0009524(phragmoplast);GO:0005886(plasma membrane);GO:0009506(plasmodesma)	100	0	gi|18071348|gb|AAL58207.1|AC090882_10	putative GTP-binding protein [Oryza sativa Japonica Group]	81.82	1e-271	KOG0446	Vacuolar sorting protein VPS1, dynamin, and related proteins	UR	Intracellular trafficking, secretion, and vesicular transport;General function prediction only	96.15	8.1e-147	I1GP91_BRADI/225-510	I1GP91.1 PF01031.15;Dynamin_M;	43.37	3e-110	K01528	dynamin GTPase	EC:3.6.5.5	ko04144(Endocytosis);ko04666(Fc gamma R-mediated phagocytosis);ko05100(Bacterial invasion of epithelial cells)
1496	991	Q8S6F7_ORYSJ	Putative PSI P700 apoprotein A2 from chromosome 10 chloroplast insertion OS=Oryza sativa subsp. japonica GN=OSJNBb0075K12.34 PE=3 SV=1	256	87574	10.1	275691	101963	92285	8	6	0.756	5	yes	down	99.73	0	sp|P0C356|PSAB_ORYSA	Photosystem I P700 chlorophyll a apoprotein A2 OS=Oryza sativa GN=psaB PE=2 SV=1	GO:0022900(electron transport chain);GO:0015979(photosynthesis);GO:0018298(protein-chromophore linkage);GO:0006810(transport)	GO:0051539(4 iron, 4 sulfur cluster binding);GO:0016168(chlorophyll binding);GO:0046872(metal ion binding)	GO:0009535(chloroplast thylakoid membrane);GO:0016021(integral to membrane);GO:0009522(photosystem I)	100	0	gi|19920167|gb|AAM08599.1|AC092750_33	Putative PSI P700 apoprotein A2 from chromosome 10 chloroplast insertion [Oryza sativa Japonica Group]	96.46	0	-	-	-	-	91.53	0	G8IWB6_PINPO/8-727	G8IWB6.1 PF00223.14;PsaA_PsaB;	99.73	0	K02690	photosystem I core protein Ib	-	ko00195(Photosynthesis)
1635	1094	A0A0D3G085_9ORYZ	Coatomer subunit epsilon OS=Oryza barthii PE=3 SV=1	221	36571	31.4	275691	101963	92285	10	8	0.756	4	yes	down	99.65	2.1e-149	sp|Q9MAX6|COPE1_ORYSJ	Coatomer subunit epsilon-1 OS=Oryza sativa subsp. japonica GN=COPE1 PE=2 SV=1	GO:0015031(protein transport);GO:0006890(retrograde vesicle-mediated transport, Golgi to ER)	GO:0005488(binding);GO:0005198(structural molecule activity)	GO:0030126(COPI vesicle coat)	99.65	8e-149	gi|115460494|ref|NP_001053847.1|	Os04g0612600 [Oryza sativa Japonica Group]	78.89	1.7e-124	KOG3081	Vesicle coat complex COPI, epsilon subunit	U	Intracellular trafficking, secretion, and vesicular transport	93.33	3.1e-141	I1J1Q5_BRADI/3-287	I1J1Q5.1 PF04733.9;Coatomer_E;	-	-	-	-	-	-
2381	1690	A0A0E0BBD7_9ORYZ	Uncharacterized protein OS=Oryza glumipatula PE=4 SV=1	99	44087	19	275691	101963	92285	7	6	0.756	8	yes	down	63.03	1.9e-126	sp|Q8LB81|GDL79_ARATH	GDSL esterase/lipase At5g33370 OS=Arabidopsis thaliana GN=At5g33370 PE=2 SV=1	GO:0016042(lipid catabolic process)	GO:0016788(hydrolase activity, acting on ester bonds)	GO:0005576(extracellular region)	97.44	2.3e-202	gi|115482386|ref|NP_001064786.1|	Os10g0463200 [Oryza sativa Japonica Group]	63.03	8e-127	-	-	-	-	100	2.4e-170	Q8H906_ORYSJ/22-335	Q8H906.1 PF00657.17;Lipase_GDSL;	-	-	-	-	-	-
2834	2061	A0A0D3HBM4_9ORYZ	Uncharacterized protein OS=Oryza barthii PE=3 SV=1	58	49384	17.1	275691	101963	92285	7	7	0.756	6	yes	down	66.85	2.1e-140	sp|Q8GWW7|AGUA_ARATH	Agmatine deiminase OS=Arabidopsis thaliana GN=AIH PE=1 SV=2	GO:0009446(putrescine biosynthetic process)	GO:0047632(agmatine deiminase activity)	-	100	1.8e-214	gi|116309723|emb|CAH66768.1|	OSIGBa0115M15.6 [Oryza sativa Indica Group]	66.85	8.1e-141	-	-	-	-	100	2.2e-204	B7FA89_ORYSJ/16-376	B7FA89.1 PF04371.10;PAD_porph;	100	7.6e-215	K10536	agmatine deiminase	EC:3.5.3.12	ko00330(Arginine and proline metabolism)
3064	2261	A2X4W1_ORYSI	Uncharacterized protein OS=Oryza sativa subsp. indica GN=OsI_07232 PE=4 SV=1	44	54588	17.8	275691	101963	92285	8	4	0.756	2	yes	down	30.95	9.9e-47	sp|Q9LJB4|5MAT_ARATH	Malonyl-CoA:anthocyanidin 5-O-glucoside-6''-O-malonyltransferase OS=Arabidopsis thaliana GN=5MAT PE=1 SV=1	-	-	-	100	1.8e-255	gi|125539476|gb|EAY85871.1|	hypothetical protein OsI_07232 [Oryza sativa Indica Group]	30.95	3.9e-47	-	-	-	-	97.72	1.7e-234	I1P0H4_ORYGL/15-455	I1P0H4.1 PF02458.10;Transferase;	-	-	-	-	-	-
300	85	A0A0E0JW79_ORYPU	Uncharacterized protein OS=Oryza punctata PE=3 SV=1	1443	79858	44.1	275691	101963	92285	27	26	0.757	24	yes	down	90.65	2e-306	sp|P09469|VATA_DAUCA	V-type proton ATPase catalytic subunit A OS=Daucus carota PE=1 SV=1	GO:0006754(ATP biosynthetic process);GO:0015991(ATP hydrolysis coupled proton transport)	GO:0005524(ATP binding);GO:0046933(hydrogen ion transporting ATP synthase activity, rotational mechanism);GO:0046961(proton-transporting ATPase activity, rotational mechanism)	GO:0033180(proton-transporting V-type ATPase, V1 domain)	97.43	0	gi|115444549|ref|NP_001046054.1|	Os02g0175400 [Oryza sativa Japonica Group]	89.52	6.6e-300	KOG1352	Vacuolar H+-ATPase V1 sector, subunit A	C	Energy production and conversion	90.35	2.5e-109	VATA_CYACA/222-448	P48414.1 PF00006.20;ATP-synt_ab;	97.43	0	K02145	V-type H+-transporting ATPase subunit A	EC:3.6.3.14	ko00190(Oxidative phosphorylation);ko04145(Phagosome);ko04966(Collecting duct acid secretion);ko05110(Vibrio cholerae infection);ko05120(Epithelial cell signaling in Helicobacter pylori infection)
888	556	A0A0D3HDC4_9ORYZ	Uncharacterized protein OS=Oryza barthii PE=4 SV=1	508	78675	26.9	275691	101963	92285	18	17	0.757	26	yes	down	80.32	1.2e-258	sp|Q39085|DIM_ARATH	Delta(24)-sterol reductase OS=Arabidopsis thaliana GN=DIM PE=1 SV=2	GO:0016132(brassinosteroid biosynthetic process);GO:0009826(unidimensional cell growth)	GO:0005516(calmodulin binding);GO:0050614(delta24-sterol reductase activity);GO:0050660(flavin adenine dinucleotide binding);GO:0008762(UDP-N-acetylmuramate dehydrogenase activity)	GO:0005783(endoplasmic reticulum);GO:0016021(integral to membrane);GO:0005792(microsome);GO:0005886(plasma membrane);GO:0005774(vacuolar membrane)	100	0	gi|19881735|gb|AAM01136.1|AC108884_18	Putative Cell elongation protein DIMINUTO (Cell elongation protein Dwarf1) [Oryza sativa Japonica Group]	80.32	4.5e-259	KOG1262	FAD-binding protein DIMINUTO	R	General function prediction only	84.35	2e-50	E1VD18_SOLTU/89-203	E1VD18.1 PF01565.18;FAD_binding_4;	80.32	2e-258	K09828	delta24-sterol reductase	EC:1.3.1.72	ko00100(Steroid biosynthesis)
1263	781	A0A0D3HFD7_9ORYZ	Uncharacterized protein OS=Oryza barthii PE=3 SV=1	330	63355	24	275691	101963	92285	11	9	0.757	11	yes	down	100	1.7e-262	sp|Q109G2|RH12_ORYSJ	DEAD-box ATP-dependent RNA helicase 12 OS=Oryza sativa subsp. japonica GN=Os10g0503700 PE=2 SV=2	GO:0006397(mRNA processing);GO:0051028(mRNA transport);GO:0006417(regulation of translation)	GO:0005524(ATP binding);GO:0008026(ATP-dependent helicase activity);GO:0003723(RNA binding)	GO:0000932(cytoplasmic mRNA processing body)	100	5.8e-262	gi|143360935|sp|Q109G2.2|RH12_ORYSJ	RecName: Full=DEAD-box ATP-dependent RNA helicase 12 [Oryza sativa Japonica Group]	76.05	1.4e-187	KOG0326	ATP-dependent RNA helicase	A	RNA processing and modification	100	2.8e-85	B8BHR5_ORYSI/174-340	B8BHR5.1 PF00270.24;DEAD;	71.95	2.9e-150	K01529	-	-	-
1311	856	A0A0E0KTA4_ORYPU	Elongation factor G, chloroplastic OS=Oryza punctata PE=3 SV=1	316	98463	19.5	275691	101963	92285	15	12	0.757	7	yes	down	81.75	0	sp|P34811|EFGC_SOYBN	Elongation factor G, chloroplastic OS=Glycine max GN=FUSA PE=1 SV=1	-	GO:0005525(GTP binding);GO:0003924(GTPase activity);GO:0003746(translation elongation factor activity)	GO:0009507(chloroplast)	97.55	0	gi|125549171|gb|EAY94993.1|	hypothetical protein OsI_16800 [Oryza sativa Indica Group]	81.27	0	KOG0465	Mitochondrial elongation factor	J	Translation, ribosomal structure and biogenesis	99.27	1.4e-145	A2XVY3_ORYSI/83-356	A2XVY3.1 PF00009.22;GTP_EFTU;	81.27	0	K02355	elongation factor EF-G	EC:3.6.5.3	-
2148	1511	A2ZVN4_ORYSJ	Carboxypeptidase OS=Oryza sativa subsp. japonica GN=OsJ_02698 PE=3 SV=1	131	50760	11.3	275691	101963	92285	6	4	0.757	5	yes	down	48.43	6.6e-90	sp|Q9M9Q6|SCP50_ARATH	Serine carboxypeptidase-like 50 OS=Arabidopsis thaliana GN=SCPL50 PE=2 SV=1	GO:0006508(proteolysis)	GO:0004185(serine-type carboxypeptidase activity)	GO:0005576(extracellular region);GO:0005773(vacuole)	100	9.3e-240	gi|125571266|gb|EAZ12781.1|	hypothetical protein OsJ_02698 [Oryza sativa Japonica Group]	48.43	2.7e-90	KOG1282	Serine carboxypeptidases (lysosomal cathepsin A)	OE	Posttranslational modification, protein turnover, chaperones;Amino acid transport and metabolism	100	2.5e-216	A2ZVN4_ORYSJ/33-437	A2ZVN4.1 PF00450.17;Peptidase_S10;	55.25	4.2e-115	K01289	carboxypeptidase	EC:3.4.16.-	-
2496	1779	A0A0E0C8H5_9ORYZ	Uncharacterized protein OS=Oryza meridionalis PE=4 SV=1	86	180717	11.1	275691	101963	92285	18	8	0.757	4	yes	down	54.07	6.1e-292	sp|O22941|PXM16_ARATH	Zinc-metallopeptidase, peroxisomal OS=Arabidopsis thaliana GN=PXM16 PE=2 SV=1	GO:0006508(proteolysis)	GO:0004222(metalloendopeptidase activity);GO:0008270(zinc ion binding)	GO:0005777(peroxisome)	99.48	0	gi|222619353|gb|EEE55485.1|	hypothetical protein OsJ_03669 [Oryza sativa Japonica Group]	54.07	1.7e-292	KOG0959	N-arginine dibasic convertase NRD1 and related Zn2+-dependent endopeptidases, insulinase superfamily	O	Posttranslational modification, protein turnover, chaperones	100	2.8e-98	B8AAE3_ORYSI/666-854	B8AAE3.1 PF05193.16;Peptidase_M16_C;	99.1	0	K01408	insulysin	EC:3.4.24.56	ko05010(Alzheimer's disease)
2512	1799	A0A0D3FDS9_9ORYZ	Uncharacterized protein OS=Oryza barthii PE=4 SV=1	84	194196	6.3	275691	101963	92285	11	7	0.757	3	yes	down	-	-	-	-	-	-	-	94.64	0	gi|222624190|gb|EEE58322.1|	hypothetical protein OsJ_09403 [Oryza sativa Japonica Group]	64.88	2e-247	KOG2032	Uncharacterized conserved protein	S	Function unknown	67.25	3.4e-55	F6HKD5_VITVI/1607-1778	F6HKD5.1 PF12717.2;Cnd1;	-	-	-	-	-	-
2636	1913	A0A0D3F306_9ORYZ	Uncharacterized protein OS=Oryza barthii PE=4 SV=1	72	38155	13.4	275691	101963	92285	4	3	0.757	5	yes	down	63.86	4.2e-119	sp|Q9XF57|PEX7_ARATH	Peroxisome biogenesis protein 7 OS=Arabidopsis thaliana GN=PEX7 PE=1 SV=2	GO:0007031(peroxisome organization);GO:0015031(protein transport);GO:0055085(transmembrane transport)	GO:0004872(receptor activity)	GO:0005778(peroxisomal membrane)	99.38	1.4e-179	gi|115445279|ref|NP_001046419.1|	Os02g0245100 [Oryza sativa Japonica Group]	63.86	1.8e-119	KOG0277	Peroxisomal targeting signal type 2 receptor	U	Intracellular trafficking, secretion, and vesicular transport	100	1.8e-19	A2X2W2_ORYSI/101-140	A2X2W2.1 PF00400.27;WD40;	31.11	1.8e-22	K03130	transcription initiation factor TFIID subunit D4	-	ko03022(Basal transcription factors)
2933	2147	A0A0D3HH92_9ORYZ	Protein DETOXIFICATION OS=Oryza barthii PE=3 SV=1	51	82987	3.5	275691	101963	92285	3	2	0.757	2	yes	down	57.17	1.5e-144	sp|Q84K71|MATE2_ARATH	MATE efflux family protein 2, chloroplastic OS=Arabidopsis thaliana GN=DTX44 PE=2 SV=1	-	GO:0015297(antiporter activity);GO:0015238(drug transmembrane transporter activity)	GO:0031969(chloroplast membrane);GO:0016021(integral to membrane)	96.63	3.5e-263	gi|222616476|gb|EEE52608.1|	hypothetical protein OsJ_34937 [Oryza sativa Japonica Group]	57.12	8.1e-144	KOG1347	Uncharacterized membrane protein, predicted efflux pump	R	General function prediction only	95.14	4.7e-83	B8BIM6_ORYSI/95-279	B8BIM6.1 PF01554.13;MatE;	29.77	2.2e-32	K03327	multidrug resistance protein, MATE family	-	-
3363	2514	A0A0E0NAY4_ORYRU	Glycosyltransferase OS=Oryza rufipogon PE=3 SV=1	33	52047	9.2	275691	101963	92285	4	3	0.757	2	yes	down	45.74	9.2e-108	sp|Q66PF4|CGT_FRAAN	Cinnamate beta-D-glucosyltransferase OS=Fragaria ananassa GN=GT2 PE=1 SV=1	GO:0009636(response to toxin)	GO:0050412(cinnamate beta-D-glucosyltransferase activity)	-	100	1.5e-228	gi|115444707|ref|NP_001046133.1|	Os02g0188000 [Oryza sativa Japonica Group]	43.34	5.8e-99	KOG1192	UDP-glucuronosyl and UDP-glucosyl transferase	GC	Carbohydrate transport and metabolism;Energy production and conversion	100	2e-88	I1NY12_ORYGL/278-443	I1NY12.1 PF00201.13;UDPGT;	43.34	2.8e-98	K08236	limonoid glucosyltransferase	EC:2.4.1.210	-
3247	2416	A0A0D3EMC3_9ORYZ	Uncharacterized protein OS=Oryza barthii PE=4 SV=1	37	86925	14.3	275691	101963	92285	12	5	0.758	4	yes	down	29.61	6.8e-46	sp|O08795|GLU2B_MOUSE	Glucosidase 2 subunit beta OS=Mus musculus GN=Prkcsh PE=1 SV=1	GO:0006491(N-glycan processing)	GO:0005509(calcium ion binding);GO:0003723(RNA binding)	-	99.35	0	gi|614086803|sp|A2WNF5.1|GLU2B_ORYSI	RecName: Full=Glucosidase 2 subunit beta; AltName: Full=Glucosidase II subunit beta; Flags: Precursor [Oryza sativa Indica Group]	42.71	1.9e-96	KOG2397	Protein kinase C substrate, 80 KD protein, heavy chain	T	Signal transduction mechanisms	100	5.1e-86	I1NM75_ORYGL/26-181	I1NM75.1 PF12999.2;PRKCSH-like;	99.19	0	K08288	protein kinase C substrate 80K-H	-	-
214	92	A0A0E0A7I5_9ORYZ	Pyrophosphate--fructose 6-phosphate 1-phosphotransferase subunit beta OS=Oryza glumipatula GN=PFP-BETA PE=3 SV=1	1875	73771	42.2	275691	101963	92285	24	22	0.759	72	yes	down	81.97	9.9e-251	sp|Q41141|PFPB_RICCO	Pyrophosphate--fructose 6-phosphate 1-phosphotransferase subunit beta OS=Ricinus communis GN=PFP-BETA PE=3 SV=1	GO:0006096(glycolysis)	GO:0003872(6-phosphofructokinase activity);GO:0005524(ATP binding);GO:0047334(diphosphate-fructose-6-phosphate 1-phosphotransferase activity)	GO:0005945(6-phosphofructokinase complex)	100	0	gi|115467370|ref|NP_001057284.1|	Os06g0247500 [Oryza sativa Japonica Group]	81.42	7.9e-250	KOG2440	Pyrophosphate-dependent phosphofructo-1-kinase	G	Carbohydrate transport and metabolism	100	5.9e-144	Q654U8_ORYSJ/96-360	Q654U8.1 PF00365.15;PFK;	100	0	K00895	pyrophosphate--fructose-6-phosphate 1-phosphotransferase	EC:2.7.1.90	ko00051(Fructose and mannose metabolism)
717	438	A0A0E0AVX0_9ORYZ	Uncharacterized protein OS=Oryza glumipatula PE=3 SV=1	639	64624	40.3	275691	101963	92285	19	17	0.759	22	yes	down	95.56	2.5e-258	sp|Q8LK61|GAPN_WHEAT	NADP-dependent glyceraldehyde-3-phosphate dehydrogenase OS=Triticum aestivum GN=GAPN PE=1 SV=2	-	GO:0008886(glyceraldehyde-3-phosphate dehydrogenase (NADP+) (non-phosphorylating) activity)	GO:0005737(cytoplasm)	99.8	2.3e-268	gi|115476618|ref|NP_001061905.1|	Os08g0440800 [Oryza sativa Japonica Group]	87.3	9.4e-243	KOG2450	Aldehyde dehydrogenase	C	Energy production and conversion	94.58	1.5e-237	GAPN_MAIZE/26-486	Q43272.1 PF00171.17;Aldedh;	99.8	1.2e-268	K00131	glyceraldehyde-3-phosphate dehydrogenase (NADP)	EC:1.2.1.9	ko00010(Glycolysis / Gluconeogenesis)
821	507	A0A0D3FI86_9ORYZ	Ribosomal protein L19 OS=Oryza barthii PE=3 SV=1	555	34831	49.5	275691	101963	92285	14	12	0.759	22	yes	down	84.98	1.2e-91	sp|Q9SRX2|RL191_ARATH	60S ribosomal protein L19-1 OS=Arabidopsis thaliana GN=RPL19A PE=2 SV=1	GO:0006412(translation)	GO:0003735(structural constituent of ribosome)	GO:0022625(cytosolic large ribosomal subunit);GO:0005730(nucleolus);GO:0005886(plasma membrane);GO:0009506(plasmodesma)	100	2.1e-107	gi|115452901|ref|NP_001050051.1|	Os03g0337800 [Oryza sativa Japonica Group]	84.98	4.4e-92	KOG1696	60s ribosomal protein L19	J	Translation, ribosomal structure and biogenesis	97.97	7.6e-76	Q7XY20_WHEAT/2-149	Q7XY20.1 PF01280.15;Ribosomal_L19e;	100	8e-108	K02885	large subunit ribosomal protein L19e	-	ko03010(Ribosome)
1344	886	A0A0E0EZG3_9ORYZ	Uncharacterized protein OS=Oryza meridionalis PE=4 SV=1	306	171109	10.6	275691	101963	92285	16	6	0.759	4	yes	down	99.5	3.6e-211	sp|Q8W3D9|PORB_ORYSJ	Protochlorophyllide reductase B, chloroplastic OS=Oryza sativa subsp. japonica GN=PORB PE=2 SV=1	GO:0015995(chlorophyll biosynthetic process);GO:0015979(photosynthesis)	GO:0005488(binding);GO:0016630(protochlorophyllide reductase activity)	-	99.5	1.3e-210	gi|75248671|sp|Q8W3D9.1|PORB_ORYSJ	RecName: Full=Protochlorophyllide reductase B, chloroplastic; Short=PCR B; AltName: Full=NADPH-protochlorophyllide oxidoreductase B; Short=POR B; Flags: Precursor [Oryza sativa Japonica Group]	75.62	3.7e-159	KOG1208	Dehydrogenases with different specificities (related to short-chain alcohol dehydrogenases)	Q	Secondary metabolites biosynthesis, transport and catabolism	99.34	2e-75	B9G6G3_ORYSJ/86-236	B9G6G3.1 PF00106.20;adh_short;	97.85	9.7e-170	K00655	1-acyl-sn-glycerol-3-phosphate acyltransferase	EC:2.3.1.51	ko00561(Glycerolipid metabolism);ko00564(Glycerophospholipid metabolism)
1884	980	A0A0D9YHP9_9ORYZ	Uncharacterized protein OS=Oryza glumipatula PE=4 SV=1	169	45698	29.5	275691	101963	92285	11	6	0.759	9	yes	down	83.12	2.7e-97	sp|Q8VZB9|R10A1_ARATH	60S ribosomal protein L10a-1 OS=Arabidopsis thaliana GN=RPL10AA PE=2 SV=1	GO:0006412(translation)	GO:0003723(RNA binding);GO:0003735(structural constituent of ribosome)	GO:0022625(cytosolic large ribosomal subunit);GO:0005886(plasma membrane);GO:0009506(plasmodesma)	97.06	7.4e-117	gi|20521241|dbj|BAB91757.1|	putative 60S ribosomal protein L10A [Oryza sativa Japonica Group]	81.74	4.5e-96	KOG1570	60S ribosomal protein L10A	J	Translation, ribosomal structure and biogenesis	96.93	4.3e-112	A2WX71_ORYSI/7-234	A2WX71.1 PF00687.16;Ribosomal_L1;	91.34	3.2e-106	K02865	large subunit ribosomal protein L10Ae	-	ko03010(Ribosome)
2447	952	A0A0E0G9Q5_ORYNI	Uncharacterized protein OS=Oryza nivara PE=4 SV=1	91	67314	18.2	275691	101963	92285	11	5	0.759	4	yes	down	-	-	-	-	-	-	-	99.57	1.6e-244	gi|125540248|gb|EAY86643.1|	hypothetical protein OsI_08024 [Oryza sativa Indica Group]	40.69	5.6e-67	KOG0118	FOG: RRM domain	R	General function prediction only	100	1.2e-51	Q6K6X2_ORYSJ/330-431	Q6K6X2.1 PF08777.6;RRM_3;	66.45	2.1e-103	K11090	lupus La protein	-	ko05322(Systemic lupus erythematosus)
3035	2227	A0A0D3EQE6_9ORYZ	Uncharacterized protein OS=Oryza barthii PE=4 SV=1	46	29761	11.2	275691	101963	92285	2	2	0.759	4	yes	down	-	-	-	-	-	-	-	97.11	7.7e-122	gi|125570904|gb|EAZ12419.1|	hypothetical protein OsJ_02309 [Oryza sativa Japonica Group]	26.6	2.5e-11	-	-	-	-	100	1.2e-49	A2ZUM2_ORYSJ/137-236	A2ZUM2.1 PF03168.8;LEA_2;	-	-	-	-	-	-
3506	6	J3LIS1_ORYBR	Uncharacterized protein OS=Oryza brachyantha GN=102713797 PE=4 SV=1	28	261577	8.4	275691	101963	92285	20	14	0.759	5	yes	down	77.37	0	sp|Q9LXT9|CALS3_ARATH	Callose synthase 3 OS=Arabidopsis thaliana GN=CALS3 PE=2 SV=3	GO:0006075(1,3-beta-D-glucan biosynthetic process);GO:0007047(cellular cell wall organization);GO:0008360(regulation of cell shape)	GO:0003843(1,3-beta-D-glucan synthase activity)	GO:0000148(1,3-beta-D-glucan synthase complex);GO:0016021(integral to membrane)	100	0	gi|573921173|ref|XP_006648179.1|	PREDICTED: callose synthase 3-like [Oryza brachyantha]	55.76	0	KOG0916	1,3-beta-glucan synthase/callose synthase catalytic subunit	M	Cell wall/membrane/envelope biogenesis	98.43	0	Q7XJC6_ORYSJ/15-780	Q7XJC6.1 PF02364.10;Glucan_synthase;	74.54	0	K11000	callose synthase	EC:2.4.1.-	-
303	152	A0A0D9ZER2_9ORYZ	Uncharacterized protein OS=Oryza glumipatula PE=3 SV=1	1434	37790	58	275691	101963	92285	19	15	0.76	36	yes	down	81.69	1.6e-119	sp|P49688|RS23_ARATH	40S ribosomal protein S2-3 OS=Arabidopsis thaliana GN=RPS2C PE=1 SV=2	GO:0006412(translation)	GO:0003723(RNA binding);GO:0003735(structural constituent of ribosome)	GO:0022627(cytosolic small ribosomal subunit);GO:0016020(membrane);GO:0005730(nucleolus);GO:0009506(plasmodesma)	100	5.2e-148	gi|115456089|ref|NP_001051645.1|	Os03g0807800 [Oryza sativa Japonica Group]	81.69	5.3e-120	KOG0877	40S ribosomal protein S2/30S ribosomal protein S5	J	Translation, ribosomal structure and biogenesis	95.95	5.2e-36	I1LGB7_SOYBN/169-242	I1LGB7.1 PF03719.10;Ribosomal_S5_C;	100	2.3e-148	K02981	small subunit ribosomal protein S2e	-	ko03010(Ribosome)
483	251	A0A0P0VBK7_ORYSJ	Os01g0896800 protein (Fragment) OS=Oryza sativa subsp. japonica GN=Os01g0896800 PE=3 SV=1	929	46880	55.3	275691	101963	92285	26	22	0.76	36	yes	down	100	8.1e-164	sp|Q0JGY1|RL51_ORYSJ	60S ribosomal protein L5-1 OS=Oryza sativa subsp. japonica GN=RPL5A PE=2 SV=1	GO:0006412(translation)	GO:0008097(5S rRNA binding);GO:0003735(structural constituent of ribosome)	-	100	2.9e-163	gi|115441607|ref|NP_001045083.1|	Os01g0896800 [Oryza sativa Japonica Group]	75.67	1.4e-126	KOG0875	60S ribosomal protein L5	J	Translation, ribosomal structure and biogenesis	93.88	2e-72	I1IKC7_BRADI/26-172	I1IKC7.1 PF00861.17;Ribosomal_L18p;	100	1.2e-163	K02932	large subunit ribosomal protein L5e	-	ko03010(Ribosome)
993	631	A0A0E0KUW5_ORYPU	Uncharacterized protein OS=Oryza punctata PE=4 SV=1	449	29378	10.2	275691	101963	92285	2	2	0.76	4	yes	down	-	-	-	-	-	-	-	91.01	1.3e-132	gi|116309736|emb|CAH66780.1|	OSIGBa0113I13.6 [Oryza sativa Indica Group]	43.53	4.2e-41	-	-	-	-	-	-	-	-	-	-	-	-	-	-
1036	662	B9FVI2_ORYSJ	Uncharacterized protein OS=Oryza sativa subsp. japonica GN=OsJ_23097 PE=4 SV=1	423	220782	17.6	275691	101963	92285	36	29	0.76	20	yes	down	-	-	-	-	-	-	-	100	0	gi|222636437|gb|EEE66569.1|	hypothetical protein OsJ_23097 [Oryza sativa Japonica Group]	61.5	0	KOG0531	Protein phosphatase 1, regulatory subunit, and related proteins	T	Signal transduction mechanisms	100	4.7e-16	B8B7B1_ORYSI/295-336	B8B7B1.1 PF12799.2;LRR_4;	-	-	-	-	-	-
1176	757	A0A0E0A550_9ORYZ	ATP-dependent 6-phosphofructokinase OS=Oryza glumipatula GN=PFK PE=3 SV=1	363	69232	18.6	275691	101963	92285	11	7	0.76	6	yes	down	77.45	6e-192	sp|Q94AA4|K6PF3_ARATH	6-phosphofructokinase 3 OS=Arabidopsis thaliana GN=PFK3 PE=1 SV=1	GO:0006096(glycolysis)	GO:0003872(6-phosphofructokinase activity);GO:0005524(ATP binding)	GO:0005945(6-phosphofructokinase complex)	95.12	2.4e-280	gi|55296628|dbj|BAD69330.1|	putative pyrophosphate-dependent phosphofructo-1-kinase [Oryza sativa Japonica Group]	74.84	1.2e-190	KOG2440	Pyrophosphate-dependent phosphofructo-1-kinase	G	Carbohydrate transport and metabolism	89.37	4.5e-121	B6U6D5_MAIZE/152-405	B6U6D5.1 PF00365.15;PFK;	75.1	7.4e-194	K00850	6-phosphofructokinase	EC:2.7.1.11	ko00010(Glycolysis / Gluconeogenesis);ko00030(Pentose phosphate pathway);ko00051(Fructose and mannose metabolism);ko00052(Galactose metabolism)
1308	857	A0A0D9ZEH0_9ORYZ	Uncharacterized protein OS=Oryza glumipatula PE=3 SV=1	316	60052	33.9	275691	101963	92285	20	10	0.76	10	yes	down	56.67	1.7e-69	sp|P37218|H1_SOLLC	Histone H1 OS=Solanum lycopersicum PE=3 SV=1	GO:0006334(nucleosome assembly)	GO:0003677(DNA binding)	GO:0000786(nucleosome);GO:0005634(nucleus)	99.66	1.6e-148	gi|115455945|ref|NP_001051573.1|	Os03g0799000 [Oryza sativa Japonica Group]	47.35	1.4e-48	-	-	-	-	100	1.7e-34	I1PGC0_ORYGL/53-123	I1PGC0.1 PF00538.14;Linker_histone;	99.66	7.5e-149	K11275	histone H1/5	-	-
1537	1013	I1PUE2_ORYGL	Uncharacterized protein OS=Oryza glaberrima PE=3 SV=1	246	64375	30.6	275691	101963	92285	15	14	0.76	13	yes	down	77.09	6.5e-212	sp|P37115|TCMO_VIGRR	Trans-cinnamate 4-monooxygenase OS=Vigna radiata var. radiata GN=CYP73A2 PE=1 SV=1	-	GO:0009055(electron carrier activity);GO:0020037(heme binding);GO:0016710(trans-cinnamate 4-monooxygenase activity)	-	99.8	3.1e-269	gi|115463181|ref|NP_001055190.1|	Os05g0320700 [Oryza sativa Japonica Group]	75.7	9.1e-209	KOG0156	Cytochrome P450 CYP2 subfamily	Q	Secondary metabolites biosynthesis, transport and catabolism	90.91	4.6e-232	B4FQS9_MAIZE/34-495	B4FQS9.1 PF00067.17;p450;	99.8	1.3e-269	K00487	trans-cinnamate 4-monooxygenase	EC:1.14.13.11	ko00360(Phenylalanine metabolism);ko00940(Phenylpropanoid biosynthesis);ko00941(Flavonoid biosynthesis);ko00945(Stilbenoid, diarylheptanoid and gingerol biosynthesis)
2076	1455	A0A0D3GL25_9ORYZ	Uncharacterized protein OS=Oryza barthii PE=4 SV=1	142	34801	25.8	275691	101963	92285	9	7	0.76	13	yes	down	94.94	2.1e-76	sp|P27347|MNB1B_MAIZE	DNA-binding protein MNB1B OS=Zea mays GN=MNB1B PE=1 SV=1	-	GO:0003677(DNA binding)	GO:0005634(nucleus)	100	3.8e-81	gi|115470082|ref|NP_001058640.1|	Os06g0728000 [Oryza sativa Japonica Group]	60.62	2.3e-43	KOG0381	HMG box-containing protein	R	General function prediction only	92.86	2.1e-32	I1GV64_BRADI/42-111	I1GV64.1 PF00505.14;HMG_box;	100	1.5e-81	K10802	high mobility group protein B1	-	ko03410(Base excision repair)
2286	1625	A0A0D9Z139_9ORYZ	Uncharacterized protein OS=Oryza glumipatula PE=4 SV=1	110	134740	13.5	275691	101963	92285	15	13	0.76	9	yes	down	75.8	0	sp|Q8LPL6|AP2A1_ARATH	AP-2 complex subunit alpha-1 OS=Arabidopsis thaliana GN=ALPHA-ADR PE=1 SV=1	GO:0006897(endocytosis);GO:0006886(intracellular protein transport)	GO:0008289(lipid binding);GO:0005515(protein binding);GO:0008565(protein transporter activity)	GO:0030131(clathrin adaptor complex);GO:0005905(coated pit);GO:0005886(plasma membrane)	96.64	0	gi|573923353|ref|XP_006649257.1|	PREDICTED: AP-2 complex subunit alpha-2-like [Oryza brachyantha]	75.8	0	KOG1077	Vesicle coat complex AP-2, alpha subunit	U	Intracellular trafficking, secretion, and vesicular transport	90.36	7e-274	B9MYL1_POPTR/25-584	B9MYL1.1 PF01602.15;Adaptin_N;	66.28	0	K11824	AP-2 complex subunit alpha	-	ko04144(Endocytosis);ko05016(Huntington's disease)
3369	2508	A0A0D3EZ35_9ORYZ	Uncharacterized protein OS=Oryza barthii PE=4 SV=1	33	55270	9.6	275691	101963	92285	5	5	0.76	2	yes	down	54.48	3.9e-126	sp|P29677|MPPA_SOLTU	Mitochondrial-processing peptidase subunit alpha OS=Solanum tuberosum GN=MPP PE=1 SV=1	GO:0022900(electron transport chain);GO:0006508(proteolysis)	GO:0004222(metalloendopeptidase activity);GO:0008121(ubiquinol-cytochrome-c reductase activity);GO:0008270(zinc ion binding)	GO:0005743(mitochondrial inner membrane);GO:0070469(respiratory chain)	99.76	4.8e-218	gi|115442443|ref|NP_001045501.1|	Os01g0966300 [Oryza sativa Japonica Group]	53.38	1.9e-116	KOG2067	Mitochondrial processing peptidase, alpha subunit	O	Posttranslational modification, protein turnover, chaperones	99.47	7.1e-98	Q5JJV3_ORYSJ/225-411	Q5JJV3.1 PF05193.16;Peptidase_M16_C;	99.76	2.2e-218	K01412	mitochondrial processing peptidase	EC:3.4.24.64	-
182	76	A0A0E0MV51_ORYRU	Uncharacterized protein OS=Oryza rufipogon PE=4 SV=1	2267	78709	43.3	275691	101963	92285	25	23	0.761	47	yes	down	100	0	sp|Q93VT8|ACLB1_ORYSJ	ATP-citrate synthase beta chain protein 1 OS=Oryza sativa subsp. japonica GN=ACLB-1 PE=2 SV=1	GO:0044262(cellular carbohydrate metabolic process);GO:0008610(lipid biosynthetic process)	GO:0005524(ATP binding);GO:0003878(ATP citrate synthase activity);GO:0016829(lyase activity);GO:0046872(metal ion binding);GO:0004775(succinate-CoA ligase (ADP-forming) activity)	GO:0005829(cytosol)	100	0	gi|115436118|ref|NP_001042817.1|	Os01g0300200 [Oryza sativa Japonica Group]	92.76	0	KOG1254	ATP-citrate lyase	C	Energy production and conversion	100	1.1e-113	ACLB1_ORYSJ/387-599	Q93VT8.1 PF00285.16;Citrate_synt;	100	0	K01648	ATP citrate (pro-S)-lyase	EC:2.3.3.8	ko00020(Citrate cycle (TCA cycle));ko00720(Reductive carboxylate cycle (CO2 fixation))
862	537	A0A0E0AG66_9ORYZ	Uncharacterized protein OS=Oryza glumipatula PE=4 SV=1	524	34719	15.2	275691	101963	92285	5	3	0.761	6	yes	down	50.97	8.5e-50	sp|Q58DW4|RSMB_BOVIN	Small nuclear ribonucleoprotein-associated protein B' OS=Bos taurus GN=SNRPB PE=2 SV=1	GO:0006397(mRNA processing);GO:0008380(RNA splicing)	GO:0042802(identical protein binding);GO:0003723(RNA binding)	GO:0005681(spliceosomal complex);GO:0005683(U7 snRNP)	93.63	5.8e-130	gi|297725409|ref|NP_001175068.1|	Os07g0166600 [Oryza sativa Japonica Group]	64.71	2.4e-75	KOG3168	U1 snRNP component	K	Transcription	96.15	4.7e-37	C5XAB7_SORBI/7-84	C5XAB7.1 PF01423.17;LSM;	66.67	2.1e-78	K11086	small nuclear ribonucleoprotein B and B'	-	ko03040(Spliceosome);ko05322(Systemic lupus erythematosus)
1605	1068	A0A0E0L2D7_ORYPU	Uncharacterized protein OS=Oryza punctata PE=4 SV=1	228	90570	8.4	275691	101963	92285	7	3	0.761	4	yes	down	90.56	3.7e-110	sp|Q6AUK5|MSRB3_ORYSJ	Peptide methionine sulfoxide reductase B3, chloroplastic OS=Oryza sativa subsp. japonica GN=MSRB3 PE=2 SV=1	GO:0022900(electron transport chain);GO:0006810(transport)	GO:0046872(metal ion binding);GO:0033743(peptide-methionine (R)-S-oxide reductase activity);GO:0008113(peptide-methionine-(S)-S-oxide reductase activity)	GO:0009507(chloroplast)	90.85	1.2e-210	gi|115463801|ref|NP_001055500.1|	Os05g0404000 [Oryza sativa Japonica Group]	65.17	2.5e-150	KOG1267	Mitochondrial transcription termination factor, mTERF	KR	Transcription;General function prediction only	97.7	6.4e-179	I1PVI3_ORYGL/110-457	I1PVI3.1 PF02536.9;mTERF;	65.41	9.5e-46	K00391	-	-	-
1619	1081	A0A0D3GAL5_9ORYZ	Uncharacterized protein OS=Oryza barthii PE=4 SV=1	225	16664	69.4	275691	101963	92285	8	8	0.761	21	yes	down	82.88	1.5e-49	sp|Q9FZH0|R35A2_ARATH	60S ribosomal protein L35a-2 OS=Arabidopsis thaliana GN=RPL35AB PE=3 SV=1	GO:0006412(translation)	GO:0003735(structural constituent of ribosome)	GO:0022625(cytosolic large ribosomal subunit);GO:0016020(membrane)	100	1.7e-57	gi|115465369|ref|NP_001056284.1|	Os05g0556900 [Oryza sativa Japonica Group]	82.88	6.1e-50	KOG0887	60S ribosomal protein L35A/L37	J	Translation, ribosomal structure and biogenesis	100	6.5e-49	Q6I608_ORYSJ/11-105	Q6I608.1 PF01247.13;Ribosomal_L35Ae;	100	6.5e-58	K02917	large subunit ribosomal protein L35Ae	-	ko03010(Ribosome)
1722	1158	A0A0D3FKW7_9ORYZ	Chlorophyll a-b binding protein, chloroplastic OS=Oryza barthii PE=3 SV=1	199	32185	16	275691	101963	92285	4	4	0.761	11	yes	down	100	9.4e-145	sp|A2XJ35|CB23_ORYSI	Chlorophyll a-b binding protein, chloroplastic OS=Oryza sativa subsp. indica GN=OsI_012078 PE=2 SV=1	GO:0009765(photosynthesis, light harvesting);GO:0018298(protein-chromophore linkage)	GO:0016168(chlorophyll binding);GO:0046872(metal ion binding)	GO:0009535(chloroplast thylakoid membrane);GO:0016021(integral to membrane);GO:0009522(photosystem I);GO:0009523(photosystem II)	100	1.4e-144	gi|115453971|ref|NP_001050586.1|	Os03g0592500 [Oryza sativa Japonica Group]	86.79	4.3e-127	-	-	-	-	95.83	1.5e-87	C1K5B9_WHEAT/63-230	C1K5B9.1 PF00504.16;Chloroa_b-bind;	86.79	1.8e-126	K08913	light-harvesting complex II chlorophyll a/b binding protein 2	-	ko00196(Photosynthesis - antenna proteins)
1820	1118	A0A0D3FW31_9ORYZ	Uncharacterized protein OS=Oryza barthii PE=4 SV=1	181	55652	23.6	275691	101963	92285	10	9	0.761	5	yes	down	73.42	9e-186	sp|Q9FN03|UVR8_ARATH	Ultraviolet-B receptor UVR8 OS=Arabidopsis thaliana GN=UVR8 PE=1 SV=1	-	-	-	99.12	1.6e-253	gi|115458498|ref|NP_001052849.1|	Os04g0435700 [Oryza sativa Japonica Group]	73.42	3e-186	KOG1426	FOG: RCC1 domain	S	Function unknown	100	7.9e-27	I1PLG0_ORYGL/303-352	I1PLG0.1 PF00415.13;RCC1;	33.71	3.7e-51	K10595	E3 ubiquitin-protein ligase HERC2	EC:6.3.2.19	ko04120(Ubiquitin mediated proteolysis)
2226	1571	A0A0D3GN53_9ORYZ	Uncharacterized protein OS=Oryza barthii PE=4 SV=1	119	34934	19.4	275691	101963	92285	7	5	0.761	3	yes	down	49.16	2.9e-37	sp|Q03250|RBG7_ARATH	Glycine-rich RNA-binding protein 7 OS=Arabidopsis thaliana GN=RBG7 PE=1 SV=1	GO:0007623(circadian rhythm);GO:0032508(DNA duplex unwinding);GO:0045087(innate immune response);GO:0006406(mRNA export from nucleus);GO:0010119(regulation of stomatal movement);GO:0046686(response to cadmium ion);GO:0009409(response to cold);GO:0009651(response to salt stress);GO:0010043(response to zinc ion);GO:0010501(RNA secondary structure unwinding);GO:0010228(vegetative to reproductive pha…	GO:0003690(double-stranded DNA binding);GO:0000166(nucleotide binding);GO:0003723(RNA binding);GO:0003697(single-stranded DNA binding)	GO:0009507(chloroplast);GO:0005829(cytosol);GO:0005634(nucleus);GO:0005777(peroxisome);GO:0009506(plasmodesma)	98.71	5.3e-173	gi|115470953|ref|NP_001059075.1|	Os07g0187300 [Oryza sativa Japonica Group]	49.68	8.7e-69	KOG0118	FOG: RRM domain	R	General function prediction only	100	1.4e-34	I1Q8N0_ORYGL/9-79	I1Q8N0.1 PF00076.17;RRM_1;	40.14	4.7e-20	K11294	nucleolin	-	ko05130(Pathogenic Escherichia coli infection)
411	217	A0A0D3FP37_9ORYZ	Uncharacterized protein OS=Oryza barthii PE=4 SV=1	1052	78838	24.2	275691	101963	92285	16	11	0.762	35	yes	down	28.34	7.4e-37	sp|A5JTQ3|XYL2_MEDSV	Beta-xylosidase/alpha-L-arabinofuranosidase 2 OS=Medicago sativa subsp. varia GN=Xyl2 PE=2 SV=1	GO:0045493(xylan catabolic process)	GO:0046556(alpha-N-arabinofuranosidase activity);GO:0009044(xylan 1,4-beta-xylosidase activity)	GO:0005578(proteinaceous extracellular matrix)	100	0	gi|115455349|ref|NP_001051275.1|	Os03g0749300 [Oryza sativa Japonica Group]	73.74	3.2e-253	-	-	-	-	100	7.5e-179	Q10CU9_ORYSJ/46-373	Q10CU9.1 PF00933.16;Glyco_hydro_3;	58.53	3.8e-191	K01188	beta-glucosidase	EC:3.2.1.21	ko00460(Cyanoamino acid metabolism);ko00500(Starch and sucrose metabolism);ko00940(Phenylpropanoid biosynthesis)
1018	648	I1NNX5_ORYGL	Uncharacterized protein OS=Oryza glaberrima PE=3 SV=1	434	65082	32.7	275691	101963	92285	17	14	0.762	15	yes	down	69.79	6.5e-184	sp|Q949Y0|UBP6_ARATH	Ubiquitin carboxyl-terminal hydrolase 6 OS=Arabidopsis thaliana GN=UBP6 PE=1 SV=1	GO:0016579(protein deubiquitination);GO:0006511(ubiquitin-dependent protein catabolic process)	GO:0005516(calmodulin binding);GO:0004221(ubiquitin thiolesterase activity);GO:0004843(ubiquitin-specific protease activity)	GO:0009506(plasmodesma)	99.79	1.8e-257	gi|115437452|ref|NP_001043299.1|	Os01g0550100 [Oryza sativa Japonica Group]	68.51	8.9e-181	KOG1872	Ubiquitin-specific protease	O	Posttranslational modification, protein turnover, chaperones	92.92	1.1e-185	F2DIL1_HORVD/103-469	F2DIL1.1 PF00443.24;UCH;	99.79	7.4e-258	K11843	ubiquitin carboxyl-terminal hydrolase 14	EC:3.1.2.15	-
2096	1470	I1Q7I4_ORYGL	Uncharacterized protein OS=Oryza glaberrima PE=4 SV=1	139	24294	41.6	275691	101963	92285	7	6	0.762	6	yes	down	-	-	-	-	-	-	-	100	2e-93	gi|115470293|ref|NP_001058745.1|	Os07g0112700 [Oryza sativa Japonica Group]	-	-	-	-	-	-	100	3.3e-47	Q7F1H3_ORYSJ/33-116	Q7F1H3.1 PF02298.12;Cu_bind_like;	-	-	-	-	-	-
3931	3035	Q01KJ5_ORYSA	H0404F02.2 protein OS=Oryza sativa GN=H0404F02.2 PE=4 SV=1	19	43926	13.4	275691	101963	92285	6	2	0.762	2	yes	down	41.96	1.4e-65	sp|Q55BK0|UFD1_DICDI	Ubiquitin fusion degradation protein 1 homolog OS=Dictyostelium discoideum GN=ufd1 PE=3 SV=1	GO:0006511(ubiquitin-dependent protein catabolic process)	-	-	100	3.2e-173	gi|116309678|emb|CAH66726.1|	H0404F02.2 [Oryza sativa Indica Group]	65.64	2e-111	KOG1816	Ubiquitin fusion-degradation protein	O	Posttranslational modification, protein turnover, chaperones	98.27	4.6e-92	Q7XUH3_ORYSJ/12-184	Q7XUH3.2 PF03152.9;UFD1;	-	-	-	-	-	-
105	46	A0A0E0CUM7_9ORYZ	Uncharacterized protein OS=Oryza meridionalis PE=3 SV=1	3763	78700	28.3	275691	101963	92285	18	17	0.763	76	yes	down	80.36	9.5e-194	sp|P12859|G3PB_PEA	Glyceraldehyde-3-phosphate dehydrogenase B, chloroplastic OS=Pisum sativum GN=GAPB PE=1 SV=2	GO:0006006(glucose metabolic process);GO:0019253(reductive pentose-phosphate cycle)	GO:0047100(glyceraldehyde-3-phosphate dehydrogenase (NADP+) (phosphorylating) activity);GO:0051287(NAD binding)	GO:0009507(chloroplast)	99.55	2.1e-233	gi|115450493|ref|NP_001048847.1|	Os03g0129300 [Oryza sativa Japonica Group]	81.74	6.5e-194	KOG0657	Glyceraldehyde 3-phosphate dehydrogenase	G	Carbohydrate transport and metabolism	100	1.6e-80	I1P765_ORYGL/83-236	I1P765.1 PF00044.19;Gp_dh_N;	99.55	8.4e-234	K05298	glyceraldehyde-3-phosphate dehydrogenase (NADP+) (phosphorylating)	EC:1.2.1.13	ko00710(Carbon fixation in photosynthetic organisms)
180	73	A0A0E0MY35_ORYRU	Uncharacterized protein OS=Oryza rufipogon PE=4 SV=1	2286	52752	42.1	275691	101963	92285	15	14	0.763	51	yes	down	100	6.6e-238	sp|Q8S9S4|ILL1_ORYSJ	IAA-amino acid hydrolase ILR1-like 1 OS=Oryza sativa subsp. japonica GN=ILL1 PE=2 SV=1	-	GO:0016787(hydrolase activity)	GO:0005788(endoplasmic reticulum lumen)	100	2.5e-237	gi|115437648|ref|NP_001043347.1|	Os01g0560000 [Oryza sativa Japonica Group]	65.57	8e-154	-	-	-	-	100	1.9e-170	ILL1_ORYSJ/106-423	Q8S9S4.1 PF01546.23;Peptidase_M20;	56.94	1.9e-126	K01463	-	-	-
518	134	A0A0D3GDT2_9ORYZ	Uncharacterized protein OS=Oryza barthii PE=3 SV=1	868	33053	52	275691	101963	92285	15	12	0.763	40	yes	down	69.38	3.6e-90	sp|O65282|CH10C_ARATH	20 kDa chaperonin, chloroplastic OS=Arabidopsis thaliana GN=CPN21 PE=1 SV=2	GO:0006457(protein folding);GO:0046686(response to cadmium ion);GO:0009409(response to cold)	GO:0005524(ATP binding);GO:0005507(copper ion binding)	GO:0048046(apoplast);GO:0009941(chloroplast envelope);GO:0009570(chloroplast stroma);GO:0009535(chloroplast thylakoid membrane);GO:0005739(mitochondrion)	100	1.5e-127	gi|51090748|dbj|BAD35228.1|	putative chaperonin 21 precursor [Oryza sativa Japonica Group]	69.38	1.1e-90	KOG1641	Mitochondrial chaperonin	O	Posttranslational modification, protein turnover, chaperones	93.62	6.9e-43	I1H026_BRADI/153-246	I1H026.1 PF00166.16;Cpn10;	55.79	8.9e-26	K04078	chaperonin GroES	-	-
1802	1232	B9FPM8_ORYSJ	Uncharacterized protein OS=Oryza sativa subsp. japonica GN=OsJ_18566 PE=4 SV=1	184	85647	7.5	275691	101963	92285	6	4	0.763	7	yes	down	-	-	-	-	-	-	-	100	0	gi|222631615|gb|EEE63747.1|	hypothetical protein OsJ_18566 [Oryza sativa Japonica Group]	-	-	-	-	-	-	100	3.3e-88	B9FPM8_ORYSJ/219-382	B9FPM8.1 PF02902.14;Peptidase_C48;	-	-	-	-	-	-
2822	2053	A0A0E0E7T2_9ORYZ	Uncharacterized protein OS=Oryza meridionalis PE=3 SV=1	60	70301	11.7	275691	101963	92285	8	4	0.763	3	yes	down	54.17	1.1e-143	sp|B8G3V5|SYP_CHLAD	Proline--tRNA ligase OS=Chloroflexus aggregans (strain MD-66 / DSM 9485) GN=proS PE=3 SV=1	GO:0006433(prolyl-tRNA aminoacylation)	GO:0005524(ATP binding);GO:0004827(proline-tRNA ligase activity)	GO:0005737(cytoplasm)	99.82	1.2e-294	gi|33146799|dbj|BAC79747.1|	putative prolyl-tRNA synthetase [Oryza sativa Japonica Group]	76.73	6.6e-229	KOG4163	Prolyl-tRNA synthetase	J	Translation, ribosomal structure and biogenesis	92.05	1.2e-88	I1L332_SOYBN/108-283	I1L332.1 PF00587.20;tRNA-synt_2b;	79.01	1.2e-233	K01881	prolyl-tRNA synthetase	EC:6.1.1.15	ko00970(Aminoacyl-tRNA biosynthesis)
695	419	A0A0D3HNS0_9ORYZ	Uncharacterized protein OS=Oryza barthii PE=3 SV=1	659	28949	56.8	275691	101963	92285	15	11	0.764	36	yes	down	86.91	4.9e-86	sp|Q9FLF0|RS92_ARATH	40S ribosomal protein S9-2 OS=Arabidopsis thaliana GN=RPS9C PE=2 SV=1	GO:0006412(translation)	GO:0019843(rRNA binding);GO:0003735(structural constituent of ribosome)	GO:0005829(cytosol);GO:0016020(membrane);GO:0009506(plasmodesma);GO:0015935(small ribosomal subunit)	98.93	1.9e-97	gi|115450807|ref|NP_001049004.1|	Os03g0154700 [Oryza sativa Japonica Group]	86.91	1.9e-86	KOG3301	Ribosomal protein S4	J	Translation, ribosomal structure and biogenesis	93.94	3.9e-47	C5X364_SORBI/7-108	C5X364.1 PF00163.14;Ribosomal_S4;	98.93	8.1e-98	K02997	small subunit ribosomal protein S9e	-	ko03010(Ribosome)
804	496	A0A0D3FFZ8_9ORYZ	Purple acid phosphatase OS=Oryza barthii PE=4 SV=1	568	45394	25.7	275691	101963	92285	9	8	0.764	16	yes	down	60.26	8.3e-108	sp|Q8H129|PPA3_ARATH	Purple acid phosphatase 3 OS=Arabidopsis thaliana GN=PAP3 PE=2 SV=1	-	GO:0003993(acid phosphatase activity);GO:0046872(metal ion binding)	GO:0005576(extracellular region);GO:0005773(vacuole)	99.71	9.1e-185	gi|115451799|ref|NP_001049500.1|	Os03g0238600 [Oryza sativa Japonica Group]	60.26	2.7e-108	KOG2679	Purple (tartrate-resistant) acid phosphatase	O	Posttranslational modification, protein turnover, chaperones	99.53	7.6e-116	A2XEC8_ORYSI/44-255	A2XEC8.1 PF00149.23;Metallophos;	60.26	1.2e-107	K01078	acid phosphatase	EC:3.1.3.2	ko00361(gamma-Hexachlorocyclohexane degradation);ko00740(Riboflavin metabolism)
1457	962	A0A0D3EIJ3_9ORYZ	Uncharacterized protein OS=Oryza barthii PE=3 SV=1	269	26643	40.5	275691	101963	92285	10	6	0.764	14	yes	down	87.11	2.9e-89	sp|O65731|RS5_CICAR	40S ribosomal protein S5 (Fragment) OS=Cicer arietinum GN=RPS5 PE=2 SV=1	GO:0006412(translation)	GO:0003723(RNA binding);GO:0003735(structural constituent of ribosome)	GO:0015935(small ribosomal subunit)	100	3.1e-102	gi|115433960|ref|NP_001041738.1|	Os01g0100700 [Oryza sativa Japonica Group]	84.92	3.5e-89	KOG3291	Ribosomal protein S7	J	Translation, ribosomal structure and biogenesis	94.87	5e-76	G3MHT8_9ACAR/61-216	G3MHT8.1 PF00177.16;Ribosomal_S7;	100	1.3e-102	K02989	small subunit ribosomal protein S5e	-	ko03010(Ribosome)
1930	1338	A0A0D3H8W1_9ORYZ	Uncharacterized protein OS=Oryza barthii PE=4 SV=1	161	18888	20.3	275691	101963	92285	3	2	0.764	3	yes	down	36.23	2.4e-15	sp|Q05B51|ADXL_BOVIN	Adrenodoxin-like protein, mitochondrial OS=Bos taurus GN=FDX1L PE=2 SV=1	GO:0022900(electron transport chain);GO:0006810(transport)	GO:0051537(2 iron, 2 sulfur cluster binding);GO:0009055(electron carrier activity);GO:0046872(metal ion binding)	GO:0005759(mitochondrial matrix)	99.37	1.7e-80	gi|297609803|ref|NP_001063661.2|	Os09g0514600 [Oryza sativa Japonica Group]	64.19	1.5e-50	KOG3309	Ferredoxin	C	Energy production and conversion	-	-	-	-	-	-	-	-	-	-
502	281	A0A0D3ET61_9ORYZ	Uncharacterized protein OS=Oryza barthii PE=3 SV=1	902	71124	30.6	275691	101963	92285	16	14	0.765	19	yes	down	95.7	1.9e-249	sp|Q9SZN1|VATB2_ARATH	V-type proton ATPase subunit B2 OS=Arabidopsis thaliana GN=VHA-B2 PE=2 SV=1	GO:0015991(ATP hydrolysis coupled proton transport)	GO:0005524(ATP binding);GO:0046933(hydrogen ion transporting ATP synthase activity, rotational mechanism);GO:0046961(proton-transporting ATPase activity, rotational mechanism)	GO:0009941(chloroplast envelope);GO:0033180(proton-transporting V-type ATPase, V1 domain);GO:0005774(vacuolar membrane)	98.92	3.9e-263	gi|475610049|gb|EMT27601.1|	V-type proton ATPase subunit B2 [Aegilops tauschii]	95.7	6.9e-250	KOG1351	Vacuolar H+-ATPase V1 sector, subunit B	C	Energy production and conversion	98.81	3.9e-130	B9S5J4_RICCO/47-295	B9S5J4.1 PF00006.20;ATP-synt_ab;	99.8	2.9e-259	K02147	V-type H+-transporting ATPase subunit B	EC:3.6.3.14	ko00190(Oxidative phosphorylation);ko04145(Phagosome);ko04966(Collecting duct acid secretion);ko05110(Vibrio cholerae infection);ko05120(Epithelial cell signaling in Helicobacter pylori infection)
1183	762	A0A0D3H137_9ORYZ	Uncharacterized protein OS=Oryza barthii PE=4 SV=1	360	47833	33.5	275691	101963	92285	12	11	0.765	6	yes	down	100	6.6e-217	sp|Q6Z965|OPR7_ORYSJ	12-oxophytodienoate reductase 7 OS=Oryza sativa subsp. japonica GN=OPR7 PE=2 SV=1	GO:0009695(jasmonic acid biosynthetic process)	GO:0016629(12-oxophytodienoate reductase activity);GO:0010181(FMN binding)	GO:0005777(peroxisome)	100	2.3e-216	gi|115476758|ref|NP_001061975.1|	Os08g0459600 [Oryza sativa Japonica Group]	72.68	1.5e-155	KOG0134	NADH:flavin oxidoreductase/12-oxophytodienoate reductase	CR	Energy production and conversion;General function prediction only	100	4.1e-191	I1QJA2_ORYGL/15-365	I1QJA2.1 PF00724.15;Oxidored_FMN;	100	1.1e-216	K05894	12-oxophytodienoic acid reductase	EC:1.3.1.42	ko00592(alpha-Linolenic acid metabolism)
2621	6	A0A0D3HPN7_9ORYZ	Uncharacterized protein OS=Oryza barthii PE=4 SV=1	73	160737	10.4	275691	101963	92285	13	10	0.765	6	yes	down	45.82	6e-67	sp|Q9UBP0|SPAST_HUMAN	Spastin OS=Homo sapiens GN=SPAST PE=1 SV=1	GO:0007049(cell cycle);GO:0008219(cell death);GO:0030154(cell differentiation);GO:0007109(cytokinesis, completion of separation);GO:0006888(ER to Golgi vesicle-mediated transport);GO:0001578(microtubule bundle formation);GO:0051013(microtubule severing);GO:0007399(nervous system development);GO:0034214(protein hexamerization);GO:0051260(protein homooligomerization)	GO:0043014(alpha-tubulin binding);GO:0005524(ATP binding);GO:0048487(beta-tubulin binding);GO:0008017(microtubule binding);GO:0008568(microtubule-severing ATPase activity)	GO:0005783(endoplasmic reticulum);GO:0005768(endosome);GO:0016021(integral to membrane);GO:0005874(microtubule);GO:0005815(microtubule organizing center);GO:0005634(nucleus);GO:0048471(perinuclear region of cytoplasm);GO:0005819(spindle)	98.09	0	gi|222616391|gb|EEE52523.1|	hypothetical protein OsJ_34736 [Oryza sativa Japonica Group]	70.72	3.9e-219	KOG0737	AAA+-type ATPase	O	Posttranslational modification, protein turnover, chaperones	95.45	7.7e-64	B9I3P9_POPTR/179-310	B9I3P9.1 PF00004.24;AAA;	38.05	5.8e-62	K01509	adenosinetriphosphatase	EC:3.6.1.3	ko00230(Purine metabolism)
549	312	A0A0H3V6G5_9ORYZ	Photosystem II protein D1 OS=Oryza barthii GN=psbA PE=3 SV=1	830	39356	19.3	275691	101963	92285	6	4	0.766	31	yes	down	100	1.7e-193	sp|Q6ENJ7|PSBA_ORYNI	Photosystem Q(B) protein OS=Oryza nivara GN=psbA PE=3 SV=1	GO:0009772(photosynthetic electron transport in photosystem II);GO:0009635(response to herbicide);GO:0006810(transport)	GO:0045156(electron transporter, transferring electrons within the cyclic electron transport pathway of photosynthesis activity);GO:0046872(metal ion binding);GO:0016491(oxidoreductase activity)	GO:0009535(chloroplast thylakoid membrane);GO:0016021(integral to membrane);GO:0030076(light-harvesting complex);GO:0009523(photosystem II)	100	6.1e-193	gi|11466764|ref|NP_039360.1|	photosystem II protein D1 [Oryza sativa Japonica Group]	98.87	4.8e-192	-	-	-	-	93.07	3.9e-157	C1KR28_MICSR/28-330	C1KR28.1 PF00124.14;Photo_RC;	100	2.6e-193	K02703	photosystem II PsbA protein	-	ko00195(Photosynthesis)
610	200	A0A0D3F3R7_9ORYZ	40S ribosomal protein S3a OS=Oryza barthii PE=3 SV=1	745	39951	64.8	275691	101963	92285	20	15	0.766	28	yes	down	93.92	1.4e-129	sp|P49397|RS3A_ORYSJ	40S ribosomal protein S3a OS=Oryza sativa subsp. japonica GN=RPS3A PE=2 SV=2	GO:0006412(translation)	GO:0003735(structural constituent of ribosome)	-	100	9e-137	gi|115445597|ref|NP_001046578.1|	Os02g0287000 [Oryza sativa Japonica Group]	84.44	2.1e-115	KOG1628	40S ribosomal protein S3A	J	Translation, ribosomal structure and biogenesis	95.28	8.9e-107	B6TAQ5_MAIZE/11-222	B6TAQ5.1 PF01015.13;Ribosomal_S3Ae;	100	3.9e-137	K02984	small subunit ribosomal protein S3Ae	-	ko03010(Ribosome)
830	514	A0A0E0GIX1_ORYNI	Uncharacterized protein OS=Oryza nivara PE=3 SV=1	549	63701	41.1	275691	101963	92285	26	23	0.766	17	yes	down	69.53	8.6e-199	sp|Q42290|MPPB_ARATH	Probable mitochondrial-processing peptidase subunit beta OS=Arabidopsis thaliana GN=At3g02090 PE=1 SV=2	GO:0006508(proteolysis)	GO:0004222(metalloendopeptidase activity);GO:0016491(oxidoreductase activity);GO:0008270(zinc ion binding)	GO:0005618(cell wall);GO:0009507(chloroplast);GO:0005758(mitochondrial intermembrane space);GO:0005759(mitochondrial matrix);GO:0005741(mitochondrial outer membrane);GO:0005750(mitochondrial respiratory chain complex III);GO:0005730(nucleolus);GO:0005774(vacuolar membrane)	100	4.6e-282	gi|125542883|gb|EAY89022.1|	hypothetical protein OsI_10505 [Oryza sativa Indica Group]	69.53	4.2e-199	KOG0960	Mitochondrial processing peptidase, beta subunit, and related enzymes (insulinase superfamily)	O	Posttranslational modification, protein turnover, chaperones	100	3e-97	A2XDW2_ORYSI/262-448	A2XDW2.1 PF05193.16;Peptidase_M16_C;	99.62	8.3e-282	K01412	mitochondrial processing peptidase	EC:3.4.24.64	-
2229	1575	A0A0E0D6E1_9ORYZ	Uncharacterized protein OS=Oryza meridionalis PE=4 SV=1	118	98383	10.3	275691	101963	92285	8	7	0.766	8	yes	down	-	-	-	-	-	-	-	99.53	0	gi|218197284|gb|EEC79711.1|	hypothetical protein OsI_21014 [Oryza sativa Indica Group]	34.33	6.6e-98	-	-	-	-	94.92	1.8e-24	C5YVW6_SORBI/15-73	C5YVW6.1 PF06972.6;DUF1296;	-	-	-	-	-	-
2558	706	A0A0E0G3I8_ORYNI	Uncharacterized protein OS=Oryza nivara PE=4 SV=1	80	43200	20.5	275691	101963	92285	8	6	0.766	6	yes	down	-	-	-	-	-	-	-	97.93	1.5e-198	gi|218190282|gb|EEC72709.1|	hypothetical protein OsI_06304 [Oryza sativa Indica Group]	60.1	1.8e-123	-	-	-	-	100	4.9e-88	I1NYE8_ORYGL/198-367	I1NYE8.1 PF04862.7;DUF642;	-	-	-	-	-	-
2755	2000	A0A0D3FAE7_9ORYZ	Uncharacterized protein OS=Oryza barthii PE=4 SV=1	64	32798	12.7	275691	101963	92285	5	4	0.766	3	yes	down	94.65	4.9e-157	sp|Q6ZGU9|EXPA5_ORYSJ	Expansin-A5 OS=Oryza sativa subsp. japonica GN=EXPA5 PE=2 SV=1	GO:0009664(plant-type cell wall organization)	-	GO:0005576(extracellular region);GO:0016020(membrane)	94.65	2.3e-156	gi|115448643|ref|NP_001048101.1|	Os02g0744200 [Oryza sativa Japonica Group]	73.53	1.4e-98	-	-	-	-	84.54	1.5e-40	Q0DXM3_ORYSJ/99-187	Q0DXM3.1 PF03330.13;DPBB_1;	-	-	-	-	-	-
3304	2463	H2KWN7_ORYSJ	Isoflavone reductase, putative, expressed OS=Oryza sativa subsp. japonica GN=LOC_Os12g16410 PE=4 SV=1	35	34144	19.8	275691	101963	92285	6	2	0.766	3	yes	down	73.16	1.1e-73	sp|P52581|IFRH_LUPAL	Isoflavone reductase homolog OS=Lupinus albus PE=2 SV=1	-	GO:0005488(binding);GO:0016491(oxidoreductase activity)	-	100	1.2e-134	gi|108862460|gb|ABG21956.1|	Isoflavone reductase, putative, expressed [Oryza sativa Japonica Group]	70.37	5.6e-71	-	-	-	-	100	6e-96	Q2QUF6_ORYSJ/8-305	Q2QUF6.1 PF05368.8;NmrA;	69.31	1e-67	K00224	-	-	ko00351(1,1,1-Trichloro-2,2-bis(4-chlorophenyl)ethane (DDT));ko00364(Fluorobenzoate degradation);ko00628(Fluorene degradation);ko00640(Propanoate metabolism)
1900	1312	A0A0D3H325_9ORYZ	Transmembrane 9 superfamily member OS=Oryza barthii PE=3 SV=1	166	85480	12.6	275691	101963	92285	8	4	0.767	3	yes	down	50.4	2.7e-170	sp|Q92544|TM9S4_HUMAN	Transmembrane 9 superfamily member 4 OS=Homo sapiens GN=TM9SF4 PE=1 SV=2	-	-	GO:0016021(integral to membrane)	96.58	0	gi|125604290|gb|EAZ43615.1|	hypothetical protein OsJ_28236 [Oryza sativa Japonica Group]	77.94	1.6e-269	KOG1278	Endosomal membrane proteins, EMP70	U	Intracellular trafficking, secretion, and vesicular transport	91.88	9.4e-279	B4FAD7_MAIZE/56-597	B4FAD7.1 PF02990.11;EMP70;	-	-	-	-	-	-
2288	1624	A0A0D9ZZL6_9ORYZ	Uncharacterized protein OS=Oryza glumipatula PE=4 SV=1	110	88012	21.3	275691	101963	92285	19	14	0.767	6	yes	down	53.43	1.6e-128	sp|Q94CC0|Y5994_ARATH	Uncharacterized protein At5g49945 OS=Arabidopsis thaliana GN=At5g49945 PE=1 SV=1	-	-	GO:0005789(endoplasmic reticulum membrane);GO:0016021(integral to membrane)	99.38	1.1e-255	gi|218196854|gb|EEC79281.1|	hypothetical protein OsI_20075 [Oryza sativa Indica Group]	56.13	9e-139	KOG2357	Uncharacterized conserved protein	S	Function unknown	90.34	2.2e-153	F2E7U4_HORVD/157-477	F2E7U4.1 PF07946.9;DUF1682;	-	-	-	-	-	-
3130	2306	J3MPL2_ORYBR	Ferredoxin OS=Oryza brachyantha GN=102708170 PE=3 SV=1	41	17116	30	275691	101963	92285	4	4	0.767	5	yes	down	92.09	9e-66	sp|A2YQD9|FER1_ORYSI	Ferredoxin-1, chloroplastic OS=Oryza sativa subsp. indica GN=ADI1 PE=1 SV=1	GO:0006810(transport)	GO:0051537(2 iron, 2 sulfur cluster binding);GO:0009055(electron carrier activity);GO:0046872(metal ion binding)	-	100	1e-71	gi|573953508|ref|XP_006659025.1|	PREDICTED: ferredoxin-1, chloroplastic-like [Oryza brachyantha]	57.14	2.8e-41	-	-	-	-	98.67	2.4e-38	FER1_ORYSI/51-125	A2YQD9.1 PF00111.22;Fer2;	92.09	1.3e-65	K02639	ferredoxin	-	ko00195(Photosynthesis)
[truncated: 403 more rows]

## Sheet: up-regualted proteins
group_ID	prot_hit_num	prot_acc	prot_desc	prot_score	prot_mass	prot_cover	total_spectra	spectra	unique_spectra	peptide	unique_peptide	quant_ratio(HT_VS_CK)	quant_number(HT_VS_CK)	significance(HT_VS_CK)	regulation(HT_VS_CK)	Uniprot_Swissprot Identity	Uniprot_Swissprot E_Value	Uniprot_Swissprot Accession	Uniprot_Swissprot Description	GO Biological_Process	GO Molecular_Function	GO Cellular_Component	NR Identity	NR E_Value	NR Accession	NR Description	KOG Identity	KOG E_Value	KOG ID	KOG Functional Description	KOG Code	KOG Functional Category	Pfam Identity	Pfam E_Value	Pfam Accession	Pfam Description	KEGG Identity	KEGG E_Value	KEGG KO	KEGG KO Description	EC	KEGG Pathway
[truncated: 223 more rows]
