# Supplementary material for: An Integrative Analysis of the Transcriptome and Proteome of Rice Grain Chalkiness Formation Under High Temperature
Source: Plants (Basel). 2024 Nov 26;13(23):3309. doi: 10.3390/plants13233309 (PMC11644674; doi:10.3390/plants13233309)
Supplement: Supplementary file 1 [file plants-13-03309-s001.zip › Table S3-Genes regulated in both transciptons and protemoes.xlsx]

## Sheet: UP-protein VS transcriptome
The expression pattern of the common genes in proteome and transcriptome
up-gene_proteome	gene_proteome	gene-transcriptome	descriptions
LOC_Os01g50910	up	up	late embryogenesis abundant protein, group 3
LOC_Os01g64520	up	up	uricase
LOC_Os01g71090	up	up	xylanase inhibitor
LOC_Os02g15178	up	up	GluB1
LOC_Os02g16820	up	up	glutelin
LOC_Os02g16830	up	up	glutelin
LOC_Os02g51620	up	up	glycosyl hydrolase family 3 protein
LOC_Os02g51750	up	up	OsANN1
LOC_Os03g14180	up	up	OsHSP26.7
LOC_Os03g15960	up	up	OsHsp17.9A
LOC_Os03g20680	up	up	OsLEA3-2
LOC_Os03g29190	up	up	PDI, putative
LOC_Os03g29240	up	up	PDI, putative
LOC_Os03g46100	up	up	cupin domain containing protein
LOC_Os03g50490	up	up	OsGS1; 3
LOC_Os03g57960	up	up	OsCDP3.10; qSP3
LOC_Os04g28420	up	up	rFKBP65; OsFKBP65
LOC_Os04g41960	up	up	NADP-dependent oxidoreductase
LOC_Os05g07720	up	up	OsTAR1
LOC_Os05g26620	up	up	PROLM14 - Prolamin precursor
LOC_Os08g36900	up	up	RAmy3E; AmyII-3，
LOC_Os10g36180	up	up	expressed protein
LOC_Os10g38489	up	up	OsGSTU4
LOC_Os11g37270	up	up	AMBP1 - Antimicrobial peptide MBP-1 family protein precursor
LOC_Os12g36830	up	up	RSOsPR10
LOC_Os12g38150	up	up	osmotin, putative
LOC_Os03g02050	up	down	LTPL151 - Protease inhibitor/seed storage/LTP family protein precursor
LOC_Os01g04190	up	no-diff	transporter family protein
LOC_Os01g05490	up	no-diff	triosephosphate isomerase, cytosolic, putative
LOC_Os01g08860	up	no-diff	Oshsp18.0-CII
LOC_Os01g12730	up	no-diff	ras-related protein, putative
LOC_Os01g47410	up	no-diff	aspartic proteinase oryzasin-1 precursor
LOC_Os01g48420	up	no-diff	peroxiredoxin
LOC_Os01g50310	up	no-diff	VIP1 protein, putative
LOC_Os01g50700	up	no-diff	dehydrin family protein
LOC_Os01g52830	up	no-diff	DUF1264 domain containing protein
LOC_Os01g53520	up	no-diff	reticulon domain containing protein, putative
LOC_Os01g55690	up	no-diff	glutelin, putative
LOC_Os01g55830	up	no-diff	RGST II; OsGSTF2
LOC_Os01g56470	up	no-diff	XB24
LOC_Os01g67310	up	no-diff	OspPLAIIα
LOC_Os02g02890	up	no-diff	OsCYP2; LRT2
LOC_Os02g08490	up	no-diff	OsClpB-m
LOC_Os02g14600	up	no-diff	glutelin, putative
LOC_Os02g15070	up	no-diff	glutelin, putative
LOC_Os02g15090	up	no-diff	GluD; GluD-1
LOC_Os02g15150	up	no-diff	glutelin, putative
LOC_Os02g15169	up	no-diff	GluB1
LOC_Os02g15250	up	no-diff	late embryogenesis abundant domain-containing protein
LOC_Os02g25640	up	no-diff	GluC-1
LOC_Os02g25860	up	no-diff	glutelin, putative
LOC_Os02g28980	up	no-diff	rFKBP75
LOC_Os02g32490	up	no-diff	AMP-binding enzyme, putative
LOC_Os02g35039	up	no-diff	NAD dependent epimerase/dehydratase family protein
LOC_Os02g54140	up	no-diff	hsp20/alpha crystallin family protein
LOC_Os02g54254	up	no-diff	OsLKR/SDH
LOC_Os02g54700	up	no-diff	RNA recognition motif containing protein,
LOC_Os02g54780	up	no-diff	CYPRO4, putative
LOC_Os03g02260	up	no-diff	DnaK family protein
LOC_Os03g04080	up	no-diff	expressed protein
LOC_Os03g04460	up	no-diff	outer mitochondrial membrane porin, putative
LOC_Os03g04970	up	no-diff	T-complex protein, putative
LOC_Os03g07180	up	no-diff	embryonic protein DC-8, putative
LOC_Os03g07570	up	no-diff	aminotransferase,
LOC_Os03g16030	up	no-diff	OsHSP18.0-CI; OsMSR3
LOC_Os03g16040	up	no-diff	OsHSP17.7
LOC_Os03g16920	up	no-diff	DnaK family protein, putative
LOC_Os03g18850	up	no-diff	JIOsPR10
LOC_Os03g19290	up	no-diff	mitochondrial import inner membrane translocase subunit Tim17
LOC_Os03g21210	up	no-diff	OsGLU1; OsGH9A1
LOC_Os03g31360	up	no-diff	glutelin, putative
LOC_Os03g49190	up	no-diff	oleosin, putative
LOC_Os03g57430	up	no-diff	expressed protein
LOC_Os03g63740	up	no-diff	NFD2, putative
LOC_Os04g10240	up	no-diff	nicotiana lesion-inducing like
LOC_Os04g38390	up	no-diff	wound/stress protein, putative
LOC_Os04g38530	up	no-diff	aldose 1-epimerase
LOC_Os04g42930	up	no-diff	OsGRX14
LOC_Os04g46200	up	no-diff	oleosin, putative
LOC_Os04g49980	up	no-diff	late embryogenesis abundant group 1, putative
LOC_Os04g52450	up	no-diff	Osl2
LOC_Os04g52960	up	no-diff	nucleolin, putative
LOC_Os05g02060	up	no-diff	mitochondrial import inner membrane translocase subunit Tim17
LOC_Os05g02530	up	no-diff	OsDHAR1
LOC_Os05g04630	up	no-diff	retrotransposon protein, putative, SINE subclass
LOC_Os05g04870	up	no-diff	oxidoreductase, short chain dehydrogenase/reductase family protein
LOC_Os05g23860	up	no-diff	rab GDP dissociation inhibitor alpha, putative,
LOC_Os05g26440	up	no-diff	PROLM10 - Prolamin precursor
LOC_Os05g28210	up	no-diff	OsEm1; EMP1
LOC_Os05g33400	up	no-diff	basic 7S globulin precursor
LOC_Os05g34540	up	no-diff	rab GDP dissociation inhibitor alpha, putative
LOC_Os05g39250	up	no-diff	phosphatidylethanolamine-binding protein
LOC_Os05g44050	up	no-diff	OsRab7B3; OsRab7
LOC_Os05g44340	up	no-diff	OsClpB-cyt; HSP100
LOC_Os05g46480	up	no-diff	OsLEA3; OsLEA3-1
LOC_Os05g48422	up	no-diff	60S ribosomal protein-related
LOC_Os05g49200	up	no-diff	aspartic proteinase oryzasin-1 precursor
LOC_Os06g02180	up	no-diff	CSLD2 - cellulose synthase-like family
LOC_Os06g04380	up	no-diff	aminomethyltransferase
LOC_Os06g11812	up	no-diff	wound/stress protein
LOC_Os06g15990	up	no-diff	OsALDH2B1
LOC_Os06g22960	up	no-diff	OsTIP2; 2
LOC_Os06g29180	up	no-diff	erythronate-4-phosphate dehydrogenase domain containing protein
LOC_Os06g39875	up	no-diff	ras-related protein, putative,
LOC_Os06g42000	up	no-diff	peroxiredoxin
LOC_Os06g45710	up	no-diff	phosphoglycerate kinase protein
LOC_Os06g46900	up	no-diff	HSA32
LOC_Os06g49480	up	no-diff	peptidyl-prolyl cis-trans isomerase, putative
LOC_Os06g51150	up	no-diff	OsCATB
LOC_Os07g04240	up	no-diff	succinate dehydrogenase flavoprotein subunit,mitochondrial precursor
LOC_Os07g08840	up	no-diff	OsTrx23; OsTRXh1
LOC_Os07g08950	up	no-diff	FAD-linked oxidoreductase protein
LOC_Os07g11920	up	no-diff	PROLM22 - Prolamin precursor
LOC_Os07g17010	up	no-diff	chalcone synthase
LOC_Os07g36080	up	no-diff	oxygen evolving enhancer protein 3 domain containing
LOC_Os07g44430	up	no-diff	PER1A; Os1-CysPrxA
LOC_Os08g02400	up	no-diff	40S ribosomal protein S13, putative
LOC_Os08g09200	up	no-diff	aconitate hydratase protein, putative
LOC_Os08g09250	up	no-diff	glyoxalase family protein, putative
LOC_Os08g09350	up	no-diff	gar2, putative,
LOC_Os08g23870	up	no-diff	late embryogenesis abundant group 1, putative
LOC_Os08g39350	up	no-diff	glycerophosphoryl diester phosphodiesterase family protein
LOC_Os08g41390	up	no-diff	rFKBP64
LOC_Os09g02180	up	no-diff	expressed protein
LOC_Os09g16910	up	no-diff	cysteine desulfurase 1, mitochondrial precursor
LOC_Os09g27830	up	no-diff	PDIL2; 3
LOC_Os09g30412	up	no-diff	hsp82B
LOC_Os09g30418	up	no-diff	heat shock protein, putative
LOC_Os09g36280	up	no-diff	glycosyl hydrolases family 17, putative
LOC_Os09g37860	up	no-diff	NOL1/NOP2/sun family protein, putative
LOC_Os10g06720	up	no-diff	aldose 1-epimerase, putative
LOC_Os10g08022	up	no-diff	AldC-a
LOC_Os10g26060	up	no-diff	OsGluA2; qGPC-10
LOC_Os10g26070	up	no-diff	pentatricopeptide, putative
LOC_Os10g32680	up	no-diff	FLO7
LOC_Os10g35050	up	no-diff	OsTIP3; 1
LOC_Os11g05170	up	no-diff	expressed protein
LOC_Os11g08100	up	no-diff	eukaryotic aspartyl protease domain containing protein
LOC_Os11g24070	up	no-diff	LTPL10 - Protease inhibitor/seed storage/LTP family protein precursor
LOC_Os11g32260	up	no-diff	lysosomal alpha-mannosidase precursor
LOC_Os11g34720	up	no-diff	Ser/Thr protein phosphatase family protein, putative
LOC_Os12g05210	up	no-diff	expressed protein
LOC_Os12g05540	up	no-diff	Ser/Thr protein phosphatase family protein, putative
LOC_Os12g41390	up	no-diff	homocysteine S-methyltransferase protein, putative

## Sheet: Down-protein VS transcriptome
The expression pattern of the common genes in proteome and transcriptome
down-gene_proteome	gene_proteome	gene_transcriptome	descriptions
LOC_Os08g28670	down	up	pathogenesis-related Bet v I family protein
LOC_Os02g09510	down	up	limonoid UDP-glucosyltransferase
LOC_Os11g47820	down	up	glucan endo-1,3-beta-glucosidase precursor
LOC_Os04g41620	down	down	CHIT2 - Chitinase family protein precursor
LOC_Os04g39150	down	down	pathogenesis-related Bet v I family protein, putative
LOC_Os09g27750	down	down	OsACO2; OsACO1
LOC_Os01g28500	down	down	SCP-like extracellular protein
LOC_Os02g16730	down	down	expansin precursor
LOC_Os06g35970	down	down	PFL
LOC_Os03g54910	down	down	X8 domain containing protein
LOC_Os11g45990	down	down	von Willebrand factor type A domain containing protein
LOC_Os06g51084	down	down	1,4-alpha-glucan-branching enzyme, chloroplast precursor, putative
LOC_Os10g40720	down	down	expansin precursor
LOC_Os03g44420	down	down	tubulin/FtsZ domain containing protein, putative
LOC_Os06g20320	down	down	peptidyl-prolyl cis-trans isomerase, FKBP-type
LOC_Os02g10800	down	down	OsBT1
LOC_Os02g58490	down	down	OsAGO1c
LOC_Os06g09450	down	down	RSUS2; RSs1
LOC_Os03g12290	down	down	OsGSr; OsGS1
LOC_Os04g44840	down	down	glycosyl hydrolase family 3 protein
LOC_Os02g34860	down	down	Regulator of chromosome condensation domain containing protein
LOC_Os12g14070	down	down	cpHSP70-2; flo11-2
LOC_Os01g18320	down	down	protoporphyrinogen oxidase, chloroplast precursor
LOC_Os11g06720	down	down	ASR1; OsASR1
LOC_Os03g52460	down	down	OsAGPL1
LOC_Os07g46350	down	down	OsSCP40 - Putative Serine Carboxypeptidase homologue
LOC_Os06g02780	down	down	aspartic protease, putative
LOC_Os02g57240	down	down	oxidoreductase, aldo/keto reductase family protein
LOC_Os10g39420	down	down	SPK
LOC_Os07g42490	down	down	RSUS3; SUS3
LOC_Os05g34320	down	down	beta-hexosaminidase precursor
LOC_Os07g48920	down	down	OsALDH22A1
LOC_Os01g72340	down	down	beta-galactosidase, putative
LOC_Os07g48030	down	down	peroxidase precursor
LOC_Os02g36680	down	down	expressed protein
LOC_Os03g60090	down	down	methylenetetrahydrofolate reductase
LOC_Os11g40590	down	down	DUF1399 containing protein, putative
LOC_Os12g05050	down	down	stem-specific protein TSJT1, putative
LOC_Os03g60740	down	down	expressed protein
LOC_Os06g04200	down	down	OsGBSSI
LOC_Os12g05650	down	down	ACT domain containing protein
LOC_Os03g18590	down	down	malonyl CoA-acyl carrier protein transacylase, mitochondrial precursor
LOC_Os02g44108	down	down	expansin precursor
LOC_Os01g15020	down	down	OsTPR1; ASPR2
LOC_Os07g08340	down	down	OsPK2; PKpα1
LOC_Os07g42440	down	down	GLO5
LOC_Os03g53800	down	down	periplasmic beta-glucosidase precursor
LOC_Os07g02200	down	down	plastocyanin-like domain containing protein
LOC_Os06g02380	down	down	Cpn60β1
LOC_Os08g25734	down	down	OsAGPS2b
LOC_Os01g04200	down	down	metallo-beta-lactamase family protein
LOC_Os07g46480	down	down	eukaryotic aspartyl protease domain containing protein
LOC_Os10g30210	down	down	expressed protein
LOC_Os09g12660	down	down	OsAGPS1
LOC_Os02g42350	down	down	nitrilase, putative
LOC_Os03g57790	down	down	OsRad6; OsUBC9
LOC_Os06g12450	down	down	OsSSIIa SSII-3
LOC_Os05g01270	down	no-diff	OsCYP20-2
LOC_Os01g47780	down	no-diff	fasciclin domain containing protein
LOC_Os03g08790	down	no-diff	OsAP25
LOC_Os10g30156	down	no-diff	SSII-1
LOC_Os04g47250	down	no-diff	cytochrome P450, putative
LOC_Os07g10570	down	no-diff	PROLM25 - Prolamin precursor
LOC_Os08g41290	down	no-diff	AIR12, putative
LOC_Os04g33720	down	no-diff	OSINV4
LOC_Os03g25350	down	no-diff	OsLTPL36
LOC_Os11g10460	down	no-diff	peroxidase precursor,
LOC_Os07g40290	down	no-diff	OsGH3.8; OsGH3-8
LOC_Os03g48220	down	no-diff	expressed protein
LOC_Os06g38040	down	no-diff	retrotransposon protein, putative, unclassified
LOC_Os05g43360	down	no-diff	NADH dehydrogenase flavoprotein 2, mitochondrial precursor
LOC_Os08g39270	down	no-diff	fasciclin domain containing protein
LOC_Os03g48740	down	no-diff	OsIAGLU; OsIAGT1
LOC_Os01g16870	down	no-diff	OsAGO4a
LOC_Os01g55190	down	no-diff	expressed protein
LOC_Os01g68790	down	no-diff	RNA recognition motif containing protein
LOC_Os01g63580	down	no-diff	glycerol-3-phosphate acyltransferase
LOC_Os08g03410	down	no-diff	glutelin, putative
LOC_Os12g16890	down	no-diff	PROLM28 - Prolamin precursor
LOC_Os07g39710	down	no-diff	NADH dehydrogenase iron-sulfur protein 4, mitochondrial
LOC_Os01g09510	down	no-diff	60S acidic ribosomal protein
LOC_Os01g65460	down	no-diff	beta-galactosidase precursor
LOC_Os01g65790	down	no-diff	pectinesterase
LOC_Os08g08960	down	no-diff	OsGLP8-2; GER3
LOC_Os09g29490	down	no-diff	peroxidase precursor
LOC_Os01g16450	down	no-diff	peroxidase precursor
LOC_Os05g04510	down	no-diff	OsSAMS1
LOC_Os05g30400	down	no-diff	expressed protein
LOC_Os11g32240	down	no-diff	cytochrome P450 51,
LOC_Os12g38900	down	no-diff	chorismate mutase, chloroplast precursor
LOC_Os04g40840	down	no-diff	elongator complex protein 3,
LOC_Os01g17170	down	no-diff	YGL8
LOC_Os07g13980	down	no-diff	OsAPL4; OsAGPL4
LOC_Os01g50030	down	no-diff	OsPEAMT1
LOC_Os08g44840	down	no-diff	SLG
LOC_Os05g48900	down	no-diff	fasciclin domain containing protein
LOC_Os01g74660	down	no-diff	dihydroflavonol-4-reductase, putative
LOC_Os01g54430	down	no-diff	plastocyanin-like domain containing protein
LOC_Os06g48030	down	no-diff	peroxidase precursor,
LOC_Os07g11650	down	no-diff	LTPL164 - Protease inhibitor/seed storage/LTP family protein
LOC_Os12g43450	down	no-diff	thaumatin family domain containing protein
LOC_Os03g42130	down	no-diff	gibberellin 20 oxidase 2,
LOC_Os12g07010	down	no-diff	ribosomal protein L3,
LOC_Os02g45070	down	no-diff	OsAGO1a
LOC_Os03g55410	down	no-diff	peroxidase precursor
LOC_Os02g50240	down	no-diff	OsGS1; OsGS1
LOC_Os05g30530	down	no-diff	40S ribosomal protein S4, putative
LOC_Os03g48110	down	no-diff	expressed protein
LOC_Os10g41470	down	no-diff	60S ribosomal protein L27-3, putative
LOC_Os04g39980	down	no-diff	DAO
LOC_Os04g45470	down	no-diff	Glup3; OsVPE1
LOC_Os07g02350	down	no-diff	casein kinase II subunit alpha-2,
LOC_Os09g31080	down	no-diff	induced stolen tip protein TUB8
LOC_Os05g42150	down	no-diff	OsGH3-4
LOC_Os04g33630	down	no-diff	OsFd2
LOC_Os02g05120	down	no-diff	expressed protein
LOC_Os01g02050	down	no-diff	phosphoenolpyruvate carboxylase
LOC_Os03g09250	down	no-diff	pRINO1; OsINO1-1
LOC_Os01g10850	down	no-diff	peroxidase precursor
LOC_Os09g33680	down	no-diff	Os9BGlu31
LOC_Os01g19840	down	no-diff	60S ribosomal protein L29-2, putative
LOC_Os02g36150	down	no-diff	cytochrome P450, putative
LOC_Os04g55650	down	no-diff	Oryzain α; Oryzain α-A
LOC_Os01g16520	down	no-diff	glutamyl-tRNA synthetase, cytoplasmic
LOC_Os08g42980	down	no-diff	la domain containing protein
LOC_Os03g19890	down	no-diff	NADH dehydrogenase 1 alpha subcomplex subunit 5
LOC_Os09g29710	down	no-diff	beta-expansin precursor
LOC_Os06g43850	down	no-diff	ATP synthase F1, delta subunit family protein
LOC_Os01g32800	down	no-diff	proteasome subunit,
LOC_Os07g49110	down	no-diff	D-alanine--D-alanine ligase family
LOC_Os12g38000	down	no-diff	60S ribosomal protein L8, putative
LOC_Os03g19410	down	no-diff	OsPOP7 - Putative Prolyl Oligopeptidase homologue
LOC_Os11g05760	down	no-diff	OsProCP5 - Putative Lysosomal Pro-x Carboxypeptidase homologue
LOC_Os12g07220	down	no-diff	bacterial transferase hexapeptide domain containing protein
LOC_Os10g22380	down	no-diff	OsERS1
LOC_Os02g02320	down	no-diff	OsSCP6 - Putative Serine Carboxypeptidase homologue
LOC_Os03g17690	down	no-diff	OsAPX1; OsAPXa
LOC_Os03g10940	down	no-diff	CK2α3
LOC_Os05g46580	down	no-diff	polyprenyl synthetase, putative
LOC_Os03g36750	down	no-diff	cbbY, putative
LOC_Os11g21990	down	no-diff	expressed protein
LOC_Os03g12560	down	no-diff	expressed protein
LOC_Os05g07710	down	no-diff	WD40-like domain containing protein
LOC_Os03g55280	down	no-diff	semialdehyde dehydrogenase, NAD binding domain containing protein
LOC_Os04g54810	down	no-diff	beta-D-xylosidase, putative
LOC_Os01g25610	down	no-diff	40S ribosomal protein S4, putative
LOC_Os07g45090	down	no-diff	NADH-ubiquinone oxidoreductase 51 kDa subunit, mitochondrial
LOC_Os03g03350	down	no-diff	polygalacturonase, putative
LOC_Os04g53220	down	no-diff	signal recognition particle 14 kDa protein
LOC_Os04g42010	down	no-diff	RNA binding protein,
LOC_Os01g22010	down	no-diff	S-adenosylmethionine synthetase
LOC_Os08g05820	down	no-diff	monocopper oxidase, putative
LOC_Os09g07120	down	no-diff	OsRpoTm
LOC_Os03g51160	down	no-diff	fb27, putative,
LOC_Os08g30740	down	no-diff	ABC transporter, ATP-binding protein, putative
LOC_Os02g18380	down	no-diff	60S ribosomal protein L27-3, putative, expressed
LOC_Os01g70320	down	no-diff	expressed protein
LOC_Os03g36540	down	no-diff	Chl9; OsCHLI
LOC_Os10g30870	down	no-diff	expressed protein
LOC_Os11g07020	down	no-diff	AldP
LOC_Os02g03330	down	no-diff	OsLIL3
LOC_Os02g09940	down	no-diff	peroxiredoxin, putative
LOC_Os01g64960	down	no-diff	psbS1
LOC_Os01g71670	down	no-diff	OsGLN2
LOC_Os02g07230	down	no-diff	porphobilinogen deaminase, chloroplast precursor
LOC_Os06g06260	down	no-diff	OsGLIP2
LOC_Os03g32050	down	no-diff	peroxidase precursor, putative
LOC_Os07g11110	down	no-diff	NAD dependent epimerase/dehydratase family protein, putative
LOC_Os05g15530	down	no-diff	aminotransferase domain containing protein
LOC_Os09g04110	down	no-diff	coatomer alpha subunit, putative
LOC_Os07g46840	down	no-diff	OsSDR110C-MI2
LOC_Os06g44620	down	no-diff	Os4CL4; RAL1
LOC_Os07g11120	down	no-diff	hydrolase, NUDIX family, domain containing protein, expressed
LOC_Os01g32870	down	no-diff	heat shock protein DnaJ, putative
LOC_Os01g62350	down	no-diff	60S ribosomal protein L36-2, putative, expressed
LOC_Os03g50340	down	no-diff	coatomer alpha subunit, putative
LOC_Os04g19740	down	no-diff	transketolase, chloroplast precursor
LOC_Os01g09200	down	no-diff	AGC_AGC_other_NDRh_TRCd.1 - ACG kinases include homologs to PKA, PKG and PKC, expressed
LOC_Os02g08380	down	no-diff	LA2; LAZY2
LOC_Os02g39920	down	no-diff	AT hook motif family protein, expressed
LOC_Os03g28330	down	no-diff	RSUS1; SUS1
LOC_Os12g27940	down	no-diff	expressed protein
LOC_Os06g06790	down	no-diff	OsPDIL1-5 protein disulfide isomerase PDIL1-5,
LOC_Os09g07900	down	no-diff	ubiquitin-protein ligase 1, putative
LOC_Os01g31800	down	no-diff	Core histone H2A/H2B/H3/H4 domain containing protein
LOC_Os03g58204	down	no-diff	ribosomal protein L4, putative
LOC_Os05g49930	down	no-diff	GRAS family transcription factor domain containing protein
LOC_Os08g19420	down	no-diff	O-methyltransferase, putative
LOC_Os11g11390	down	no-diff	ribosomal protein, putative
LOC_Os02g56014	down	no-diff	40S ribosomal protein S30, putative
LOC_Os01g50760	down	no-diff	FPPS
LOC_Os05g19370	down	no-diff	60S ribosomal protein L15, putative
LOC_Os03g58630	down	no-diff	thioredoxin, putative
LOC_Os06g03180	down	no-diff	expressed protein
LOC_Os01g05820	down	no-diff	gamma-glutamyltranspeptidase 1 precursor
LOC_Os01g54860	down	no-diff	NOG1
LOC_Os06g01200	down	no-diff	zinc finger, C3HC4 type domain containing protein
LOC_Os06g02220	down	no-diff	MTA/SAH nucleosidase, putativ
LOC_Os07g43390	down	no-diff	OsDPE1
LOC_Os04g40850	down	no-diff	26S proteasome non-ATPase regulatory subunit 6, putative
LOC_Os08g20660	down	no-diff	sucrose-phosphate synthase, putative
LOC_Os05g51540	down	no-diff	expressed protein
LOC_Os01g18070	down	no-diff	bacterial transferase hexapeptide domain containing protein
LOC_Os02g09250	down	no-diff	cytochrome P450 71D10, putative
LOC_Os12g13130	down	no-diff	ZOS12-03 - C2H2 zinc finger protein
LOC_Os06g37560	down	no-diff	OsBGal2
LOC_Os01g54870	down	no-diff	60S ribosomal protein L18a, putative
LOC_Os11g03400	down	no-diff	ribosomal protein, putative
LOC_Os01g39270	down	no-diff	NAD binding domain of 6-phosphogluconate dehydrogenase containing protein,
LOC_Os01g47660	down	no-diff	60S ribosomal protein L18a, putative,
LOC_Os02g12850	down	no-diff	RNA recognition motif containing protein
LOC_Os04g33060	down	no-diff	NAD dependent epimerase/dehydratase family protein
LOC_Os12g21890	down	no-diff	PTEN, putative, expressed
LOC_Os02g03730	down	no-diff	SWIB/MDM2 domain containing protein
LOC_Os06g15420	down	no-diff	OsAS2
LOC_Os01g55040	down	no-diff	1,3-beta-glucan synthase component, putativ
LOC_Os06g02470	down	no-diff	ATOZI1, putative, expressed
LOC_Os01g42070	down	no-diff	kinesin motor domain containing protein, putative
LOC_Os01g51410	down	no-diff	glycine dehydrogenase, putative
LOC_Os12g01200	down	no-diff	senescence-induced receptor-like serine/threonine-protein kinase precursor,
LOC_Os01g07370	down	no-diff	KIP1, putative, expressed
LOC_Os01g24680	down	no-diff	3-hydroxyacyl-CoA dehydrogenase, putative
LOC_Os02g09240	down	no-diff	cytochrome P450 71D8, putative,
LOC_Os06g14740	down	no-diff	NAD binding domain of 6-phosphogluconate dehydrogenase containing protein
LOC_Os07g36465/LOC_Os07g36470	down	no-diff	vacuolar ATP synthase subunit H, putative
LOC_Os02g12310	down	no-diff	OsNAC23; ONAC023
LOC_Os05g06310	down	no-diff	60S ribosomal protein L18-3, putative
LOC_Os01g11620	down	no-diff	GDSL-like lipase/acylhydrolase, putative
LOC_Os03g30460	down	no-diff	vacuolar protein sorting-associated protein 52
LOC_Os03g22180	down	no-diff	60S ribosomal protein L18-3, putative
LOC_Os09g23730	down	no-diff	HMG-Y-related protein A, putative
LOC_Os08g23710	down	no-diff	ribosomal protein L7Ae, putative
LOC_Os01g32364	down	no-diff	Os1bglu1 - beta-mannosidase/glucosidase homologue
LOC_Os12g36170	down	no-diff	HEAT repeat family protein, putative
LOC_Os04g51630	down	no-diff	60S ribosomal protein L7, putative
LOC_Os06g06980	down	no-diff	caffeoyl-CoA O-methyltransferase, putative
LOC_Os06g41110	down	no-diff	tubulin binding cofactor C, putative,
LOC_Os01g05900	down	no-diff	Core histone H2A/H2B/H3/H4 domain containing protein, putative,
LOC_Os03g10510	down	no-diff	OsVDAC5
LOC_Os06g02510	down	no-diff	ribosomal protein L13, putative,
LOC_Os07g49400	down	no-diff	OsAPX2; APXb
LOC_Os08g43040	down	no-diff	transferase family protein, putative,
LOC_Os09g38060	down	no-diff	nicotinate-nucleotide pyrophosphorylase, putative,
LOC_Os03g16824	down	no-diff	spotted leaf 11, putative,
LOC_Os04g40874	down	no-diff	glucose-6-phosphate 1-dehydrogenase, cytoplasmic isoform, putative,
LOC_Os01g68480	down	no-diff	thioredoxin, putative,
LOC_Os03g49600	down	no-diff	Os3BGlu7; bglu1
LOC_Os07g19030	down	no-diff	tic22-like family domain containing protein,
LOC_Os10g31820	down	no-diff	fluG, putative,
LOC_Os03g37970	down	no-diff	ribosomal protein L13, putative,
LOC_Os03g62110	down	no-diff	OsNaPRT1; LTS1
LOC_Os07g44660	down	no-diff	FGGY family of carbohydrate kinases, putative,
LOC_Os08g02120	down	no-diff	OsFK1; OsFKII
LOC_Os12g23980	down	no-diff	OsSUB63
LOC_Os02g17650	down	no-diff	OsVTE1
LOC_Os04g49720	down	no-diff	OsINVINH3
LOC_Os07g37030	down	no-diff	cytochrome b6-f complex iron-sulfur subunit, chloroplast precursor, putative,
LOC_Os01g50770	down	no-diff	OsSPL28; PSL50
LOC_Os05g38520	down	no-diff	60S ribosomal protein L36-2, putative,
LOC_Os02g53200	down	no-diff	glucan endo-1,3-beta-glucosidase precursor, putative, expressed
LOC_Os04g35900	down	no-diff	translocon Tic40, putative, expressed
LOC_Os02g32980	down	no-diff	OsGLP2-1
LOC_Os04g47870	down	no-diff	OsAGO1b
LOC_Os07g26740	down	no-diff	60S ribosomal protein L44, putative, expressed
LOC_Os08g06344	down	no-diff	transposon protein, putative, CACTA, En/Spm sub-class, expressed
LOC_Os03g50540	down	no-diff	2Fe-2S iron-sulfur cluster binding domain containing protein, expressed
LOC_Os01g70300	down	no-diff	AK2
LOC_Os03g51030	down	no-diff	PHYA
LOC_Os10g28610	down	no-diff	KIP1, putative, expressed
LOC_Os02g44230/LOC_Os02g44235	down	no-diff	OsTPP1
LOC_Os03g60380	down	no-diff	cinnamoyl CoA reductase, putative, expressed
LOC_Os01g16040	down	no-diff	PAPST1
LOC_Os04g48230	down	no-diff	dehydration response related protein, putative, expressed
LOC_Os08g06100	down	no-diff	OsCOMT; OsCOMT15
LOC_Os01g25450	down	no-diff	AIG1 family protein, expressed
LOC_Os07g49270	down	no-diff	AMP deaminase, putative, expressed
LOC_Os09g31458	down	no-diff	expressed protein
LOC_Os01g46290	down	no-diff	lipase, putative, expressed
LOC_Os03g50480	down	no-diff	phosphoglucomutase, putative, expressed
LOC_Os07g43980	down	no-diff	OsRH36
LOC_Os08g23180	down	no-diff	fasciclin-like arabinogalactan protein 8 precursor, putative, expressed
LOC_Os02g57450	down	no-diff	Ser/Thr protein phosphatase family protein, putative, expressed
LOC_Os03g02960	down	no-diff	nascent polypeptide-associated complex subunit alpha, putative, expressed
LOC_Os03g63430	down	no-diff	proteasome subunit, putative, expressed
LOC_Os06g05080	down	no-diff	cytochrome c oxidase subunit 5B, mitochondrial precursor, putative, expressed
LOC_Os02g42320	down	no-diff	peptidase, T1 family, putative, expressed
LOC_Os04g50204	down	no-diff	protein transport protein-related, putative, expressed
LOC_Os08g38900	down	no-diff	ROMT-15
LOC_Os09g17760	down	no-diff	expressed protein
LOC_Os10g02350	down	no-diff	transmembrane 9 superfamily member, putative, expressed
LOC_Os06g23160	down	no-diff	bacterial transferase hexapeptide domain containing protein, expressed
LOC_Os09g07294	down	no-diff	OsBIG
LOC_Os10g29470	down	no-diff	OsCAD3
LOC_Os05g19150	down	no-diff	hydrolase, alpha/beta fold family domain containing protein, expressed
LOC_Os05g44130	down	no-diff	gamma-glutamyl hydrolase precursor, putative, expressed
LOC_Os10g41710	down	no-diff	chaperonin, putative, expressed
LOC_Os01g67220	down	no-diff	Os1BGlu4; Os1尾Glu4
LOC_Os03g25970	down	no-diff	KH domain-containing protein, putative, expressed
LOC_Os04g45040	down	no-diff	DEAD-box ATP-dependent RNA helicase, putative, expressed
LOC_Os05g11850	down	no-diff	glycosyl hydrolase family 47 domain contain protein, expressed
LOC_Os10g33270	down	no-diff	OsCYN
LOC_Os02g04540	down	no-diff	retrotransposon protein, putative, unclassified, expressed
LOC_Os02g13530	down	no-diff	40S ribosomal protein S24, putative, expressed
LOC_Os06g37660	down	no-diff	OsPP2A-1
LOC_Os10g28200	down	no-diff	OsGME1
LOC_Os03g52630	down	no-diff	OsGH9A3
LOC_Os05g45930	down	no-diff	IQ calmodulin-binding motif family protein, putative, expressed
LOC_Os07g37250	down	no-diff	THYLAKOID FORMATION1, chloroplast precursor, putative, expressed
LOC_Os02g04480	down	no-diff	cleavage and polyadenylation specificity factor, putative, expressed
LOC_Os03g48850	down	no-diff	OsValRS1
LOC_Os05g27870	down	no-diff	expressed protein
LOC_Os12g35630	down	no-diff	elongation factor TS family protein, expressed
LOC_Os03g22120	down	no-diff	SUS4
LOC_Os05g03480	down	no-diff	acyl-coenzyme A dehydrogenase, mitochondrial precursor, putative, expressed
LOC_Os01g60660	down	no-diff	OsARC
LOC_Os02g35500	down	no-diff	NAD binding domain of 6-phosphogluconate dehydrogenase containing protein, expressed
LOC_Os05g39960	down	no-diff	40S ribosomal protein S26, putative, expressed
LOC_Os07g41800	down	no-diff	peroxisome assembly protein, putative, expressed
LOC_Os07g44640	down	no-diff	OsPRMT3
LOC_Os03g59310	down	no-diff	ribosomal protein, putative, expressed
LOC_Os05g01970	down	no-diff	NAD dependent epimerase/dehydratase family protein, putative, expressed
LOC_Os05g51560	down	no-diff	CK1_CaseinKinase_1.8 - CK1 includes the casein kinase 1 kinases, expressed
LOC_Os10g36870	down	no-diff	OsSH3P2
LOC_Os04g51660	down	no-diff	transferase family protein, putative, expressed
LOC_Os04g52270	down	no-diff	coatomer subunit epsilon, putative, expressed
LOC_Os10g32580	down	no-diff	GDSL-like lipase/acylhydrolase, putative, expressed
LOC_Os11g34350	down	no-diff	RLI
LOC_Os01g43890	down	no-diff	OsSCP4 - Putative Serine Carboxypeptidase homologue, expressed
LOC_Os02g07870	down	no-diff	ATP synthase, putative, expressed
LOC_Os02g14790	down	no-diff	WD domain, G-beta repeat domain containing protein, expressed
LOC_Os10g35990	down	no-diff	DEAD-box ATP-dependent RNA helicase, putative, expressed
LOC_Os03g21940	down	no-diff	60S ribosomal protein L19-3, putative, expressed
LOC_Os06g13810	down	no-diff	OsPFP1β; PFPβ
LOC_Os08g34210	down	no-diff	OsALDH11A3
LOC_Os10g35370	down	no-diff	OsPORB; WGL1
LOC_Os01g67134	down	no-diff	ribosomal L18p/L5e family protein, putative, expressed
LOC_Os01g73550	down	no-diff	mitochondrial-processing peptidase subunit alpha, mitochondrial precursor, putative, expressed
LOC_Os03g58470	down	no-diff	retrotransposon protein, putative, Ty3-gypsy subclass, expressed
LOC_Os05g25640	down	no-diff	cytochrome P450, putative, expressed
LOC_Os06g51220	down	no-diff	OsHMGB1
LOC_Os07g05470	down	no-diff	AIR9 protein, putative, expressed
LOC_Os01g19450	down	no-diff	ACLB-1
LOC_Os03g39610	down	no-diff	chlorophyll A-B binding protein, putative, expressed
LOC_Os04g35570	down	no-diff	Regulator of chromosome condensation domain containing protein, expressed
LOC_Os05g33500	down	no-diff	mTERF domain containing protein, expressed
LOC_Os05g48310	down	no-diff	60S ribosomal protein L35a-3, putative, expressed
LOC_Os07g07220	down	no-diff	LSM domain containing protein, expressed
LOC_Os07g08960	down	no-diff	RNA recognition motif containing protein, expressed
LOC_Os01g36930	down	no-diff	OsUBP6
LOC_Os04g48770	down	no-diff	ubiquitin fusion degradation protein, putative, expressed
LOC_Os01g37960	down	no-diff	hydrolase, putative, expressed
LOC_Os03g03720	down	no-diff	GAPB
LOC_Os04g54670	down	no-diff	retrotransposon protein, putative, unclassified, expressed
LOC_Os01g01060	down	no-diff	40S ribosomal protein S5, putative, expressed
LOC_Os03g05980	down	no-diff	40S ribosomal protein S9-2, putative, expressed
LOC_Os03g13540	down	no-diff	Ser/Thr protein phosphatase family protein, putative, expressed
LOC_Os09g33950	down	no-diff	ferredoxin 1-like isoform 1, putative, expressed
LOC_Os08g35740	down	no-diff	OsOPR7; OPR3
LOC_Os02g18550	down	no-diff	40S ribosomal protein S3a, putative, expressed
LOC_Os02g51040	down	no-diff	expansin precursor, putative, expressed
LOC_Os12g16410	down	no-diff	isoflavone reductase, putative, expressed
LOC_Os08g01380	down	no-diff	OsFd1
LOC_Os01g49360	down	no-diff	FAD-binding and arabino-lactone oxidase domains containing protein, putative, expressed
LOC_Os02g20410	down	no-diff	GTP binding protein, putative, expressed
LOC_Os03g38000	down	no-diff	40S ribosomal protein S3-1, putative, expressed
LOC_Os02g58340	down	no-diff	oligopeptidase, putative, expressed
LOC_Os01g17190	down	no-diff	OsCam3
LOC_Os01g73990	down	no-diff	cytochrome b5-like Heme/Steroid binding domain containing protein, expressed
LOC_Os09g19560	down	no-diff	OsPRMT1
LOC_Os06g04800	down	no-diff	peptidase, T1 family, putative, expressed
LOC_Os09g32820	down	no-diff	uridine/cytidine kinase-like 1, putative, expressed
LOC_Os04g40600	down	no-diff	OsMSRA2.1
LOC_Os04g52120	down	no-diff	OsHAK15
LOC_Os07g44190	down	no-diff	h/ACA ribonucleoprotein complex subunit 4, putative, expressed
LOC_Os08g29160	down	no-diff	5-AMP-activated protein kinase beta-1 subunit-related, putative, expressed
LOC_Os12g09580	down	no-diff	leafbladeless1, putative, expressed
LOC_Os01g03070	down	no-diff	transposon protein, putative, unclassified, expressed
LOC_Os03g54890	down	no-diff	ribosomal protein L13, putative, expressed
LOC_Os07g03230	down	no-diff	eukaryotic translation initiation factor 3 subunit C, putative, expressed
LOC_Os09g25460	down	no-diff	transferase family protein, putative, expressed
LOC_Os10g37480	down	no-diff	STE_PAK_Ste20_STLK.6 - STE kinases include homologs to sterile 7, sterile 11 and sterile 20 from yeast, expressed
LOC_Os02g05340	down	no-diff	proteasome/cyclosome repeat containing protein, expressed
LOC_Os03g25450	down	no-diff	h/ACA ribonucleoprotein complex subunit 4, putative, expressed
LOC_Os07g06710	down	no-diff	tetratricopeptide repeat, putative, expressed
LOC_Os09g12290	down	no-diff	bifunctional aspartokinase/homoserine dehydrogenase, chloroplast precursor, putative, expressed
LOC_Os05g11550	down	no-diff	serine/threonine protein phosphatase 5, putative, expressed
LOC_Os05g11710	down	no-diff	ribosomal protein L5, putative, expressed
LOC_Os05g44310	down	no-diff	OsSec18
LOC_Os02g38470	down	no-diff	B3 DNA binding domain containing protein, expressed
LOC_Os03g03450	down	no-diff	anthranilate phosphoribosyltransferase, chloroplast precursor, putative, expressed
LOC_Os05g38230	down	no-diff	oxidoreductase, aldo/keto reductase family protein, putative, expressed
LOC_Os06g30370	down	no-diff	OsMFT1
LOC_Os02g14059	down	no-diff	ribosomal protein L5, putative, expressed
LOC_Os02g57180	down	no-diff	FLO13; OsNDUFA9
LOC_Os03g02410	down	no-diff	GHMP kinases ATP-binding protein, putative, expressed
LOC_Os08g43170	down	no-diff	hydroxymethylglutaryl-CoA synthase, putative, expressed
LOC_Os05g04520	down	no-diff	OsPti1a; ttm1
LOC_Os12g12850	down	no-diff	ATP-dependent Clp protease ATP-binding subunit clpA homolog,chloroplast precursor, putative, expressed
LOC_Os01g27150	down	no-diff	OsCUL1-1
LOC_Os04g06770	down	no-diff	OsAGO4b
LOC_Os12g33080	down	no-diff	2-oxoglutarate/malate translocator, chloroplast precursor, putative, expressed
LOC_Os01g59930	down	no-diff	NADH-cytochrome b5 reductase, putative, expressed
LOC_Os03g16050	down	no-diff	fructose-1,6-bisphosphatase, putative, expressed
LOC_Os06g07600	down	no-diff	uncharacterized glycosyltransferase, putative, expressed
LOC_Os08g27840	down	no-diff	Osppc2a
LOC_Os05g19670	down	no-diff	Cupin domain containing protein, expressed
LOC_Os05g40820	down	no-diff	ribosomal protein L24, putative, expressed
LOC_Os04g24180	down	no-diff	heat shock protein binding protein, putative, expressed
LOC_Os07g25420	down	no-diff	26S proteasome non-ATPase regulatory subunit 8, putative, expressed
LOC_Os09g32550	down	no-diff	glucan endo-1,3-beta-glucosidase precursor, putative, expressed
LOC_Os02g13990	down	no-diff	U2 small nuclear ribonucleoprotein A, putative, expressed
LOC_Os03g22810	down	no-diff	OssodCc2; RSODA
LOC_Os06g04290	down	no-diff	T47
LOC_Os06g07630	down	no-diff	26S protease regulatory subunit 6A, putative, expressed
LOC_Os05g34310	down	no-diff	OsNAC024
LOC_Os07g32460	down	no-diff	src homology-3 domain protein 3, putative, expressed
LOC_Os07g41750	down	no-diff	40S ribosomal protein S3-1, putative, expressed
LOC_Os01g16240	down	no-diff	OsCam1-3
LOC_Os03g52310	down	no-diff	transposon protein, putative, unclassified, expressed
LOC_Os07g44410	down	no-diff	WD40-like Beta Propeller Repeat family protein, expressed
LOC_Os08g25720	down	no-diff	OsPFP1α3
LOC_Os10g40540	down	no-diff	enoyl-CoA hydratase/isomerase family protein, putative, expressed
LOC_Os01g21180	down	no-diff	translation machinery-associated protein 20, putative, expressed
LOC_Os04g56400	down	no-diff	OsGS2; OsGLN2
LOC_Os05g04630	down	no-diff	retrotransposon protein, putative, SINE subclass, expressed
LOC_Os06g50490	down	no-diff	expressed protein
LOC_Os06g51029	down	no-diff	OsFtsH1 FtsH protease, homologue of AtFtsH1/5, expressed
LOC_Os12g21798	down	no-diff	40S ribosomal protein S3a, putative, expressed
LOC_Os02g56000	down	no-diff	26S protease regulatory subunit 6A, putative, expressed
LOC_Os11g07040	down	no-diff	OsCDPK14
LOC_Os04g52130	down	no-diff	RLIN1; LLM1
LOC_Os07g42170	down	no-diff	60S ribosomal protein, putative, expressed
LOC_Os10g03830	down	no-diff	expressed protein
LOC_Os01g08270	down	no-diff	DNR1
LOC_Os01g13080	down	no-diff	60S acidic ribosomal protein, putative, expressed
LOC_Os01g17180	down	no-diff	proteasome subunit, putative, expressed
LOC_Os02g38810	down	no-diff	26S proteasome non-ATPase regulatory subunit 6, putative, expressed
LOC_Os05g05840	down	no-diff	tRNA synthetase class II core domain containing protein, expressed
LOC_Os09g33500	down	no-diff	transketolase, putative, expressed
LOC_Os10g36690	down	no-diff	dehydration response related protein, putative, expressed
LOC_Os01g56550	down	no-diff	OsTFIIF2-2
LOC_Os02g12650	down	no-diff	puromycin-sensitive aminopeptidase, putative, expressed
LOC_Os02g42700	down	no-diff	thioredoxin, putative, expressed
LOC_Os06g08770	down	no-diff	OIP30; RuvBL2
LOC_Os06g21590	down	no-diff	chlorophyll A-B binding protein, putative, expressed
LOC_Os08g43640	down	no-diff	OsRpn3
LOC_Os11g47520	down	no-diff	glycosyl hydrolase, putative, expressed
LOC_Os05g50380	down	no-diff	OsAGPL1; OsAPL3
LOC_Os01g55350	down	no-diff	Osppc3
LOC_Os04g42380	down	no-diff	ribosomal protein S17, putative, expressed
LOC_Os05g42350	down	no-diff	ferredoxin--nitrite reductase, putative, expressed
LOC_Os06g48780	down	no-diff	60S acidic ribosomal protein, putative, expressed
LOC_Os09g29070	down	no-diff	glucose-6-phosphate isomerase, putative, expressed
LOC_Os10g35110	down	no-diff	alpha-galactosidase precursor, putative, expressed
LOC_Os02g22260	down	no-diff	fruit protein PKIWI502, putative, expressed
LOC_Os03g07300	down	no-diff	ribulose-phosphate 3-epimerase, chloroplast precursor, putative, expressed
LOC_Os06g45120	down	no-diff	OsPLS1; OsVHA-A1
LOC_Os08g38910	down	no-diff	ROMT-17
LOC_Os01g46610	down	no-diff	dehydrogenase, putative, expressed
LOC_Os03g27010	down	no-diff	expressed protein
LOC_Os04g14654	down	no-diff	Sec1 family transport protein, putative, expressed
LOC_Os07g10150	down	no-diff	coatomer subunit gamma-2, putative, expressed
LOC_Os08g27850	down	no-diff	endothelial differentiation-related factor 1, putative, expressed
LOC_Os02g07890	down	no-diff	60S ribosomal protein L27a-3, putative, expressed
LOC_Os03g61920	down	no-diff	electron transfer flavoprotein subunit alpha, mitochondrial precursor, putative, expressed
LOC_Os01g09430	down	no-diff	expressed protein
LOC_Os03g48380	down	no-diff	expressed protein
LOC_Os06g49110	down	no-diff	delta-aminolevulinic acid dehydratase, chloroplast precursor, putative, expressed
LOC_Os07g08030	down	no-diff	ribose-5-phosphate isomerase A, putative, expressed
LOC_Os08g40570	down	no-diff	pyridoxamine 5%27-phosphate oxidase family protein, putative, expressed
LOC_Os01g42520	down	no-diff	DFOT1; EMF1
LOC_Os01g56910	down	no-diff	expressed protein
LOC_Os03g24380	down	no-diff	LOC_Os03g24380
LOC_Os05g41172	down	no-diff	SDG728
LOC_Os03g10340	down	no-diff	NAL21
LOC_Os08g02340	down	no-diff	60S acidic ribosomal protein, putative, expressed
LOC_Os10g27190	down	no-diff	40S ribosomal protein S17, putative, expressed
LOC_Os01g51754	down	no-diff	Amy4A
LOC_Os03g31550	down	no-diff	aldehyde oxidase, putative, expressed
LOC_Os03g57100	down	no-diff	endoplasmic reticulum-Golgi intermediate compartment protein 3, putative, expressed
LOC_Os06g49800	down	no-diff	ubiquitin interaction motif family protein, expressed
LOC_Os07g07000	down	no-diff	OsSYP131a
LOC_Os07g37240	down	no-diff	chlorophyll A-B binding protein, putative, expressed
LOC_Os08g41110	down	no-diff	chaperone protein dnaJ 10, putative, expressed
LOC_Os10g32820	down	no-diff	60S ribosomal protein L21-2, putative, expressed
LOC_Os12g08170	down	no-diff	2-oxo acid dehydrogenases acyltransferase domain containing protein, expressed
LOC_Os02g13140	down	no-diff	xaa-Pro dipeptidase, putative, expressed
LOC_Os05g41480	down	no-diff	domain of unknown function, DUF250 domain containing protein, expressed
LOC_Os08g10480	down	no-diff	heavy metal-associated domain containing protein, expressed
LOC_Os08g19850	down	no-diff	threonyl-tRNA synthetase, mitochondrial precursor, putative, expressed
LOC_Os02g26650	down	no-diff	OsDHCR7
LOC_Os04g43750	down	no-diff	kinase, pfkB family, putative, expressed
LOC_Os02g04840	down	no-diff	CAP1
LOC_Os02g38210	down	no-diff	EF-Tu; gra(t)
LOC_Os08g41790	down	no-diff	phosphoribulokinase/Uridine kinase family protein, expressed
LOC_Os02g48720	down	no-diff	ANT
LOC_Os03g18810	down	no-diff	aminotransferase, classes I and II, domain containing protein, expressed
LOC_Os05g23720	down	no-diff	mitochondrial carrier protein, putative, expressed
LOC_Os06g45820	down	no-diff	OsFtsH2 FtsH protease, homologue of AtFtsH2/8, expressed
LOC_Os01g72240	down	no-diff	uridine 5-monophosphate synthase, putative, expressed
LOC_Os02g05830	down	no-diff	OsRBCS1
LOC_Os02g53060	down	no-diff	peptidase, T1 family, putative, expressed
LOC_Os03g18720	down	no-diff	RNA recognition motif containing protein, putative, expressed
LOC_Os04g47690	down	no-diff	OsHMGB707
LOC_Os08g44340	down	no-diff	monodehydroascorbate reductase, putative, expressed
LOC_Os12g42980	down	no-diff	OsASTOL1; OsOASTL-A2
LOC_Os03g49610	down	no-diff	Os3BGlu8
LOC_Os03g57120	down	no-diff	pRRFNR14
LOC_Os08g25390	down	no-diff	bifunctional aspartokinase/homoserine dehydrogenase, chloroplast precursor, putative, expressed
LOC_Os08g42410	down	no-diff	transketolase, putative, expressed
LOC_Os03g11200	down	no-diff	pre-mRNA-processing factor 39, putative, expressed
LOC_Os03g56190	down	no-diff	cytochrome c oxidase-related, putative, expressed
LOC_Os04g36700	down	no-diff	proteasome subunit, putative, expressed
LOC_Os06g15360	down	no-diff	OsRAD23d
LOC_Os06g34790	down	no-diff	DUF538 domain containing protein, putative, expressed
LOC_Os08g09210	down	no-diff	phosphoribosylamine--glycine ligase, putative, expressed
LOC_Os02g41630	down	no-diff	OsPAL1
LOC_Os08g33120	down	no-diff	RNA recognition motif containing protein, putative, expressed
LOC_Os11g02630	down	no-diff	expressed protein
LOC_Os12g42090	down	no-diff	methyltransferase domain containing protein, putative, expressed
LOC_Os04g54440	down	no-diff	DHT1
LOC_Os07g36190	down	no-diff	OsIPPI1
LOC_Os12g18880	down	no-diff	mago nashi, putative, expressed
LOC_Os12g19381	down	no-diff	OsRBCS3/OsRBCS5
LOC_Os01g42820	down	no-diff	RNA recognition motif containing protein, putative, expressed
LOC_Os03g29460	down	no-diff	60S ribosomal protein, putative, expressed
LOC_Os07g39300	down	no-diff	expressed protein
LOC_Os07g41820	down	no-diff	stress responsive A/B Barrel domain containing protein, expressed
LOC_Os07g43470	down	no-diff	GTP-binding protein, putative, expressed
LOC_Os01g09560	down	no-diff	mitochondrial-processing peptidase subunit alpha, mitochondrial precursor, putative, expressed
LOC_Os03g11410	down	no-diff	mitochondrial-processing peptidase subunit, mitochondrial precursor, putative, expressed
LOC_Os03g45320	down	no-diff	OsIPMDH
LOC_Os02g04320	down	no-diff	WD domain, G-beta repeat domain containing protein, expressed
LOC_Os03g40010	down	no-diff	DEK C terminal domain containing protein, expressed
LOC_Os05g47890	down	no-diff	OsRACK1B
LOC_Os06g22060	down	no-diff	OsPFP1α2
LOC_Os07g48430	down	no-diff	rth1; OsAPY
LOC_Os09g23540	down	no-diff	OsCAD8B
LOC_Os10g36848	down	no-diff	OsCAld5H1; F5H1
LOC_Os06g51510	down	no-diff	expressed protein
LOC_Os07g10720	down	no-diff	40S ribosomal protein S15a, putative, expressed
LOC_Os12g01390	down	no-diff	clathrin heavy chain, putative, expressed
LOC_Os02g01280	down	no-diff	T-complex protein, putative, expressed
LOC_Os02g55440	down	no-diff	OsTMN11
LOC_Os03g38990	down	no-diff	RLS3; HeFP
LOC_Os04g43760	down	no-diff	OsPAL5
LOC_Os07g06880	down	no-diff	gibberellin receptor GID1L2, putative, expressed
LOC_Os12g08280	down	no-diff	inositol-1-monophosphatase, putative, expressed
LOC_Os02g24354	down	no-diff	pyridoxal-dependent decarboxylase protein, putative, expressed
LOC_Os06g45390	down	no-diff	expressed protein
LOC_Os08g44770	down	no-diff	copper/zinc superoxide dismutase, putative, expressed
LOC_Os08g44810	down	no-diff	lactate/malate dehydrogenase, putative, expressed
LOC_Os12g01700	down	no-diff	inactive receptor kinase At2g26730 precursor, putative, expressed
LOC_Os02g36710	down	no-diff	LOC_Os02g36710
LOC_Os03g13970	down	no-diff	OsRPN10
LOC_Os06g40190	down	no-diff	OsPLDα3
LOC_Os01g08660	down	no-diff	aquaporin protein, putative, expressed
LOC_Os02g11050	down	no-diff	OsRpt6
LOC_Os05g35460	down	no-diff	patellin protein, putative, expressed
LOC_Os06g30460	down	no-diff	2-oxo acid dehydrogenases acyltransferase domain containing protein, expressed
LOC_Os07g10830	down	no-diff	OsDGL1
LOC_Os11g41130	down	no-diff	vacuolar protein sorting-associated protein 26, putative, expressed
LOC_Os03g13930	down	no-diff	OsSub28 - Putative Subtilisin homologue, expressed
LOC_Os09g39380	down	no-diff	monodehydroascorbate reductase, putative, expressed
LOC_Os11g47760	down	no-diff	OsHSP70
LOC_Os02g48360	down	no-diff	OsPFP1α1
LOC_Os03g64080	down	no-diff	OsXPO1
LOC_Os04g01250	down	no-diff	amidase family protein, putative, expressed
LOC_Os06g09820	down	no-diff	cupin superfamily protein, putative, expressed
LOC_Os07g40790	down	no-diff	COBW domain containing protein, putative, expressed
LOC_Os01g32660	down	no-diff	OsMEK1; OsMKK6
LOC_Os01g53000	down	no-diff	OsTPS3
LOC_Os03g53890	down	no-diff	N2, N2-dimethylguanosine tRNA methyltransferase, putative, expressed
LOC_Os09g36800	down	no-diff	3-dehydroquinate synthase, putative, expressed
LOC_Os01g13420	down	no-diff	SOUL heme-binding protein, putative, expressed
LOC_Os03g04920	down	no-diff	OsMRP5
LOC_Os10g41820	down	no-diff	dynamin family protein, putative, expressed
LOC_Os02g57480	down	no-diff	transferase family protein, putative, expressed
LOC_Os03g38970	down	no-diff	OsPALD; OsSXI2
LOC_Os07g42950	down	no-diff	40S ribosomal protein S6, putative, expressed
LOC_Os08g29530	down	no-diff	double-stranded RNA binding motif containing protein, expressed
LOC_Os10g10244	down	no-diff	alanyl-tRNA synthetase, putative, expressed
LOC_Os11g24450/LOC_Os11g25030	down	no-diff	mitochondrial carrier protein, putative, expressed/ mitochondrial 2-oxoglutarate/malate translocator, putative, expressed
LOC_Os02g03900	down	no-diff	NRAT1; OsNRAMP4
LOC_Os04g51120	down	no-diff	ENTH domain containing protein, expressed
LOC_Os09g26730	down	no-diff	chaperonin, putative, expressed
LOC_Os01g60040	down	no-diff	HEAT repeat family protein, putative, expressed
LOC_Os02g56960	down	no-diff	ribosomal protein, putative, expressed
LOC_Os04g56180	down	no-diff	peroxidase precursor, putative, expressed
LOC_Os06g40600	down	no-diff	elongation factor, putative, expressed
LOC_Os07g31270	down	no-diff	cupin 2, conserved barrel domain protein, putative, expressed
LOC_Os09g35970	down	no-diff	6-phosphogluconolactonase, putative, expressed
LOC_Os02g11830	down	no-diff	coatomer subunit beta, putative, expressed
LOC_Os04g56740	down	no-diff	IQ calmodulin-binding motif family protein, putative, expressed
LOC_Os01g16090	down	no-diff	RNA binding protein, putative, expressed
LOC_Os03g07910	down	no-diff	nitrilase, putative, expressed
LOC_Os03g61120	down	no-diff	OASA1
