# Supplementary material for: An Integrative Analysis of the Transcriptome and Proteome of Rice Grain Chalkiness Formation Under High Temperature
Source: Plants (Basel). 2024 Nov 26;13(23):3309. doi: 10.3390/plants13233309 (PMC11644674; doi:10.3390/plants13233309)
Supplement: Supplementary file 1 [file plants-13-03309-s001.zip › Table S4-Related proteins under HT treatment.xlsx]

## Sheet: Sheet1
Gene_name	LOC_	symble	quant_ratio(HT_VS_CK)	Uniprot_Swissprot Description
1. Restored protein
Os03g0663800	LOC_Os03g46100	GLB1	6.63	Globulin-1 S allele
Os02g0249800	LOC_Os02g15178	GluB1-A	2.244	Glutelin type-B 1
Os02g0249000	LOC_Os02g15090	GLUB2	2.186	Glutelin type-B 2
Os02g0268100	LOC_Os02g16820	GLUB5	2.154	Glutelin type-B 5
Os02g0453600	LOC_Os02g25640	GLUA1	1.965	Glutelin type-A 1
Os10g0400250	LOC_Os10g26070	GLUA2-1	1.96	Glutelin type-A 2
Os10g0400200	LOC_Os10g26060	GLUA2-2	1.941	Glutelin type-A 2
Os03g0427300	LOC_Os03g31360	GLUA3	1.693	Glutelin type-A 3
Os02g0250600	LOC_Os02g15250	SBP65	1.66	Seed biotin-containing protein SBP65
Os03g0793700	LOC_Os03g57960	SBP	4.328	Sucrose-binding protein
Os05g0349800	LOC_Os05g28210	EMP1	1.871	Embryonic abundant protein 1
Os11g0582400	LOC_Os11g37270	EnS-146	1.775	Similar to Embryo-specific protein
2. Heat shock protein
Os03g0245800	LOC_Os03g14180	HSP26.7	5.393	26.7 kDa heat shock protein, chloroplastic
Os03g0267000	LOC_Os03g16030	OsHSP18.0-CI; OsMSR3; OsSHSP1	4.311	18.1 kDa class I heat shock protein
Os03g0266300	LOC_Os03g15960	HSP17.9A	4.222	17.9 kDa class I heat shock protein
Os01g0184100	LOC_Os01g08860	Oshsp18.0-CII	3.93	18.0 kDa class II heat shock protein
Os03g0267200	LOC_Os03g16040	HSP17.7	3.605	17.7 kDa class I heat shock protein
Os02g0782500	LOC_Os02g54140	HSP18.6	2.634	18.6 kDa class III heat shock protein
Os01g0702500	LOC_Os01g50700	RAB25	1.607	Dehydrin Rab25
Os09g0482100	LOC_Os09g30412	HSP81-2	1.328	Heat shock protein 81-2
Os03g0277300	LOC_Os03g16920	HSP70	1.217	Heat shock cognate 70 kDa protein
Os03g0113700	LOC_Os03g02260	HSP70	1.216	Heat shock 70 kDa protein, mitochondrial
Os12g0244100	LOC_Os12g14070	OsHsp70cp-2;FLO11	0.606	Stromal 70 kDa heat shock-related protein, chloroplastic
Os11g0703900	LOC_Os11g47760	MED37C	0.823	Probable mediator of RNA polymerase II transcription subunit 37c
3. Carbohydrate transport and metabolism
Os08g0473600	LOC_Os08g36900	AMY1.4	3.68	Alpha-amylase isozyme 3E
Os08g0191700	LOC_Os08g09250	GLX-I	1.736	Lactoylglutathione lyase
Os12g0151000	LOC_Os12g05540	PAP20	1.507	Probable purple acid phosphatase 20
Os10g0155500	LOC_Os10g06720	GALM	1.507	Aldose 1-epimerase
Os04g0458300	LOC_Os04g38530	Galm	1.408	Aldose 1-epimerase
Os01g0147900	LOC_Os01g05490	TPI	1.452	Triosephosphate isomerase, cytosolic
Os10g0492600	LOC_Os10g35050	aquaporin TIP3-1	1.424	Probable aquaporin TIP3-1
Os06g0336200	LOC_Os06g22960	aquaporin TIP2-2	1.246	Probable aquaporin TIP2-2
Os01g0182200	LOC_Os01g08660	aquaporin SIP1-1	0.822	Aquaporin SIP1-1
Os03g0703100	LOC_Os03g49610	BGLU8	0.808	Beta-glucosidase 8
Os01g0897600	LOC_Os01g67220	BGLU4	0.748	Beta-glucosidase 4
Os10g0493600	LOC_Os10g35110	alphaGa1	0.794	Alpha-galactosidase
Os03g0703000	LOC_Os03g49600	BGLU7	0.723	Beta-glucosidase 7
Os01g0508000	LOC_Os01g32364	BGLU26	0.717	Beta-glucosidase 26
Os06g0573600	LOC_Os06g37560	OsBGal2	0.696	Beta-galactosidase 9
Os05g0415700	LOC_Os05g34320	HEXO3	0.693	Beta-hexosaminidase 3
Os09g0511600	LOC_Os09g33680	BGLU31	0.608	Beta-glucosidase 31
Os01g0875500	LOC_Os01g65460	BGLU3	0.542	Beta-galactosidase 3
Os04g0413200	LOC_Os04g33720	CIN3	0.408	Beta-fructofuranosidase, insoluble isoenzyme 3
Os11g0525600	LOC_Os11g32260	MAN2B1	1.28	Lysosomal alpha-mannosidase
Os02g0752200	LOC_Os02g51620	BXL7	1.204	Probable beta-D-xylosidase 7
Os03g0749300	LOC_Os03g53800	Xyl2	0.762	Beta-xylosidase/alpha-L-arabinofuranosidase 2
Os01g0944700	LOC_Os01g71670	OsGLN2	0.667	Glucan endo-1,3-beta-glucosidase GII
Os04g0640700	LOC_Os04g54810	BXL4	0.642	Beta-D-xylosidase 4
Os04g0530700	LOC_Os04g44840	BXL6	0.601	Probable beta-D-xylosidase 6
Os02g0141300	LOC_Os02g04840	ARA1	0.804	L-arabinokinase
Os06g0668200	LOC_Os06g45710	PGK4	1.204	Phosphoglycerate kinase, cytosolic
Os04g0518000	LOC_Os04g43750	ADK2	0.803	Adenosine kinase 2
Os08g0113100	LOC_Os08g02120	FRK2	0.725	Fructokinase-2
Os07g0640200	LOC_Os07g44660	XYLB	0.725	Xylulose kinase
Os10g0163340	LOC_Os10g08022	FBA	1.21	Fructose-bisphosphate aldolase cytoplasmic isozyme
Os09g0529100	LOC_Os09g35970	6-phosphogluconolactonase	0.831	Probable 6-phosphogluconolactonase 4, chloroplastic
Os01g0730300	LOC_Os01g53000	TPS7	0.825	Probable alpha,alpha-trehalose-phosphate synthase [UDP-forming] 7
Os02g0714200	LOC_Os02g48360	PFP-ALPHA	0.824	Pyrophosphate--fructose 6-phosphate 1-phosphotransferase subunit alpha
Os06g0326400	LOC_Os06g22060	PFP-ALPHA	0.815	Pyrophosphate--fructose 6-phosphate 1-phosphotransferase subunit alpha
Os08g0345700	LOC_Os08g25720	PFP-ALPHA	0.786	Pyrophosphate--fructose 6-phosphate 1-phosphotransferase subunit alpha
Os06g0247500	LOC_Os06g13810	PFP-BETA	0.759	Pyrophosphate--fructose 6-phosphate 1-phosphotransferase subunit beta
Os06g0704600	LOC_Os06g49110	HEMB	0.798	Delta-aminolevulinic acid dehydratase, chloroplastic
Os03g0169100	LOC_Os03g07300	RPE	0.795	Ribulose-phosphate 3-epimerase, chloroplastic
Os10g0417600	LOC_Os10g28200	GME-1	0.75	GDP-mannose 3,5-epimerase 1
Os09g0465600	LOC_Os09g29070	PGI1	0.794	Glucose-6-phosphate isomerase 1, chloroplastic
Os03g0267300	LOC_Os03g16050	OsCFR	0.781	Fructose-1,6-bisphosphatase, chloroplastic
Os07g0181000	LOC_Os07g08340	OsPK2	0.752	Pyruvate kinase isozyme A, chloroplastic
Os03g0712700	LOC_Os03g50480	OscPGM	0.741	Phosphoglucomutase, cytoplasmic 2
Os03g0822200	LOC_Os03g60740	NABD	0.728	Uncharacterized protein At2g37660, chloroplastic
Os04g0485300	LOC_Os04g40874	ACG12	0.722	Glucose-6-phosphate 1-dehydrogenase, cytoplasmic isoform 2
Os11g0171300	LOC_Os11g07020	OsALDO	0.662	Fructose-bisphosphate aldolase, chloroplastic
Os03g0329500	LOC_Os03g21210	GLU1	1.28	Endoglucanase 9
Os03g0736300	LOC_Os03g52630	GLU2	0.751	Endoglucanase 10
Os03g0124900	LOC_Os03g03350	OsPGL29	0.645	Probable polygalacturonase
Os01g0880300	LOC_Os01g65790	PME51	0.543	Probable pectinesterase/pectinesterase inhibitor 51
Os09g0298200	LOC_Os09g12660	ADGPS	0.81	Glucose-1-phosphate adenylyltransferase small subunit, chloroplastic/amyloplastic
Os08g0345800	LOC_Os08g25734	ADGPS	0.781	Glucose-1-phosphate adenylyltransferase small subunit, chloroplastic/amyloplastic
Os05g0580000	LOC_Os05g50380	ADGP-L	0.793	Glucose-1-phosphate adenylyltransferase large subunit, chloroplastic/amyloplastic
Os03g0735000	LOC_Os03g52460	ADGPL1	0.65	Glucose-1-phosphate adenylyltransferase large subunit 1, chloroplastic
Os03g0340500	LOC_Os03g22120	SUS4	0.753	Sucrose synthase 4
Os07g0616800	LOC_Os07g42490	SUS3	0.686	Sucrose synthase 3
Os06g0194900	LOC_Os06g09450	SUS2	0.588	Sucrose synthase 2
Os03g0401300	LOC_Os03g28330	SUS1	0.677	Sucrose synthase 1
Os06g0133000	LOC_Os06g04200	WAXY	0.732	Granule-bound starch synthase 1, chloroplastic/amyloplastic
Os06g0229800	LOC_Os06g12450	SSII-3	0.312	Soluble starch synthase 2-3, chloroplastic/amyloplastic
Os10g0437600	LOC_Os10g30156	SSII-1	0.336	Soluble starch synthase 2-1, chloroplastic/amyloplastic
Os06g0726400	LOC_Os06g51084	SBE1	0.55	1,4-alpha-glucan-branching enzyme, chloroplastic/amyloplastic
Os07g0627000	LOC_Os07g43390	DPE1	0.688	4-alpha-glucanotransferase DPE1, chloroplastic/amyloplastic
Os02g0816800	LOC_Os02g57180	flo13	0.778	NADH dehydrogenase [ubiquinone] 1 alpha subcomplex subunit 9, mitochondrial
Os10g0463800	LOC_Os10g32680	FLO7	1.264	floury endosperm7
4.Photosynthesis
Os03g0129300	LOC_Os03g03720	GAPB	0.763	Glyceraldehyde-3-phosphate dehydrogenase B, chloroplastic
Os02g0152400	LOC_Os02g05830	RBCS	0.806	Ribulose bisphosphate carboxylase small chain, chloroplastic
Os01g0758300	LOC_Os01g55350	PEPCase 2	0.794	Phosphoenolpyruvate carboxylase, housekeeping isozyme
Os08g0366000	LOC_Os08g27840	PEPCase 2a	0.781	Phosphoenolpyruvate carboxylase 2
Os07g0558400	LOC_Os07g37240	LHCB4.1	0.801	Chlorophyll a-b binding protein CP29.1, chloroplastic
Os07g0544800	LOC_Os07g36080	FNRBP	1.222	Oxygen-evolving enhancer protein 3, chloroplastic
Os01g0869800	LOC_Os01g64960	PSBS	0.665	Photosystem II 22 kDa protein, chloroplastic
Os03g0592500	LOC_Os03g39610	LHCP II	0.761	Chlorophyll a-b binding protein, chloroplastic
Os07g0556200	LOC_Os07g37030	petC	0.726	Cytochrome b6-f complex iron-sulfur subunit, chloroplastic
Os03g0784700	LOC_Os03g57120	FNR	0.808	Ferredoxin--NADP reductase, root isozyme, chloroplastic
Os03g0563300	LOC_Os03g36540	CHLI	0.659	Magnesium-chelatase subunit ChlI, chloroplastic
Os01g0279100	LOC_Os01g17170	CRD1	0.559	Magnesium-protoporphyrin IX monomethyl ester [oxidative] cyclase, chloroplastic
Os04g0610800	LOC_Os04g52130	CPX	0.789	Coproporphyrinogen-III oxidase, chloroplastic
Os04g0266900	LOC_Os04g19740	CHLI	0.676	chloroplast precursor
Os09g0294000	LOC_Os09g12290	CRD1	0.775	Bifunctional aspartokinase/homoserine dehydrogenase 2, chloroplast precursor
Os12g0615400	LOC_Os12g42090	CPX	0.81	Similar to 37 kDa inner envelope membrane protein, chloroplast precursor
5. Oxidoreductase
Os05g0140800	LOC_Os05g04870	LOC_Os05g04870	2.231	Glucose and ribitol dehydrogenase homolog
Os07g0186000	LOC_Os07g08840	TRXH1	1.674	Thioredoxin H1
Os03g0800700	LOC_Os03g58630	TRXH2	0.683	Thioredoxin H2-2
Os02g0639900	LOC_Os02g42700	TRXM1	0.792	Thioredoxin M1, chloroplastic
Os09g0451500	LOC_Os09g27830	PDIL2-3	1.5	Protein disulfide isomerase-like 2-3
Os04g0508300	LOC_Os04g42930	GRXC6	1.306	Glutaredoxin-C6
Os02g0328300	LOC_Os02g22260	pKIWI502	0.795	Fruit protein pKIWI502
Os04g0497000	LOC_Os04g41960	OsNADPH1	1.498	NADP-dependent alkenal double bond reductase P1
Os06g0258900	LOC_Os06g14740	ygbJ	0.709	Uncharacterized oxidoreductase YgbJ
Os09g0451000	LOC_Os09g27750	ACO1	0.445	1-aminocyclopropane-1-carboxylate oxidase 1
Os03g0405500	LOC_Os03g29190	nucleoredoxin 1-1	1.77	Probable nucleoredoxin 1-1
Os03g0405900	LOC_Os03g29240	nucleoredoxin 1-2	1.92	Probable nucleoredoxin 1-2
Os07g0638300	LOC_Os07g44430	PERA	1.807	1-Cys peroxiredoxin A
Os06g0625500	LOC_Os06g42000	PRXIIE-1	1.451	Peroxiredoxin-2E-1, chloroplastic
Os02g0192700	LOC_Os02g09940	PRXIIE-2	0.664	Peroxiredoxin-2E-2, chloroplastic
Os01g0675100	LOC_Os01g48420	PRXIIC	1.245	Peroxiredoxin-2C
Os01g0270300	LOC_Os01g16450	PER24	0.553	Peroxidase 24
Os07g0694700	LOC_Os07g49400	APX2	0.721	L-ascorbate peroxidase 2, cytosolic
Os03g0285700	LOC_Os03g17690	APX1	0.63	L-ascorbate peroxidase 1, cytosolic
Os09g0567300	LOC_Os09g39380	AFRR	0.823	Monodehydroascorbate reductase
Os08g0557600	LOC_Os08g44340	AFRR	0.806	Monodehydroascorbate reductase
Os05g0503300	LOC_Os05g42350	SIR	0.794	Sulfite reductase [ferredoxin], chloroplastic
Os06g0163400	LOC_Os06g06790	PDIL1-5	0.678	Protein disulfide isomerase-like 1-5
Os05g0116100	LOC_Os05g02530	DHAR2	1.583	Glutathione S-transferase DHAR2
Os01g0764000	LOC_Os01g55830	GSTF2	1.535	Probable glutathione S-transferase GSTF2
Os10g0528400	LOC_Os10g38489	GSTU6	1.33	Probable glutathione S-transferase GSTU6
Os04g0659100	LOC_Os04g56400	GLN2	0.787	Glutamine synthetase, chloroplastic
Os06g0727200	LOC_Os06g51150	CATB	1.201	Catalase isozyme B
Os08g0561700	LOC_Os08g44770	SODCP	0.82	Superoxide dismutase [Cu-Zn], chloroplastic
Os03g0351500	LOC_Os03g22810	SODCC1	0.784	Superoxide dismutase [Cu-Zn] 1
6. Defense
Os02g0770000	LOC_Os02g53060	PBA1	0.806	Proteasome subunit beta type-6
Os06g0139900	LOC_Os06g04800	PBA1	0.771	Proteasome subunit beta type-6
Os02g0205300	LOC_Os02g11050	RPT6A	0.822	26S protease regulatory subunit 8 homolog A
Os08g0550100	LOC_Os08g43640	21D7	0.799	Probable 26S proteasome non-ATPase regulatory subunit 3
Os02g0803700	LOC_Os02g56000	TBP1	0.788	26S protease regulatory subunit 6A homolog
Os06g0173100	LOC_Os06g07630	TBP1	0.784	26S protease regulatory subunit 6A homolog
Os07g0435100	LOC_Os07g25420	RPN12A	0.783	26S proteasome non-ATPase regulatory subunit RPN12A
Os02g0146700	LOC_Os02g05340	RPN1A	0.775	26S proteasome non-ATPase regulatory subunit 2 1A
Os02g0634900	LOC_Os02g42320	PAB1	0.744	Proteasome subunit alpha type-2
Os01g0511300	LOC_Os01g32800	PSMD13	0.623	26S proteasome non-ATPase regulatory subunit 13
Os03g0243300	LOC_Os03g13970	MBP1	0.821	26S proteasome non-ATPase regulatory subunit 4
Os03g0143400	LOC_Os03g04970	CPN60I	1.206	Chaperonin CPN60-1, mitochondrial
Os09g0438700	LOC_Os09g26730	CPN21	0.829	20 kDa chaperonin, chloroplastic
Os02g0102900	LOC_Os02g01280	RuBisCO	0.818	RuBisCO large subunit-binding protein subunit beta, chloroplastic
Os06g0114000	LOC_Os06g02380	CPN60B1	0.768	Chaperonin 60 subunit beta 1, chloroplastic
Os10g0566700	LOC_Os10g41710	Cpn10	0.747	-
Os05g0519700	LOC_Os05g44340	CLPB3	1.245	Chaperone protein ClpB3, mitochondrial
Os02g0181900	LOC_Os02g08490	CLPB3	1.307	Chaperone protein ClpB3, mitochondrial
Os12g0230100	LOC_Os12g12850	CLPC2	0.779	Chaperone protein ClpC2, chloroplastic
Os04g0439900	LOC_Os04g35900	TIC40	0.729	Protein TIC 40, chloroplastic
Os04g0435700	LOC_Os04g35570	UVR8	0.761	Ultraviolet-B receptor UVR8
Os02g0554100	LOC_Os02g34860	UVR8	0.606	Ultraviolet-B receptor UVR8
Os01g0550100	LOC_Os01g36930	UBP6	0.762	Ubiquitin carboxyl-terminal hydrolase 6
Os08g0159900	LOC_Os08g06344	PRP5	0.731	DEAD-box ATP-dependent RNA helicase 42
Os04g0352400	LOC_Os04g28420	FKBP70	1.932	70 kDa peptidyl-prolyl isomerase
Os08g0525600	LOC_Os08g41390	FKBP70	1.435	70 kDa peptidyl-prolyl isomerase
Os05g0103200	LOC_Os05g01270	CYP20-3	0.306	Peptidyl-prolyl cis-trans isomerase CYP20-3, chloroplastic
Os01g0705200	LOC_Os01g50910	MGL3	3.513	Late embryogenesis abundant protein, group 3
Os05g0542500	LOC_Os05g46480	LEA3	1.929	Late embryogenesis abundant protein, group 3
Os08g0327700	LOC_Os08g23870	OsLEA4	2.766	-
Os05g0468800	LOC_Os05g39250	CRP	1.268	Cold regulated protein
Os07g0162900	LOC_Os07g06880	CXE15	0.818	Probable carboxylesterase 15
Os08g0379300	LOC_Os08g29160	LSF1	0.773	Phosphoglucan phosphatase LSF1, chloroplastic
Os03g0818200	LOC_Os03g60380	CCR1	0.735	Cinnamoyl-CoA reductase 1
Os01g0978400	LOC_Os01g74660	CCR1	0.574	Cinnamoyl-CoA reductase 1
Os01g0382400	LOC_Os01g28500	PRMS	0.47	Pathogenesis-related protein PRMS
Os04g0465600	LOC_Os04g39150	Bet vI	0.436	Major pollen allergen Car b 1 isoform 2
Os04g0589800	LOC_Os04g49980	LEA1	2.011	late embryogenesis abundant group 1, putative, expressed
Os09g0109600	LOC_Os09g02180	OsDSSR1	1.65	drought and salt stress response-1
Os03g0322900	LOC_Os03g20680	LEA1	1.22	Late embryogenesis abundant protein 1
Os02g0661100	LOC_Os02g44230	OsTPP1	0.74	Similar to Trehalose-6-phosphate phosphatase
7. Protein transport and metabolism
7.1 Ribosomal protein
Os03g0807800	LOC_Os03g59310	RPS2C	0.755	40S ribosomal protein S2-3
Os07g0608500	LOC_Os07g41750	RPS3-1	0.785	40S ribosomal protein S3-1
Os03g0577000	LOC_Os03g38000	RPS3-2	0.768	40S ribosomal protein S3-3
Os12g0406200	LOC_Os12g21798	RPS3A	0.787	40S ribosomal protein S3a
Os02g0287000	LOC_Os02g18550	RPS3A	0.766	40S ribosomal protein S3a
Os03g0200500	LOC_Os03g10340	RPS3A	0.8	40S ribosomal protein S3a
Os01g0358400	LOC_Os01g25610	RPS4	0.643	40S ribosomal protein S4
Os05g0368300	LOC_Os05g30530	RPS4	0.587	40S ribosomal protein S4
Os01g0100700	LOC_Os01g01060	RPS5	0.764	40S ribosomal protein S5 (Fragment)
Os07g0622100	LOC_Os07g42950	RPS6	0.827	40S ribosomal protein S6
Os03g0154700	LOC_Os03g05980	RPS9C	0.764	40S ribosomal protein S9-2
Os04g0502300	LOC_Os04g42380	RPS11	0.794	40S ribosomal protein S11
Os08g0117200	LOC_Os08g02400	RPS13	1.276	40S ribosomal protein S13-1
Os07g0208000	LOC_Os07g10720	RPS15AA	0.817	40S ribosomal protein S15a-1
Os11g0127900	LOC_Os11g03400	RPS16A	0.699	40S ribosomal protein S16
Os10g0411800	LOC_Os10g27190	RPS17D	0.8	40S ribosomal protein S17-4
Os01g0916600	LOC_Os01g68790	RPS19	0.518	Glycine-rich RNA-binding protein 2, mitochondrial
Os06g0134000	LOC_Os06g04290	RPS20	0.784	40S ribosomal protein S20
Os02g0229000	LOC_Os02g13530	RPS24A	0.75	40S ribosomal protein S24-1
Os02g0804100	LOC_Os02g56014	RPS30A	0.681	40S ribosomal protein S30
Os12g0167900	LOC_Os12g07010	RPL3	0.582	60S ribosomal protein L3
Os03g0796501	LOC_Os03g58204	RPL4	0.679	60S ribosomal protein L4
Os01g0896800	LOC_Os01g67134	RPL5A	0.76	60S ribosomal protein L5-1
Os08g0326400	LOC_Os08g23710	RPL7A	0.716	60S ribosomal protein L7a
Os04g0605900	LOC_Os04g51630	RPL7D	0.718	60S ribosomal protein L7-4
Os12g0567700	LOC_Os12g38000	RPL8	0.625	60S ribosomal protein L8
Os11g0220800	LOC_Os11g11390	SC34	0.68	60S ribosomal protein L10-1
Os02g0235600	LOC_Os02g14059	RPL11	0.778	60S ribosomal protein L11
Os05g0207300	LOC_Os05g11710	RPL11	0.776	60S ribosomal protein L11
Os03g0756000	LOC_Os03g54890	RPL13AD	0.774	60S ribosomal protein L13a-4
Os06g0115500	LOC_Os06g02510	RPL13B	0.721	60S ribosomal protein L13-1
Os03g0576700	LOC_Os03g37970	RPL13-2	0.724	60S ribosomal protein L13-2
Os05g0274900	LOC_Os05g19370	RPL15	0.682	60S ribosomal protein L15
Os01g0666900	LOC_Os01g47660	RPL18A	0.701	60S ribosomal protein L18a
Os01g0752300	LOC_Os01g54870	RPL18A	0.698	60S ribosomal protein L18a
Os03g0341100	LOC_Os03g22180	RPL18C	0.715	60S ribosomal protein L18-3
Os05g0155100	LOC_Os05g06310	RPL18C	0.712	60S ribosomal protein L18-3
Os03g0337800	LOC_Os03g21940	RPL19A	0.759	60S ribosomal protein L19-1
Os06g0731800	LOC_Os06g51510	RPL19e	0.816	large subunit ribosomal protein L19e
Os02g0814700	LOC_Os02g56960	RPL23A	0.83	60S ribosomal protein L23
Os05g0486700	LOC_Os05g40820	RPL24	0.782	60S ribosomal protein L24
Os07g0613200	LOC_Os07g42170	RPL27AB	0.789	60S ribosomal protein L27a-2
Os03g0408300	LOC_Os03g29460	RPL27AC	0.812	60S ribosomal protein L27a-3
Os02g0175600	LOC_Os02g07890	RPL27AC	0.797	60S ribosomal protein L27a-3
Os02g0284600	LOC_Os02g18380	RPL27C	0.658	60S ribosomal protein L27-3
Os10g0564300	LOC_Os10g41470	RPL27C	0.591	60S ribosomal protein L27-3
Os05g0556900	LOC_Os05g48310	RPL35AB	0.761	60S ribosomal protein L35a-2
Os05g0459900	LOC_Os05g38520	RPL36B	0.727	60S ribosomal protein L36-2
Os01g0840700	LOC_Os01g62350	RPL36-2	0.676	60S ribosomal protein L36-2
Os01g0191100	LOC_Os01g09510	RPP2A	0.541	60S acidic ribosomal protein P2A
Os06g0701400	LOC_Os06g48780	RPP3	0.794	60S acidic ribosomal protein P3
Os01g0231700	LOC_Os01g13080	RPP3	0.79	60S acidic ribosomal protein P3
7.2 ribosomal structure
Os04g0102700	LOC_Os04g01250	FAAH	0.824	Fatty acid amide hydrolase
Os10g0182000	LOC_Os10g10244	ALATS	0.827	Alanine--tRNA ligase
Os08g0295300	LOC_Os08g19850	THRRS	0.802	Threonine--tRNA ligase, mitochondrial
Os05g0150900	LOC_Os05g05840	HisRS	0.791	Histidine--tRNA ligase
Os03g0168100	LOC_Os03g07180	NUCL1	1.715	Nucleolin 1
Os02g0788400	LOC_Os02g54700	TIF3G1	1.328	Eukaryotic translation initiation factor 3 subunit G
Os07g0124500	LOC_Os07g03230	TIF3C1	0.774	Eukaryotic translation initiation factor 3 subunit C
Os01g0120800	LOC_Os01g03070	TIF3A1	0.774	Eukaryotic translation initiation factor 3 subunit A
Os06g0608300	LOC_Os06g40600	Eftud2	0.83	116 kDa U5 small nuclear ribonucleoprotein component
Os02g0595700	LOC_Os02g38210	TUFA	0.804	Elongation factor Tu, chloroplastic
Os12g0541500	LOC_Os12g35630	tsf	0.752	Elongation factor Ts
Os01g0821800	LOC_Os01g60660	OsARC	0.754	Probable methionine--tRNA ligase
Os10g0369000	LOC_Os10g22380	GUS1	0.628	Glutamate--tRNA ligase, cytoplasmic
Os03g0694900	LOC_Os03g48850	VALRS	0.752	Valine--tRNA ligase
Os04g0566500	LOC_Os04g47870	AGO1B	0.73	Protein argonaute 1B OS=Oryza sativa subsp.
Os02g0672200	LOC_Os02g45070	AGO1A	0.583	Protein argonaute 1A
Os01g0275600	LOC_Os01g16870	AGO4A	0.516	Protein argonaute 4A
Os08g0191100	LOC_Os08g09200	OsACO1	1.229	Putative aconitate hydratase, cytoplasmic
Os07g0636000	LOC_Os07g44190	NAP57	0.773	H/ACA ribonucleoprotein complex subunit 4
Os01g0314300	LOC_Os01g21180	mcts1	0.787	Malignant T-cell-amplified sequence 1 homolog
7.3 Protein degration
Os11g0183900	LOC_Os11g08100	ASP1	2.268	Aspartic proteinase Asp1
Os01g0937100	LOC_Os01g71090	RAP	1.732	-
Os05g0567100	LOC_Os05g49200	RAP	1.237	Aspartic proteinase oryzasin-1
Os01g0663400	LOC_Os01g47410	RAP	1.362	Aspartic proteinase oryzasin-1
Os07g0658600	LOC_Os07g46480	RAP	0.791	-
Os05g0137400	LOC_Os05g04630	RAP	0.787	Aspartic proteinase
Os06g0118700	LOC_Os06g02780	RAP	0.664	-
Os06g0669400	LOC_Os06g45820	FTSH2	0.805	ATP-dependent zinc metalloprotease FTSH 2, chloroplastic
Os06g0725900	LOC_Os06g51029	FTSH1	0.787	ATP-dependent zinc metalloprotease FTSH 1, chloroplastic
Os05g0519400	LOC_Os05g44310	NSF	0.776	Vesicle-fusing ATPase
Os02g0121300	LOC_Os02g02890	CYP	1.541	Peptidyl-prolyl cis-trans isomerase
Os06g0708500	LOC_Os06g49480	CYP20-1	1.263	Peptidyl-prolyl cis-trans isomerase CYP20-1
Os05g0418000	LOC_Os05g34540	Gdi1	1.399	Rab GDP dissociation inhibitor alpha
Os05g0304400	LOC_Os05g23860	Gdi1	1.393	Rab GDP dissociation inhibitor alpha
Os02g0218200	LOC_Os02g12650	Npepps	0.792	Puromycin-sensitive aminopeptidase
Os01g0279200	LOC_Os01g17180	CSN2	0.79	COP9 signalosome complex subunit 2
Os02g0830100	LOC_Os02g58340	prlC	0.769	Oligopeptidase A
Os03g0238600	LOC_Os03g13540	PAP3	0.764	Purple acid phosphatase 3
Os07g0640000	LOC_Os07g44640	PRMT3	0.754	Probable protein arginine N-methyltransferase 3
Os11g0156200	LOC_Os11g05760	Prcp	0.626	Lysosomal Pro-X carboxypeptidase
Os03g0307100	LOC_Os03g19410	GEP	0.626	Probable glutamyl endopeptidase, chloroplastic
Os04g0650000	LOC_Os04g55650	OCP	0.611	Oryzain alpha chain
Os07g0209000	LOC_Os07g10830	OST48	0.822	Dolichyl-diphosphooligosaccharide--protein glycosyltransferase 48 kDa subunit
Os01g0191500	LOC_Os01g09560	MPP	0.813	Mitochondrial-processing peptidase subunit alpha
7.4 Amino acid metabolism
Os12g0607000	LOC_Os12g41390	HMT-3	1.539	Homocysteine S-methyltransferase 3
Os02g0783700	LOC_Os02g54254	LKR/SDH	1.478	Alpha-aminoadipic semialdehyde synthase
Os03g0171900	LOC_Os03g07570	AGT2	1.291	Alanine--glyoxylate aminotransferase 2 homolog 1, mitochondrial
Os04g0614600	LOC_Os04g52450	Osl2	1.274	Gamma-aminobutyrate transaminase 1, mitochondrial
Os03g0826500	LOC_Os03g61120	ASA1	0.833	Anthranilate synthase component I-1, chloroplastic
Os03g0175600	LOC_Os03g07910	Nit2	0.833	Omega-amidase NIT2
Os09g0539100	LOC_Os09g36800	aroB	0.825	3-dehydroquinate synthase
Os02g0440000	LOC_Os02g24354	LYSA	0.819	Probable diaminopimelate decarboxylase, chloroplastic
Os03g0655700	LOC_Os03g45320	IMDH2	0.813	3-isopropylmalate dehydrogenase 2, chloroplastic
Os12g0625000	LOC_Os12g42980	RCS1	0.807	Cysteine synthase
Os03g0299900	LOC_Os03g18810	AGD2	0.805	Probable LL-diaminopimelate aminotransferase, chloroplastic
Os03g0815200	LOC_Os03g60090	LOC_Os03g60090	0.724	Probable methylenetetrahydrofolate reductase
Os10g0456500	LOC_Os10g31820	Nodulin 6l	0.723	-
Os03g0223400	LOC_Os03g12290	GLN1-2	0.601	Glutamine synthetase cytosolic isozyme 1-2
Os02g0735200	LOC_Os02g50240	GLN1-1	0.586	Glutamine synthetase cytosolic isozyme 1-1
Os01g0711400	LOC_Os01g51410	GDCSP	0.707	Glycine dehydrogenase [decarboxylating], mitochondrial
Os06g0265000	LOC_Os06g15420	OsAS2	0.704	Asparagine synthetase [glutamine-hydrolyzing] 2
Os03g0760700	LOC_Os03g55280	asd	0.642	Aspartate-semialdehyde dehydrogenase
Os12g0578200	LOC_Os12g38900	CM1	0.556	Chorismate mutase 1
Os08g0290700	LOC_Os08g19420	OMT3	0.68	5-pentadecatrienyl resorcinol O-methyltransferase
Os05g0135700	LOC_Os05g04510	SAM1	0.554	S-adenosylmethionine synthase 1
Os01g0323600	LOC_Os01g22010	SAM2	0.653	S-adenosylmethionine synthase 2
Os08g0342400	LOC_Os08g25390	AKHSDH1	0.808	Bifunctional aspartokinase/homoserine dehydrogenase 1, chloroplastic
Os11g0701100	LOC_Os11g47520	Chib3H-h	0.792	Xylanase inhibitor protein 2
7.5 Intracellular trafficking, secretion, and vesicular transport
Os06g0600301	LOC_Os06g39875	RAN3	1.205	GTP-binding nuclear protein Ran-3
Os02g0209000	LOC_Os02g11830	OsWD40	0.832	Putative coatomer subunit beta'-3
Os10g0567800	LOC_Os10g41820	DRP1E	0.826	Dynamin-related protein 1E
Os12g0104800	LOC_Os12g01390	LOC_Os12g01390	0.817	Clathrin heavy chain 2
Os01g0703600	LOC_Os01g50770	AP1M1	0.727	AP-1 complex subunit mu-1
Os02g0797700	LOC_Os02g55440	Tm9sf4	0.818	Transmembrane 9 superfamily member 4
Os11g0629200	LOC_Os11g41130	VPS26A	0.822	Vacuolar protein sorting-associated protein 26A
Os07g0164300	LOC_Os07g07000	SYP132	0.801	Syntaxin-132
Os07g0201100	LOC_Os07g10150	Gamma-COP	0.796	Coatomer subunit gamma-2
Os04g0612600	LOC_Os04g52270	COPE1	0.756	Coatomer subunit epsilon-1
Os03g0711400	LOC_Os03g50340	OsWD40-84	0.676	Coatomer subunit alpha-1
Os09g0127800	LOC_Os09g04110	OsWD40-165	0.671	Coatomer subunit alpha-3
Os02g0135800	LOC_Os02g04320	Sec13	0.814	Protein SEC13 homolog
8. Transcript regulation
Os02g0576700	LOC_Os02g36710	TSPYL4	0.821	Testis-specific Y-encoded-like protein 4
Os06g0264300	LOC_Os06g15360	RAD23	0.809	Probable DNA repair protein RAD23
Os03g0596900	LOC_Os03g40010	fkbp5	0.815	FK506-binding protein 5
Os12g0287200	LOC_Os12g18880	OsMAGO2	0.811	Protein mago nashi homolog
Os08g0427900	LOC_Os08g33120	LOC_Os08g33120	0.81	-
Os02g0234800	LOC_Os02g13990	U2 snRNP-A	0.784	U2 small nuclear ribonucleoprotein A'
Os04g0307200	LOC_Os04g24180	SEC63	0.783	Protein translocation protein SEC63
Os10g0503700	LOC_Os10g35990	OsRH12	0.757	DEAD-box ATP-dependent RNA helicase 12
Os11g0546000	LOC_Os11g34350	ABCE2	0.756	ABC transporter E family member 2
Os02g0137400	LOC_Os02g04480	Sf3b3	0.752	Splicing factor 3B subunit 3
Os08g0192900	LOC_Os08g09350	Nucleolin 1	1.394	Nucleolin 1
Os04g0620700	LOC_Os04g52960	Nucleolin 2	1.272	Nucleolin 2
Os06g0134800	LOC_Os06g04380	Iba57	1.203	Putative transferase CAF17 homolog, mitochondrial
Os07g0166600	LOC_Os07g07220	SNRPB	0.761	Small nuclear ribonucleoprotein-associated protein B'
Os05g0404000	LOC_Os05g33500	MSRB3	0.761	Peptide methionine sulfoxide reductase B3, chloroplastic
Os09g0246200	LOC_Os09g07120	RPOT1-TOM	0.655	DNA-directed RNA polymerase 1B, mitochondrial
9. Lipid metabolism
Os04g0546500	LOC_Os04g46200	OLE16	1.624	Oleosin 16 kDa
Os03g0699000	LOC_Os03g49190	OLE18	1.508	Oleosin 18 kDa
Os05g0429400	LOC_Os05g35460	PATL5	0.822	Patellin-5
Os03g0297400	LOC_Os03g18590	Mcat	0.736	Malonyl-CoA-acyl carrier protein transacylase, mitochondrial
Os01g0348600	LOC_Os01g24680	MFP-a	0.709	Glyoxysomal fatty acid beta-oxidation multifunctional protein MFP-a
Os12g0407500	LOC_Os12g21890	pteN	0.703	Phosphatidylinositol 3,4,5-trisphosphate 3-phosphatase and dual-specificity protein phosphatase PTEN
Os03g0192700	LOC_Os03g09250	INO1	0.605	Inositol-3-phosphate synthase
Os01g0695100	LOC_Os01g50030	NMT1	0.56	Phosphoethanolamine N-methyltransferase 1
Os04g0560100	LOC_Os04g47250	CYP86A2	0.338	Cytochrome P450 86A2
Os01g0952600	LOC_Os01g72340	lacZ	0.701	Beta-galactosidase
Os10g0496900	LOC_Os10g35370	PORB	0.759	Protochlorophyllide reductase B, chloroplastic
10. Energy production and conversion
Os06g0486800	LOC_Os06g29180	OsFDH	1.646	Formate dehydrogenase 1, mitochondrial
Os03g0713400	LOC_Os03g50540	NADH	0.732	NADH dehydrogenase [ubiquinone] iron-sulfur protein 1, mitochondrial
Os07g0645400	LOC_Os07g45090	NADH	0.644	NADH dehydrogenase [ubiquinone] flavoprotein 1, mitochondrial
Os06g0142700	LOC_Os06g05080	COX5B-1	0.743	Cytochrome c oxidase subunit 5b-1, mitochondrial
Os03g0772800	LOC_Os03g56190	COX6A	0.809	Cytochrome c oxidase subunit 6a, mitochondrial
Os06g0662000	LOC_Os06g45120	OsPLS1	0.795	V-type proton ATPase catalytic subunit A
Os02g0175400	LOC_Os02g07870	VHAA2	0.757	V-type proton ATPase catalytic subunit A
Os06g0270900	LOC_Os06g15990	ALDH2B7	1.367	Aldehyde dehydrogenase family 2 member B7, mitochondrial
Os06g0499900	LOC_Os06g30460	LTA3	0.822	Dihydrolipoyllysine-residue acetyltransferase component 1 of pyruvate dehydrogenase complex, mitochondrial
Os08g0536000	LOC_Os08g42410	LOC_Os08g42410	0.808	Pyruvate dehydrogenase E1 component subunit beta-1, mitochondrial
Os12g0182200	LOC_Os12g08170	DLAT	0.801	Dihydrolipoyllysine-residue acetyltransferase component of pyruvate dehydrogenase complex, mitochondrial
Os09g0509200	LOC_Os09g33500	LOC_Os09g33500	0.791	Pyruvate dehydrogenase E1 component subunit beta-2, mitochondrial
Os08g0440800	LOC_Os08g34210	GAPN	0.759	NADP-dependent glyceraldehyde-3-phosphate dehydrogenase
Os01g0300200	LOC_Os01g19450	ACLB-1	0.761	ATP-citrate synthase beta chain protein 1
Os07g0134800	LOC_Os07g04240	SDH1	1.29	Succinate dehydrogenase [ubiquinone] flavoprotein subunit, mitochondrial
Os08g0562100	LOC_Os08g44810	NADP	0.82	Malate dehydrogenase [NADP] 1, chloroplastic
Os01g0654500	LOC_Os01g46610	CICDH	0.796	Cytosolic isocitrate dehydrogenase [NADP]
Os07g0187200	LOC_Os07g08950	D2HGDH	1.347	Probable D-2-hydroxyglutarate dehydrogenase, mitochondrial
Os05g0302700	LOC_Os05g23720	AAC3	0.805	ADP,ATP carrier protein 3, mitochondrial
Os02g0718900	LOC_Os02g48720	ANT	0.805	ADP,ATP carrier protein, mitochondrial
Os03g0835400	LOC_Os03g61920	ETFA	0.797	Electron transfer flavoprotein subunit alpha, mitochondrial
Os01g0814900	LOC_Os01g59930	CBR1	0.781	NADH--cytochrome b5 reductase 1
Os02g0817500	LOC_Os02g57240	KOB1	0.672	Probable voltage-gated potassium channel subunit beta
Os02g0202400	LOC_Os02g10800	BT1	0.578	Adenine nucleotide transporter BT1, chloroplastic/amyloplastic/mitochondrial
Os08g0459600	LOC_Os08g35740	OPR7	0.765	12-oxophytodienoate reductase 7
Os09g0514600	LOC_Os09g33950	FDX1L	0.764	Adrenodoxin-like protein, mitochondrial
Os03g0693600	LOC_Os03g48740	IAGLU	0.506	Indole-3-acetate beta-glucosyltransferase
11. Signal transduction
Os01g0186700	LOC_Os01g09200	STK38	0.677	Serine/threonine-protein kinase 38
Os03g0207300	LOC_Os03g10940	CKA2	0.633	Casein kinase II subunit alpha-2
Os07g0114400	LOC_Os07g02350	ACK2	0.594	Casein kinase II subunit alpha
Os01g0510100	LOC_Os01g32660	MAPKK1	0.825	Mitogen-activated protein kinase kinase 1
Os05g0552300	LOC_Os05g47890	RACK1B	0.815	Guanine nucleotide-binding protein subunit beta-like protein B
Os08g0530000	LOC_Os08g41790	UKL1	0.804	Uridine kinase-like protein 1, chloroplastic
Os11g0171500	LOC_Os11g07040	OsCDPK14	0.788	Calcium-dependent protein kinase SK5
Os06g0574500	LOC_Os06g37660	PP2A1	0.75	Serine/threonine-protein phosphatase PP2A-1 catalytic subunit
Os05g0135800	LOC_Os05g04520	PTI1	0.779	Pto-interacting protein 1
Os10g0518800	LOC_Os10g37480	fray2	0.774	Serine/threonine-protein kinase fray2
Os09g0505800	LOC_Os09g32820	UKL1	0.772	Uridine kinase-like protein 1, chloroplastic
Os01g0279300	LOC_Os01g17190	CAM3	0.77	Calmodulin-3 OS=Oryza sativa subsp. indica
Os07g0148800	LOC_Os07g05470	AIR9	0.76	-
Os09g0247700	LOC_Os09g07294	AKHSDH2	0.745	Auxin transport protein BIG
Os07g0212300	LOC_Os07g11120	NUDT16	0.675	Nudix hydrolase 16, mitochondrial
12. Others
Os10g0505900	LOC_Os10g36180	LOC_Os10g36180	1.408	expressed protein
Os01g0865100	LOC_Os01g64520	Uricase	1.4	Uricase
Os04g0518100	LOC_Os04g43760	PAL	0.818	Phenylalanine ammonia-lyase
Os02g0626100	LOC_Os02g41630	PAL	0.81	Phenylalanine ammonia-lyase
Os08g0498400	LOC_Os08g38910	ROMT-17	0.795	Tricin synthase 2
Os05g0320700	LOC_Os05g25640	CYP73A2	0.76	Trans-cinnamate 4-monooxygenase
Os02g0570500	LOC_Os02g36150	CYP71Z6	0.61	Ent-isokaurene C2-hydroxylase
Os07g0271500	LOC_Os07g17010	PKS9	1.397	Bisdemethoxycurcumin synthase
Os03g0305600	LOC_Os03g19290	OEP162	1.326	Outer envelope pore protein 16-2, chloroplastic
Os01g0227300	LOC_Os01g12730	Rab7	1.283	Ras-related protein Rab7
Os05g0516600	LOC_Os05g44050	OsRab7	1.255	Ras-related protein Rab7
Os01g0265800	LOC_Os01g16090	RBP45	0.833	Polyadenylate-binding protein RBP45
Os02g0224400	LOC_Os02g13140	PEPD	0.802	Xaa-Pro dipeptidase
Os06g0498800	LOC_Os06g30370	MFT	0.777	Protein MOTHER of FT and TF 1
Os02g0562700	LOC_Os02g35500	GLYR1	0.754	Glyoxylate/succinic semialdehyde reductase 1
Os02g0221500	LOC_Os02g12850	Hnrnpa3	0.702	Heterogeneous nuclear ribonucleoprotein A3
Os04g0497600	LOC_Os04g42010	NUCL1	0.65	Nucleolin 1
Os08g0157500	LOC_Os08g06100	ROMT-9	0.738	Flavone 3'-O-methyltransferase 1
Os04g0599900	LOC_Os04g51120	EPSIN1	0.829	Clathrin interactor EPSIN 1
Os03g0858100	LOC_Os03g64080	Exportin-1	0.824	Exportin-1
Os12g0183300	LOC_Os12g08280	RHL	0.818	3'(2'),5'-bisphosphate nucleotidase
Os01g0951200	LOC_Os01g72240	PYR5-6	0.806	Uridine 5'-monophosphate synthase (Fragment)
Os08g0191200	LOC_Os08g09210	PUR2	0.809	Phosphoribosylamine--glycine ligase, chloroplastic
Os07g0693500	LOC_Os07g49270	AMPD	0.739	Probable AMP deaminase
Os08g0384100	LOC_Os08g29530	DRB4	0.827	Double-stranded RNA-binding protein 4
Os05g0277500	LOC_Os05g19670	OsGLP5-2	0.782	Germin-like protein 5-1
Os01g0560000	LOC_Os01g37960	ILL1	0.763	IAA-amino acid hydrolase ILR1-like 1
Os03g0799000	LOC_Os03g58470	H1	0.76	Histone H1
Os08g0321000	LOC_Os08g23180	FLA1	0.741	Fasciclin-like arabinogalactan protein 1
Os07g0633500	LOC_Os07g43980	OsRH36	0.741	DEAD-box ATP-dependent RNA helicase 36
Os12g0427600	LOC_Os12g23980	SDD1	0.725	Subtilisin-like protease SDD1
Os03g0137500	LOC_Os03g04460	VDAC6	1.353	Mitochondrial outer membrane protein porin 6
Os03g0202200	LOC_Os03g10510	VDAC5	0.72	Mitochondrial outer membrane protein porin 5
Os01g0152300	LOC_Os01g05900	H2B.7	0.72	Histone H2B.7
Os01g0283100	LOC_Os01g18070	GAMMACA1	0.695	Gamma carbonic anhydrase 1, mitochondrial
Os01g0703400	LOC_Os01g50760	FPS	0.682	Farnesyl pyrophosphate synthase
Os05g0543400	LOC_Os05g46580	FPS	0.637	Farnesyl pyrophosphate synthase
Os07g0212200	LOC_Os07g11110	CSP41A	0.668	Chloroplast stem-loop binding protein of 41 kDa a, chloroplastic
Os02g0125700	LOC_Os02g03330	CINV2	0.664	Alkaline/neutral invertase CINV2
Os06g0308000	LOC_Os06g20320	TIG	0.577	Trigger factor-like protein TIG
Os05g0563600	LOC_Os05g48900	FLA9	0.572	Fasciclin-like arabinogalactan protein 9
Os03g0646100	LOC_Os03g44420	FTSZ2-1	0.567	Cell division protein FtsZ homolog 2-1, chloroplastic
Os08g0502400	LOC_Os08g39270	FLA7	0.492	Fasciclin-like arabinogalactan protein 7
Os07g0638100	LOC_Os07g44410	LOC_Os07g44410	0.786	WD40-like Beta Propeller Repeat family protein, expressed
