# Supplementary material for: An Integrative Analysis of the Transcriptome and Proteome of Rice Grain Chalkiness Formation Under High Temperature
Source: Plants (Basel). 2024 Nov 26;13(23):3309. doi: 10.3390/plants13233309 (PMC11644674; doi:10.3390/plants13233309)
Supplement: Supplementary file 1 [file plants-13-03309-s001.zip › Table S5-The primers used in this study.xlsx]

## Sheet: 1
Genes	primers name	sequence
LOC_Os08g25734	q-OsAGPS2b-F	TCTGAACCGTCACCTGTCAA
	q-OsAGPS2b-R	TGCAGTACCCTGAAACCAGT
LOC_Os09g12660	q-OsAGPS1-F	AGCACGAGTGTTCTTGGGAT
	q-OsAGPS1-R	GCGGAGTTGAACTGTGTCAG
LOC_Os03g52460	q-OsAGPL1-F	GCCGATGAGCAACTGCATAA
	q-OsAGPL1-R	CTGCTAGGACCTCGACGAAT
LOC_Os02g10800	q-BT1-F	GAGGTCTTCCGCTGGATCAT
	q-BT1-R	TGAAATGCTCGATGGCCTTG
LOC_Os01g28500	q-PRMS-F	ATGTTTCACTGCTCCGATGC
	q-PRMS-R	CTTCGTGCTCCAGCTCATC
LOC_Os01g72340	q-lacZ -F	TTGGAATGATGACGCGGTTC
	q-lacZ -R	TTTGAGGGAACTGGCAAAGC
LOC_Os05g34320	q-HEXO3-F	CACTTGATGTCAGCAGCGAA
	q-HEXO3-R	TGGGCCAACCATGCTTTAAC
LOC_Os01g50910	q-LEA3-F	CGTACGATGCCAAGGACAG
	q-LEA3-R	CGGTCTGTCCAATGTAGCTC
LOC_Os04g44840	q-BXL6 -F	CTGATTGTGATGCTGTGGCA
	q-BXL6-R	TCCCTTCTCAATTGCCGACT
LOC_Os02g51620	q-BXL7 -F	TCCTCAAGGCTGGAATGGAC
	q-BXL7 -R	CTGACAGCGAAGAGGTTGTG
LOC_Os07g08340	q-KPYA-F	GGCTTCGCTGAAGATGTGAG
	q-KPYA-R	AAACCAGGATCTGTGCAACG
LOC_Os10g39420	q-CDPK1-F	CCGGGATCTCAAGCCAGAAA
	q-CDPK1-R	ACCTGACCTGGTCTGAAGAA
LOC_Os02g34860	q-UVR8-F	GAGGATCACCTGGTTCCACA
	q-UVR8-R	CATCTGCTGCAAGTGCCATT
LOC_Os03g57790	q-UBC2-F	CTGATGCGGGACTTCAAGC
	q-UBC2-R	CATCCGGTCCGAATATGACG
